# Supplementary material for: Diversity of the virome associated with alfalfa (Medicago sativa L.) in the U.S. Pacific Northwest
Source: Sci Rep. 2022 May 24;12:8726. doi: 10.1038/s41598-022-12802-4 (PMC9130302; doi:10.1038/s41598-022-12802-4)
Supplement: Supplementary file 2 — Supplementary Information 2. [file 41598_2022_12802_MOESM2_ESM.xlsx]

## Sheet: counts
Supplementary Table 1: sequencing reads per sample
Sample	Read pairs	Total reads
2019
1	42725539	85451078
1-1	28219489	56438978
1-2	30920154	61840308
2	31152574	62305148
2-1	33099891	66199782
2-2	38797738	77595476
3-1	37184640	74369280
3-2	34354957	68709914
3-3	37401452	74802904
4-1	43305928	86611856
4-2	44787569	89575138
4-3	37636640	75273280
4-4	37676850	75353700
4-5	34849132	69698264
4-6	29995846	59991692
4-7	42676899	85353798
4-8	35732419	71464838
4-9	36451488	72902976
4-10	41349672	82699344
4-11	35407174	70814348
4-12	35329524	70659048
5-1	34533367	69066734
5-2	25328371	50656742
6-1	35406080	70812160
6-2	29577506	59155012
7-1	27535532	55071064
7-2	25208326	50416652
8-1	31875570	63751140
8-2	29169951	58339902
9-1	31083218	62166436
9-2	35106599	70213198
10-1	39342702	78685404
10-2	33638820	67277640
10-3	31355412	62710824
11-1	33167675	66335350
11-2	32000032	64000064
11-3	29663757	59327514
12-1	28811754	57623508
12-2	31506777	63013554
13-1	37291887	74583774
13-2	32092151	64184302
14-1	30640929	61281858
14-2	33336981	66673962
22	41401174	82802348
23	31056432	62112864
Average		6.84083e+07
Total		3078373156
2020
L10	28748180	57496360
L11	30106402	60212804
L1	32143974	64287948
L12	22031752	44063504
L13	28067263	56134526
L14	26148899	52297798
L15	18607189	37214378
L16	24350616	48701232
L17	25697123	51394246
L18	10607534	21215068
L19	29241363	58482726
l21	29754141	59508282
L2	22777553	45555106
L22	29066997	58133994
L23	27438877	54877754
L24	33887697	67775394
L25	28624511	57249022
L26	24948621	49897242
L27	35836154	71672308
L28	30005814	60011628
L29	28635087	57270174
L30	27816776	55633552
L31	31183722	62367444
L3	30135117	60270234
L34	19306587	38613174
L35	28605039	57210078
L36	34552369	69104738
L37	29824734	59649468
L38	25693462	51386924
L39	27112293	54224586
L40	28083019	56166038
L4	30116339	60232678
L42	30832059	61664118
L43	31833113	63666226
L44	29403829	58807658
L45	31038893	62077786
L46	26173102	52346204
L47	26174390	52348780
L48	24753584	49507168
L49	23094757	46189514
L5	32688580	65377160
L6	33287559	66575118
L7	36536765	73073530
L8	33544625	67089250
L9	22547458	45094916
N2	46294368	92588736
Average		5.68417e+07
Total		2614716572
Total 2019+2020		5693089728
