# Supplementary material for: Diversity of the virome associated with alfalfa (Medicago sativa L.) in the U.S. Pacific Northwest
Source: Sci Rep. 2022 May 24;12:8726. doi: 10.1038/s41598-022-12802-4 (PMC9130302; doi:10.1038/s41598-022-12802-4)
Supplement: Supplementary file 3 — Supplementary Information 3. [file 41598_2022_12802_MOESM3_ESM.xlsx]

## Sheet: 2019 samples
Supplementary Table 2: Viral contigs
Contig ID	BLAST hit	Contig sequence
10-1_trimmed_(paired)_contig_105	P1 [Alfalfa mosaic virus]	TTTAAATGTGTTTGAGCTTTCAAAACTGCCTTTTCAGCTTGAGTATGACACAAATAAAGAGCGTTGGTATTTCTCTCAACGCTTACGGGGGAATTTATCGGCACAACTTCGATAGATCTTAGTACTCTGGAATTTGTCTTCACCGGTCTCTTGTTCTTGTAAAAATATTTTTCAAGGCAATAGGTGGCATCTGCTGGGGATCTCCAGGTAATTAATTTCCTCTCGACTTTCCCAGTTAGCTTATGATGACGAAAAACAAATGACGGATTCCTTGAGACAAAAGGAATTTGTTCCGTGTCACCAAATCCAATGACTTCGCTACAACCAGCTAAAGTAGCAGCGGCATAGACTAAACCTGCATGTTGCAAAAAACATTCATCAAAAATTAACCTCTGTGCT…
10-1_trimmed_(paired)_contig_12437	replicase [Pea streak virus]<>replicase [Pea streak virus]	ACATTCTCTAACTTCGAGGCAGTGGGCACGAAAGGTATTGCAGATCTCATGGAAGGTGATATTCAGTGCTTGCCAATTTCCTACACCACAATATCCAAAATAGAGAGGTATTTGATGACCCTTAATAAACCAGATGTGCAATCTGCAATTGCGAAATTGGGGCAGATAGTGCAAGAGCCCAGTGCATTTGAGATCAAATTTGTGAGAGAGTACGCTGCTTTGCACATCAGCAAGAGGGGTCTGAACAGCTTGATACTGAGAGATAATTGGGCTAGGATCAAAGCGGATTTTTTGAAACTCCTCCCAAAGATTTTCTACGGAAAATTTGACACAATTCTGAAGGTCGCTTTGGAGGATTTTGAGAGTAACCTCGCCCCTCTGACCTTTCGAGTTAGATTG…
10-1_trimmed_(paired)_contig_152559	RNA-dependent RNA polymerase [Medicago sativa alphapartitivirus 2]	ATCGTAAAAATCATTACACAATTGTAAATAGAGTCTAATATTTGAGTCTGGAAATATCCAGAGTAAATACCTGAATGGTTAAATCTTAGGACACTGCCATCTGGTAGAATTAGAGGGGTGGTGAGGATGGCATCAGTCATCCAATTCCATAAGTTCTCTAACCTTGCAGGGTTGGTGTCGGAAGTGTCAGGGTAGTGGTAGGTAGGGTGGTAGCCATGTTCAAAAGTAAACATCGGTCGCATAATCATTGCGTGAATATCACGAATGACAGTGTGGCGTGCATCTTTATCAAATCGGCTCCAATCTAGAGTCACTACTGACTCAAATCGAGGAAGGGCTGTAGAAGCCCATGTGTGAAGACGGGACCATCCGCCAGTAATAGTTTCATATCCCCAAAGC…
10-1_trimmed_(paired)_contig_18467	nucleocapsid protein [Datura yellow vein nucleorhabdovirus]<>nucleocapsid protein [Datura yellow vein nucleorhabdovirus]	TACAAATATAAATATAGAAAGTTATTGAAATCCAAATGCTTGAGGATGTTTGGTTTCTCAAGAGTGTTTTTTAAGAGTGCCACATGTCAATACCATATTGAAACTTGAAAAAAGGGTCCTAAATTTATATAATATAGATATAGATTTCCACACATGTTCCAACAATATTGAAGGACTTGAACACCCTACTCTTAAATTTATGTTATGAGATGTCAGTCAGAATGGCGGGGGCTTTGGCATGTTGAGCACTGGAGGGGGTTTCTTCTTCCTGCTTTCTTCTTTCTCTGGCGGTTCTTCCGCTCTGCGCTTTCCTGACATGGTGTTGCTTGCTGTAGGGAGACCCTTCGATGTTTCCGTCATCCCCATTTTCTCAGCATAATAGATCTTATCCACTATAGA…
10-1_trimmed_(paired)_contig_2163	replicase [Alfalfa mosaic virus]	CTGGTAAGGATCAAATCCACATCCTGACCCGATGAACGGGCTATTTGCTTGATATTGGTGGTTTTTCCGCAACCACAAACTCCATCCACATTCGTAACGGAAAAGTGTGCTTCAAGACCCAGGGCTTTCTCCAGGCTTGGAATGATACGCTCCGCTGAGGCAAAGACGCAAGATTGGTCAACAAAGACAATCTCATATTGAGATAAACTCCTAACGCAATTAGCGTCCAGAACTTCTCCGTCCCATCTCAGAGTCACGTATCCATCCTTGCTCATTGCTCTTTCATATTTTGCAAGGGGATAACTTCTAGCAGTAGGTCCGACCCAAGTATTTTTCTTTGGGATGAAAGCTCGACGTTTATCGTCACCGGCCCATACTACATCAAGACCTTTTGTCGTC…
10-1_trimmed_(paired)_contig_2164	P1 [Alfalfa mosaic virus]	ACCGCCGAGGCAGACATTAAGTAAGAATCACAGGTACGAATGTAATGCAACTTTGTCAACGGTGAACAATCGATGGTTTCTTTTAACTCATCGGCAGAGCTACGATTGCTGGTAAGGATCAAATCCACATCCTGACCCGATGAACGGGCTATTTGCTTGATATTGGTGGTTTTTCCGCAACCAGCAACTCCATCAACAATCGTAACTGAAAAGTGTGCTTCAAGACCTAGGGCTTTCTCTAGACTTGGAATGATGCGTTCCGCTGAGGCAAAGACGCAAGATTGGTCAACAAAGACAATCTCGTATTGAGATAAACTCCTGACGCAATTAGCATCTAGAACTTCTCCGTCCCATCTCAGAGTTACGTATCCATCCTTGCTCATTGCTCTTTCATATTTC…
10-1_trimmed_(paired)_contig_25946	replicase [Pea streak virus]<>replicase [Pea streak virus]	GATGGAATCTCGTGACTGGAGCTCAGACGTGTGCTCTTCCGATCTTGGGAATCCAAAATTTAAGCAGACCTTTATCGGTAAGAGGGGCAAGGCTCAAGGATTGGTTGAAGAAAAGTTGGGTGGTGATCCTTGGCTGAAAGGGGAGTTATTCCTGGGGCAAACTGAAGATGTAGAGGTGGCCCTTATCAACGAGTTCATGGAACAAGACCAGTGGTTCAAAACTCACCTCCCTCGTTGTGAAATGGAGGGCGTAAGGAGTAGATGGTTGCACCTACTACTGGAGAAGGATGCTAGGGAGTATCGTTTCAGGGACATGGTCACTGAGCAATTCACTGATGATCATGATCGCGGTTGCGGTGAGCGGTTGACTAATGCGGCTGAGAGGTTTGAAGCAATTTA…
10-1_trimmed_(paired)_contig_25947	replicase [Pea streak virus]<>replicase [Pea streak virus]	GCGGGGACTGAATTGCTGTATGAAGCCAAGAAGGATAGAGCTGACATTCTCTGTGAAAGTTTGCATTCTGGATTGACGGGAGTGATTTCCTCAAAGCTTTACAATGATCAACCATTAATACAAAATCCAGGTCCAGGATCTGTGAGTAGGAACGTGACCGTTATCCTTGGTACTTTTGGAGCAGGTAAAAGTACCTTGTTCATTAAGTTTCTCAAGGCCAATGAAGGGAAGCGGGTGCATTTTGTCTCCCCCAGGAAAGTTCTGGCAGAGGAAATTAGGGGAAACATGGCTAAGGCCCTTGGTTACGAAAGTGGTAGAATGGGTAAAAGTGGTAAGTTAAAGAGCAAGAATTGGTTCGTGCACACCTTCGAGGTCTTTCTGCTCAAAATTCAGAGTCTG…
10-1_trimmed_(paired)_contig_33267	replicase [Pea streak virus]<>replicase [Pea streak virus]	TTTCCAAAGGATGGGAAAATACTAACCATGACCACTGGAGGTAGTGCGAATTTTTCGCTCAGGTGCAGCCGTGGGGGCTTCACATTTGACTTTGGGGCGGATACTTATTTGATTATGCCTGAGGGATGCCAGAACGGTCATAAGCACGCTGTGAGCAACTGCACCCATGGGAGAATCAGTTATACATTTAGGCAGTTGAAGCAGTGCAGGGAGTACCTGGAGCGTGAGTGCGAGGTTGAATCTTTGTGTGATCAATCTGAGAGCGAACAGAGTGTGGAAATAATCACACTCCATGATGTGGAAATTAAGCAAGGCAAGGACGTGGATACACAATTCCTAGATGTAATAGAGGTGCCCGGTGATGGAAATTGTTTCTGGCACTCCTTAGGCTACTACTTT…
10-1_trimmed_(paired)_contig_33268	replicase [Pea streak virus]<>replicase [Pea streak virus]	CGTAGGAGTATTATAGATATGTTAAAACGCAGCTACTCTTATAATGCACTCATGGAGTTGAATCCCTACAGTTTTTATACCCTGTTAGTGGAAAGGGCTGAGGGTAATTTGGTGGCTAGATACGTACTGAGCGGTTTGCAAGCTGAGGATATTGATGCTTACATTATGCGCGCTCTATCGGAGTTGCAGGAAGAAGAAGAAGAGCAAATTCTGGACAGGAAAATGCTCACTTATCTGGATCTGGTCGTAAAGGAAGAAGAAGAGCAAACTGAGGAAATTGAGGAGGTGGCAGAGGAGATTAAGACCACCAAAACTTTTGATAGGGAGGTCTCCCACTTGAATTGTGATTGTGGCATGAGTTTTGAGCGTGGGAAGACTATACTGGTTGATCAGGCAAGG…
10-1_trimmed_(paired)_contig_34131	replicase [Pea streak virus]<>replicase [Pea streak virus]	TCCCGAAAACCGCATAATAGCGAATGACCCCAACTTTGAGCCCAAATGGGTCTTGATGTACCTGTAATCAGCAATTAAATCCCTAGGCAAACCCAAATGTTCCATTAGGGTTAATTCAAAGGCCATGATCCAGTGATCTTGGGAAGCATCGAAAGCCTCATAGTCCGACTCAGTACAGACTCCAGTGAAATTACCTCTGATAACCCAATCATCCAACTCTTCTAATCTCTTCCCTGAGTGGATGTAGTAGTTTGTCTTCAGCAAAGCCTCACCTAGCAGCTTTTCAATATAGCGCATGTAAGGGGCAAATCTACACAAAACCGAATGTTGAAAGCATACGATAGATTGTGCAGCTTTTGCACACCTGAACCTGTTGTCGAACTTGGTACAGATTTGACT…
10-1_trimmed_(paired)_contig_3954	MP [Alfalfa mosaic virus]<>MP [Alfalfa mosaic virus]	TGATCAGGTAATATTTCATCTTTAATAAAACTTTCATATGTAAACCCTTTCGGGACTCCAAGACCCTTTGGAGAACCGGCATCTATACGCACCGTTGGTGGCATACCATTTATAGTGGTATTAGGAACACTAGGACCTTCGGGAATAAAAACTGTCTTTGCCTTCCCGGCAATCTTAGCTCTTGGTTCTAAAAGAACCGGACTGGGATCATTCTTTGACCCCACACCTAACCTTGTCCTATCAAGAACAAAGTCCGTCAATTTCCCAGCATTTAAGAGATCGCGGACTGGTTCGGTCTCAGCAATTGGAAACTTTAGGAAATCGGCACCCCTTTCGAGGATCTGCTTTCTGCTTAACTCATCTTCCCAAATAGGGTATAGAACACCGACAGCGGAGTTC…
10-1_trimmed_(paired)_contig_4102	89.7 kDa protein [Alfalfa mosaic virus]	TTGAGATGTCTTGGATTTGGTGTCAGTGAACCTACTGACACTTCCTCATCAGAGTATGTTCCCAAGAGTTCCGTTGAGGAGATTTCCAACGAAGTTACTGAACTCGATTCAGTAGATCCATTATTCCAATGTTACGAACGTATTCTCGTATCATTGATGCTCGTAAGAAAGATGACTCAAGCTGCCGAGGACTTCCACAAGTCATTTGGGGGAGAACTCGATAGCCCTTGTTGTAGGGTTTACCGTCTTTATAGACACTTCGTTAATGAAGACGATGCACCCGCTTGGGCCATACCGAACGTCGTGAATGAGGATTCTTACGACGAATATGCCTACCTCCAAGAGGAGTTAGATGCCATTAATAACTCTTTTGAGTTGCTAAATGAAGAGCGTGAGTTA…
10-1_trimmed_(paired)_contig_4103	P2 protein [Alfalfa mosaic virus]	TTGAGATGTCTTGGATTTGGTGTTAGTGAGCCTACTGACACTTCCTCATCAGAGTATGTTCCCAAGAGTTCCGTTGAAGAGATTTCCAACGAAGTCGCTGAACTCGATTCAGTGGATCCGTCATTCCAATGTTACAAACATGTTTTTGTATCATTGATGCTCGTAAGAAAGATGACTCAAGCTGCCGAAGACTTCCACGAGAGTTTTGGGGGAGAATTCGATAGCCCTTGTTGTAGGGTTTACCGTCTTTATAGACATTTTGTTAATGAAGACGATGCACCCGCTTGGGCCATACCGAATGTCGTGAATGAAGATTCTTACGACGACTATGCCTACCTCCGAGAGGAGTTAGATGCCATAGACAGCTCATTTGAGTTGCTAAGCGAAGAGCGTGAGTTA…
10-1_trimmed_(paired)_contig_42	ORF1+2p [Medicago sativa amalgavirus 1]<>TPA_inf: ORF1+2p [Medicago sativa amalgavirus 1]	TCCGATTTTTTTTTTTTTTTTTTTTTTTTTGCCGGGGGCCCGCATAATCGCGGTGCCACGGACAATTTCATTAAATATTAAGTTCATGATTACAGGGAGTTAGGGAAAGAAAATTACAGGAGGAAACATGAAAGAAAATAAAAGCTATTCCCTACTTGATCTAATTCCATCGAGCCACCTCACGAAGTCCTCCACACATGCGAAACCTCCTAACTCGAGCCTCCCCCGCAGTGCACGTAACGCGCGGCCAGCCTTCTCCAAATCCTTGGGTGCATCCGGGTCTGCCCCATCTTTCAATCTGAATGTCTTCGTTTCACGCAGATATTTCGAAATGGGGTGGTGATGTAGCCAATTAAGCCAACTCCTCAGGTCATTCCCAAATTGCCCCTCACCCACAAA…
10-1_trimmed_(paired)_contig_50171	CP/systemic movement/aphid transmission fusion protein [Bean leafroll virus]	TCTCTCCATCTATCTCACATTCCAAAAGGTGGCAACTTTTGGAAGAGGCGGATAACTATCTAATTTTTAGTAGAACTCAAGATGCTAAGGTTATTAACAGCGTCGGCCAAGTTGTTTTCATCAATACGGCGGAAGTTTGACGGCTTCCCGAGCTTACCGGATTTTTGTTCTCCGTGCCTGTTTCCCAGGATTCGATGCACTAGTGGCGCTGCGTTGGCTCTTAGTGAGTCTACAGATGTCTATCTACGAAAGCTACTAAAAGATGATCTTCTAATGTCATTGCGAGGAGAAGAAGGATTGGCTTCTTCCTTGGCTTGTGACTTGAGTCTGCCAAACAATGACTTCTTAGGTTTCGGAGGCTCATAATCTGGTCTACTCCACTCAAATGGCGCTAACTCC…
10-1_trimmed_(paired)_contig_5058	movement protein [Alfalfa mosaic virus]	CATGAGCATTTATATATGTGCATCAGCACATATATAAGCAATATGAAGTCGATCCTATCAGGAGCGAATAGGACTTCATACCTTGACCTTAATCCACCCAGTGGAGGTCAGCATTAAATGACTTTAGCATCCCAAATCAATGGGGTACAATAATGACGATCAAAGATCGTCAGCTTCGTCGAGCAGCCCCACAGTAATCAAACTGCGGAGGGGCCCTGCTCGCGGGAACGCCTTTCTCTCGACCCAAACTTCGTTGAATCGGTATGAGGGATTTTTAGATCCCTCAGGCTGCGCATCGAAGTCCAGACAGAGGGCTACGGCATAGGAATGCTTAAAATTTTGATTTTGCATTCCCGCATGGGTAGGAGCTGTGAAGACCAACTCAAACCCGAACTTCTC…
10-1_trimmed_(paired)_contig_51358	RNA-dependent RNA polymerase [Medicago sativa deltapartitivirus 1]	GTTAAATGCCTCCCTCACTGATTTATTAACGTTATTAAATAAATTACAATTTGTGATTTACATAACATAACGTTTGAAATGCGCCGGAACCTCGTGCTCCTGTGCGACTCCGTAATCAGTCTTTAGCTTACTAGCTATCTCGTTGAGTATAGCGCTCCTTCCTCCTGCATCTTCTGCAATCGATTGAGCTCTGTAAGCGGAAATCTGTGGTGATTCAACCGGATATTCCGGAAACATCAGTAATCTGATACACTTTAGTGTATCTCGTACGTTTGATCCTCCGATCATTGTCCTTCCAAGGAATGAAACTTCTCCTGGAACCGTTGAATACTCCGTTTTGTCTGGATTGATGATCCAGCCAATTGGATAAGCTACTTCGGCGAATCTTTCTGGTGGGAT…
10-1_trimmed_(paired)_contig_570	coat protein [Medicago sativa alphapartitivirus 1]	ACCGAGTCATCAAGTGACAGGTAAGTGGAAGAATCAGTTAAAGAAGATTCAAGGGGGCGAATATCCCAAAATTCACCTTCGATAGTTTAAATTCCAAAATCTTTTTTTTTTTTTTTTTTTTTTTTTCTTTTTTTTGGGTTTTTAGTTTTTTTTAAGTCGAAACAGAAAAGAAATTGAAAAAACGACTGACAAAAGGAAAAACGCAGGACGAGAAATAAAAAAACAGCAAGTGATTTTAAAATTTTTTTGGTTTTTGTTCTAAATCCTAACAAAATAAAGAAGCGAAATAAAACCGGAACTAGAAACATCTAGACGACGGAAACGCAGAATCTAATTCTTAGACTTCATCATCTTAGTTACCGAGTCATCAAGTGACAGGTAAGTGGAAGAATCAGTTAA…
10-1_trimmed_(paired)_contig_73162	coat protein... partial [Medicago sativa deltapartitivirus 1]	CGCAATTGACGACCTTTTGCGCGAAATTAATTAAGATTTTGTATACCAAATCGAGAAGAGATTTATAGCCTTACCATGGCGACTGAAGAAACTAGTATGCTTTCTGGTGACCCTAACACTGTGTCCCCGTCTCAAACTCAAACACCTACAGAAGGATCAATTAGATCCCTGGCTCGTAAATCGAGCGACTACACGTGGGCCTCCAATAGAATCACTATTGACCGAGAGTCCTACTTGAAGAATAGAAGGTATGTTAACCTCAAACCATCTGAGATGTACGCATCTTTGGTTAGGTTATATACCGAAGCGTTCTTATCCCACTGGTCCCATTTCAAGCGAACTGCTGATGCGATCGTGACTTTGAACAACAACCCCAGAGACTCTGCAACCTACCTGGCC…
10-1_trimmed_(paired)_contig_78312	RNA-dependent RNA polymerase P1-P2 fusion [Bean leafroll virus]	GTTCACTCACCTAATGCTAGACTCATTAGAGATGAGTTGGACTGTCTCACCTCATCGGTTTTTTAGAGGGGCTCTGCTCCGACTCTGGTTTTGAATCCCCCTTTTCTATTTTGGGATTACCAGAGATCGTGGTGCGTAGTGGGGCTATCCCTAGGAAGAGTCGTAGTAGGATTAATTTTCTTAGTCAGTTCACCCTAGGCCTAGATTACCAGTGTCCCAATCCCAGTTTGCACAATGCACTGGTCGCAGTTGAACGTCGAGTGTTCACTGTAGGAAAAGGAAATGAGGTTGTGCGTCCTTACTCTCCCCTTCGGGGTCAGTTTGAAAAGATGAACTACTTTAGAGATGCTATTGTTAAAGATGTTGGATGTCCTAAGACATACACACCTGAACAACTTG…
10-1_trimmed_(paired)_contig_78690	CP [Alfalfa virus S]<>CP [Alfalfa virus S]	TTTAAGTTTTACCTGGTAAGGATGGCGGGGTAGAGGCCTACAATACTTCCGGTAAAGGCCTCATGGAAACCCGGAAGACTCGATATTAGTACGTCGAGTAGCGAACAGCTGTTGGGCAGCTCGAAATACCCTGACCTTTGTGCTCACTCCGATTCACTCTGCAGCAATATGCAGAGCCTGAGCGCGCAACGTCCGTGAGGCAGTTACGTGTCGATCGTCAAGTGAGGTGGTCGGCAGACCCTTGACCCTGGTCGAGGGGAGTCTTTTAGCGTCTTACTGCCAGGACGGTGGTGGTGATTATTCTCCAAAGGTGATCATTGGAGGTGGGTCCCGCGCTCGAACTTGTTGCATACCCATCATATTACCGCGGGTGGAGTATTGGTGTGGGTTGGTGCGAGA…
10-1_trimmed_(paired)_contig_92	RNA-dependent RNA polymerase [Medicago sativa alphapartitivirus 1]<>RNA-dependent RNA polymerase [Medicago sativa alphapartitivirus 1]<>RNA-dependent RNA polymerase [Medicago sativa alphapartitivirus 1]<>RNA-dependent RNA polymerase [Medicago sativa alphapartitivirus 1]<>RNA-dependent RNA polymerase [Medicago sativa alphapartitivirus 1]	TAAGAGTATTTCACTTAAATTCTGGAAGAATTTAAGTGAAATACTCTTACCCCTGGTCTTACAAATCTAAAGAATTTTAGTCTTTGCAGAATTACTCTACATATACACACACACACAAACACACAATGAAGAATATCGAGATAATCGGTTACAAGCCCTCTTTGGCTAAACCTATTCGTGGTAATGTTGATCCTAACTCAAACATTAATTACGGTAATATCGTCGATTATGCTTTAAGAAAATACCTCACTAATGAGGAGTTTACTATCGTCACACGTGGCTATCGTCGCTCACAATGGGCTGAAGACAGTCTTAAAAGTGATTTAGATAAACTAGATTCAGACTACTTTCCCGTGCTCAAAGATACCCATTATTATAATGCTATCGAACACACTCGGA…
10-1_trimmed_(paired)_contig_968	coat protein [Medicago sativa alphapartitivirus 1]	GAACTCGACCCTAAGAACTTCGCTGCGTTTGAAGCTCCTGCTCCTCCTCAAGTTATGAAGCCCTCTATCGCCGCTGCTCCCATCATTCAAAAACCGCTTTCCAAGCAGGTTGCTGATGCCTCTACTGGCTTTAATCCAGAGAGCGCTTCTGATATGCTCAGACCATTTATTGGTCTAAAGATTAACTACAAAGCTAGGAAGACTGTATCTACCTATGCTCCGTCCTCTCTTATGATGGATTATATTCTCCATCAAGTTAACAATTTACTTGTTGATAATTTCTACTTTCGTCGGGCTTGCCCCGATTACCACCCTTACATCTTACGCCTTTACTATGGCGTTTTGTTTTGGATTCAATGCATGCGTGCAATGAATCATGCTAGGCTGCTTCATGCTGAA…
10-1_trimmed_(paired)_contig_7312	triple gene block protein 1 [Pea streak virus]<>triple gene block protein 1 [Pea streak virus]	CGTCTGATCAAACCGTCCGCGGGCTGAATAGAAGCGGGACACTCCACGAAATCAAAGAAATCGAATGCAGCAAATTTGACATCATTGTTGAAACCCTTCTCCGCCCAATTAGTTGGGGGCATGTTATTTACATGCATATAATTCCAAATGATAGGAGCAAAACTCCTGCAAACTTGCCTCAGGGTACACTGTTCCCTTATGACACCAAAGATTGCATCTCTAGTGATAGAACCTTCAGGGTAATTGATAGAACCTTGGGGATTAGTATACCTGGATGCACCGACTGCTGTGCAGTACATGGCCACGTCCCAGAATGTCCTGGCCATATGCTCCGGAGGAACGCCCAGCTCTTTCAGTTTGGCACTTATTTTTGCCAGATTTTCAGCAGTTGCCACTTGA…
10-1_trimmed_(paired)_contig_10622	replicase [Alfalfa mosaic virus]	TACATTGCTGCTGTCCCATATTGGATGCTAGAGACGGAGCTAGGCTCACGGAGAGAATATTGTCTCTAAAGTCGTATGTCCGAAAACACCCGGAAATTGTGGGTGAAGCAGATTACTTCATGGACACGTTTCAGAAATGCTCAAGGCGAGCTGACTATGCTTTTGCCATCCATTCTACTAGCGATCTCGATGTGGGAGAGTTGGCATGTAGTTTGGACCAAAAAGGCGTTATGAAATTCATTTGCACCATGATGGTTGATGCAGATATGTTAATTCATAACGAGGGGGAAATTCCTAACTTTAATGTTAGATGGGAGATCGATCATAAGAACGATCTCATTCATTTCGACTTCATCGACGAGCCCAATTTGGGATATAGTCATCGGTTTTCATTGCTGA…
10-1_trimmed_(paired)_contig_55110	replicase [Pea streak virus]<>replicase [Pea streak virus]	AAGCAAAAATTAATAAGTAATGGTTTGTATCTCAGTCCTTTTTCAGCTATGCCCCATTCGAATCTAGTTTGTAAAACTTTGGAGAATGATCTGCTTTACAAAGTATTTCCAAATTATATAGATCACAGATTTTACTTCGTTGGAATTAAGGAGAGTAAAATCAACTTCTTGAGAAGTAGGGAAAAGAAATTGAACCTTTGTGAGGTGGTGAACAGGTACGTTACAAGTGCTGACAAAGCCAGGTATGGCTCAGAATTCACCATCAGAAGAACTTTGGAGAGTGATAAAGAGATCAAATCCAAATATGGTCGGCTACCTCCAAACCTGGTGGATTTGATACCTCAATTTTCGAGCAAGCAGGGTTTGCACCTGTTTCTGCATGATGAGTTGCACTACTGG…
10-1_trimmed_(paired)_contig_157996	coat P3 and systemic movement/aphid transmission P5 fusion protein [Bean leafroll virus]<>coat P3 and systemic movement/aphid transmission P5 fusion protein [Bean leafroll virus]	ACATTGTTGTTAGAGTACCACCTAGCTTCAATATTCGTCCAGTTCGCATTTTCGTCCTCGATATATCGCAATCTTTGGTTTTGCAAAGAATAAACGGAGATTGAATCATCCGTTGATTGCGCACTAATACGGGACTCGGGTACGCCAGTATAAACGATGAATCTTTCGTGCTTAGGCGTTGGCTGTGGTTGTGGTGTTGGTGCAGGTGTTGGTGGTGGTGGATCTGGGCCAGGGCCCGGAGGATCCGGTTCTCCGTCTACCTATTTGGGATTCTGTGTCAATACCTTGATAGTGACTCTGAACGATCCAGCAATCTTGGCATCTCCGTTTCCTTCGTAGAGAATCCTGAATTGGTCCTCTGAAGTGTCGTGCCATGCCTGTCCATTGATAGCCTTCCGA…
10-1_trimmed_(paired)_contig_290	RNA-dependent RNA polymerase [Medicago sativa alphapartitivirus 1]<>RNA-dependent RNA polymerase [Medicago sativa alphapartitivirus 1]<>RNA-dependent RNA polymerase [Medicago sativa alphapartitivirus 1]<>RNA-dependent RNA polymerase [Medicago sativa alphapartitivirus 1]<>RNA-dependent RNA polymerase [Medicago sativa alphapartitivirus 1]	TACGTTCAGACAAAAATACTAGATTCGATGTACAATTGTGTTATGATCTTCAATGTTCTATCTAGAATGGGGTTTGATCTTGAAAGAGTTGAAATTAAAGTACAAGGAGATGATTCCATTTTCTTAATGTGCTATCCTTTCATTACTCTTCAAAATACGTTTCTACAGATGTTCGCTCACTATGCGAAAATTTACTTTGGATCAACTTTAAATATTGATAAAAGTGAAATATTACCTAGCCTTGAAAACGCTGAGGTATTGAAATATCGCAACCATGGTACTATGCCATATCGTGAAGAACTACAACTATTAGCTATGTTGAGACACCCTGAAAGGACTGTCTCGTTACCATCGCTGATGGCTCGATCCATCGGCATTGCTTATGCTAACTGTGGATTC…
10-1_trimmed_(paired)_contig_7314	triple gene block protein 1 [Pea streak virus]<>triple gene block protein 1 [Pea streak virus]	GTGATGGAACCTTCAGGGTAATTGATAGAACCTTGGGGATTAGTATACCTGGACGCACCGACTGCCGTGCAGTACATGGCCACATCCCAGAATGTCCTGGCCATATGCTCCGGAGGAACGCCCAGCTCTTTCAGTTTGGCACTTATTTTTGCCAGATTTTCAGCAGTTGCCACTTGATTGGCTTCAGGGTTCCAACCCAGCTTTTGAAGATCATCGAGCGTGGGTCGAGTAAAGATGTTTGAACCATCAAGCTTCATCTTGTCAGACACCTTCAGCCTTTTTCTGTCCGCCTCCCAACCTCCATTGACTATGGATGAGCCTGCAATACTTTTTGCAGTTAGGTCCTGCAGGGCCTGAAAACGCTCCAATAGAGATTTCTGCAACCCCTCAGCATCCCGA…
10-1_trimmed_(paired)_contig_189234	hypothetical protein [Alfalfa virus S]<>hypothetical protein [Alfalfa virus S]	TGGCGGCTCAGTTGGGTTGGCGCGCGACACTATCGCTAAGATCTGCTGTAGCACGTCGAGGGGAGAACTGCGATCAATCTGTTCACGGATGCTGGTGAGCTGAGGGTTGAGATCGTCAAGCACCCTTCTGTCTTGATTCAACAGGTTGATTATCCTTTCGCTGTTGGCCAAGATGTTGTGTAACGCCTGGTTAATTTGCGATGAATTGGCGTCTGCGGTGGCGGGTAGGGCTGCGTGCAACCTCTGGATTTGGAGGGTGGCCTGATTCTGTAGTCCCTCCAGGTGCTTGTACCATTTGATCGAGTTAGCGTGTAGTGCGTGCAACTGGCCGAAAAGCTCTTCGATCGGTAGCGGTGATTGTTGGATTTGGTAGTCCACCTCTGGCCTATTGGCTAAGCC…
10-1_trimmed_(paired)_contig_55109	replicase [Pea streak virus]<>replicase [Pea streak virus]	GTGAACAGGTACGTTACAAGTGCCGACAAAGCCAGGTATGGCTCAGAATTCACCATCAGGAGAACTTTGGAGAGTGATAAAGAGATCAAATCCAAGTATGGTCGGTTACCTCCAAACCTGGTGGATTTGATACCTCAATTTTCAAGCAAGCAGGGTTTGCACCTGTTCCTGCATGATGAGTTGCACTACTGGAGTAGGGCTGATTTGCGCTTATTTCTTACAGCATGTAATCCCATCAAAATGCTTGCAACTGTGGTCATACCGCCTGAACTGCTTATTGGAGCAACAGAATCGATGAACAAGTGGTGTTACACGTTCAACATTGAAGATGGAGAAATGTTCTTTTTCCCTGATGGGGTAACTACTGAAGGTTATTCCCAGAGGGCTGATTGTGCCGAT…
10-1_trimmed_(paired)_contig_33092	triple gene block protein 1 [Pea streak virus]<>triple gene block protein 1 [Pea streak virus]	TTGCCTATAGTAGTTTTAGCTGTCCCCGGTGCTGGTAAATCTTCAAGTATTAGGCGTTTGTTGCGTCAGGACTCGAGGTTTGAGGCCTGGACGTTTGGGGTAGCGGACCATCATAACTGTTCTGGCCGCTTTATCAAAGGAATCTCTGAGGAGTCCAAACCTGATCCTAGCAAGTTTGTTCTGATAGACGAATTCCAGAGAGGTGATTGGGAAAAGCTCAAACCTTTTGCCATTTTTGGCGACATCGCTCAGTTAATGCTAAAGAGTTCTGCCGCTTTTGAGAGCGTATTCTCGAAGTGTTCTTCCCATCGAGTTCCTCTACCCATCGTCAAACTCTTGCAAGAGTTGGATTTCGAGATCACGAGTGAACGTGAGGGCGTACTAGAAGTCAGAACCCTA…
10-1_trimmed_(paired)_contig_8257	capsid protein [Alfalfa mosaic virus]<>coat protein [Alfalfa mosaic virus]<>coat protein [Alfalfa mosaic virus]<>coat protein [Alfalfa mosaic virus]<>coat protein [Alfalfa mosaic virus]<>coat protein [Alfalfa mosaic virus]<>coat protein [Alfalfa mosaic virus]<>capsid protein [Alfalfa mosaic virus]<>capsid protein [Alfalfa mosaic virus]<>coat protein [Alfalfa mosaic virus]<>coat protein [Alfalfa m…	TGCATGAGCATTTATATATGTGCGTTAGCACATATATAAGCAATATGAAGTCGATCCTATCAGGAGCGAATAGGACTTCATACCTTGACCTTAATCCACCCAGTGGAGGTCAGCATTAAATGACTTTAGCATCCCAGATTAATGGGGTACATCAATGACGATCAAGATCGTCAGCTTCGTCGAGCAGCCCCACAGTAATCAAACTGCGGAGGGGCCCTGCTCGCGGGAACGCCTTTCTCTCGACCCAAACTTCGTTGAATCGGTATGAGGGATTTTTAGATCCCTCAGGCTGCGCGTCGAAGTCCAGACAGAGGGCTACGGCATAGGAATGCTTGAAATTTTGGTTTTGCATTCCCGCATGGGTAGGAGCTGTGAAGACCAACTCAAACCCGAACTTCT…
10-1_trimmed_(paired)_contig_465	P1 protein... partial [Alfalfa mosaic virus]	TCCCATATCCAGATCTCTAGTAGAATGGATGGCAAAAGCAGAGCCAGCTCGCCTTGATCATTTCTGAAACGTGTCCATGCAGTAATCTGCTTCACCCACAATTTCCGGGTGTTTTCGGACATACGACTTTAGAGACAATATTCTCTCCGTGAGCCTAGCTCCGTCTCTAGCATCCAATATGGGACAGCAGCAATGTACATTATGCCGCTTCACCTTCATATGGGAAACGAAATTTCCTCCAAGGTCTATAATACTATCAACCGTATTACCGAAACATCGGTAAACAAAATCAGTTTCTAGTAGACGATGGGCAGCCGCAAAACAGTGAGATGAACTCGAACTGTTTGAAAATACAATACGTCGACCAGGAAAGTTGGCGCGTAGTATGTTTTGTTGCGT…
10-1_trimmed_(paired)_contig_464	P1 protein... partial [Alfalfa mosaic virus]	GAGCATTTCTGAAACGTGTCCATACAGTAATCTGCTTCACCCACAATTTCCGGGTGTTTTCGGACATACGACTTTAGAGACAATATTCTCTCCGTGAGCCTAGCTCCGTCTCTAGCATCCAATATGGGACAGCAGCAATGTACATTATGCCGCTTTACCTTCATATGGGAAACAAAATTTCCTCCAAGGTCTATAATACTGTCAACCGTATTACCGAAACATCGGTAAACAAAATCGGTTTCTAGTAGACGATGGGCAGCCGCAAAACAGTGAGATGAACTCGAACTGTTTGAAAATACAATACGTCGACCAGGAAAGTTGGCGCGTAGTATGTTTTGTTGCGTGGCATCCAGGGAAAAGGATATCTTCAAGACTTCACCTTTGTCTGAAGGGAGAGCA…
10-1_trimmed_(paired)_contig_12141	coat protein [Pea streak virus]<>coat protein [Pea streak virus]<>coat protein [Pea streak virus]	CTGAAGGTGTCTGACAAGATGGAGCTTGATGGTTCAAACAGCTTTACTCGACCCACGCTCGATGATCTTCAAAGGCTGGGTTGGAACCCTGAAGCCAATCAAGTGGCAACTGCTGAAAATCTGGCAAAAATAAGTGCCAAACTGAAAGAGCTGGGCGTTCCACCGGAGCATATGGCCAGGACGTTCTGGGATGTGGCCATGTACTGCACGGCAGTCGGTGCATCCAGGTATACTAATCCCCAAGGTTCTATCAATTACCCTGAAGGTTCCATCACTAGAGATGCAATCTTTGGTGTCATAAGGGAACAGTGTACACTGAGGCAAGTTTGCAGGAGTTTTGCTCCTATCATTTGGAACTATATGCATGTAAATAATATGCCCCCAACTAATTGGGCGGAG…
10-1_trimmed_(paired)_contig_104	P1 protein [Alfalfa mosaic virus]	GAAATAAACATTGTCGAAAGTCTTCCCCTGAGCTTCATGAGTAGTAAAGATCTTATCACATCCCTTTAAATGTGCTTGAGCTTTCAAAACTGCCTTTTCAGCTTGAGTATGACACAAATAAAGAGCGTTGGTATTTCTCTCAACGCTCACAGGGGAATTTATCGGCACAACTTCGATAGATCTTAGTACTCTGGAATTCGTCTTCACCGGTCTCTTGTTCTTGTAAAAATACTTTTCAAGGCAATAGGTGGCATCTGCTGGGGATCTCCAGGTAATTAGTTTCCTCTCGACTTTCCCAGTTAGCTTATGATGACGAAAAACAAATGACGGGTTCCTTGAGACAAAAGGAATTTGTTCCGTGTCACCAAAACCAATGACTTCGCTACAACCAGCTAAAGT…
10-1_trimmed_(paired)_contig_106	P1 protein [Alfalfa mosaic virus]<>P1 protein [Alfalfa mosaic virus]	ACAGAAATAAACATTGCCGAAAGTCTTACCCTGAGCTTCATGAGTAGTAAAGATATTATCACCTCCCTTCAAACGTGTTTGAGCTTTCAAGACTGCTTTTTCAGCTTGAGTATGACACAAATAAAGAGCGTTGGTATTTCTCTCAACGCTTACAGGGGAATTTATCGGTACAACTTCGATAGATCTTAATACTCTGGAATTTGTCTTCACCGGCCTCTTGTTTTTATAAAAATACTTTTCAAGGCAATAGGTGGCATCTGCTGGGGATCTCCAGGTAATTAATTTCCTCTCGACTTTCCCAGTTAGCTTATGATGACGAAAAACAAATGACGGATTCCTTGAGACAAAAGGAATTTGTTCCGTGTCACCAAAACCAATAACTTCGCTGCAACCAGCTAA…
10-1_trimmed_(paired)_contig_112064	replicase [Pea streak virus]<>replicase [Pea streak virus]	TCGCAATTGCAGATTGCACATCTGGTTTATTAAGGGTCATTAAATACCTCTCTATTTTGGATATTGTGGTGTAGGAAATTGGCAAGCACTGAATATCACCCTCCATGAGATCTGCAATACCTTTTGTGCCCACTGCCTCGAAGTTAGAGAATGTTCTGGTCTTTGGAACTATCGCGTCACCCCGTGTGATAGCTATCAAATGATGGCTGAATTTCGAACACAATATATCCACACAGTAAGTGGTGCCATCATCAAGAATGATCTTTGCCAGATTGAGCAAATCGGCACAATCAGCCCTCTGTGAATAACCTTCAGTAGTTACCCCATCAGGGAAAAAGAACATTTCTCCATCTTCAATGTTGAACGTGTAACACCACTTGTTCATCGATTCTGTTGCTC…
10-1_trimmed_(paired)_contig_68175	replicase [Pea streak virus]<>replicase [Pea streak virus]	CAGAATCCAGGGCCAGCATCTGTGAGTAGGAACGTAACCGTTATCCTTGGCTCTTTTGGTGCAGGTAAAAGTACCCTATTCATTAACTTTATCAAGGCCAATGAAGGGAAGCGGGTGCATTTTGTCTCCCCCAGGAAAGTTCTTGCAGAGGAAATTAGAGTAAACATGGCTAAGGCCCTTGGTTACGAAAGTGGTAGAATGGGAAAAAGTGGCAAGTTAAAGAGTAAGAACTGGTTCGTGCACACCTTCGAGGTATTTTTACTCAAAATACAGAGTTTGAAAGCTGAAGATTGTGTTGTTATGGATGAAATTCAACTCTTCCCACCAGGGTATTTGGATTGTGTGACTTATCAGCTGAATGGAAAGTGCGAATTAGTGGCTCTTGGCGATCCTGCGCAG…
10-1_trimmed_(paired)_contig_56365	replicase [Pea streak virus]<>replicase [Pea streak virus]	AGGGTATCTCCCGTTAAGTTCAGAATAGCAAGATTTTGTCTGAATCTTGATAGGGCAGTAACCCATCTTTTTTCATTGACTTTAAGGGAATCAGCACTCAGAATGATTAAACCCCTGTCAAACGTCAACCCCGTGGATTCCCCAAAGGTTAGGACCTTGCAATCCTGCCCATAGTAAGCCCTGACGAGTTTCTTCTCTGTAAATCCAGCAACGAGCACAACTGCTCTATATTCAGGTGCAATCTTGAGGAATTCGCTCACCCCTTCATAAATTAAATAAGGCTCATCAATTTCCAGACTTTGCTGCATAAAGGCACAGGGTAAACGCCTCAAAAAATTCCGGTTTTGGAACCTGTAAGAACCGATAGTGTAATCATAATCAATACCCTGCAAAGCTCTT…
10-1_trimmed_(paired)_contig_243076	TGB1 [Alfalfa virus S]<>TGB1 [Alfalfa virus S]	GTTTTTTAAGGCGTTTAAACGCTGAGCCCGCTTGTTGGGAAGGGCAGTATGAATTAACTTGATGCGAAGAGCCGAACTGTTTCGATGTAGTGCCCTAATGGAAAGTCTTGTCTGAAGATAAGATCTGAGTGGCCGAGTTCGGATGAAACGGGTGCGCGGTGATAAGGACGCCGGGTGTCTCGCTAACCAAGTTGAAGCCCCGCGAGCGTAAGAAGTTAGCAACGGGTCTGGGCACTCGGTGTGACACAGACTTGACGAAGTGGGGCGGAAGATGGAAAGGGCCTTGGTAGGGGTCCCCGAAGAGTAGATTATACTTGCTAGTGGTGCTTCGCTCACCTAGTTGGTACTCGTCTAAGATCCGCAGTGGTTGGGTAAGGCTCTCGTTGGGGCTGTGAGTTT…
10-1_trimmed_(paired)_contig_149545	RdRP [Alfalfa virus S]<>RdRP [Alfalfa virus S]	CACGGCGCTGAGGGTTCTAGCCATAGCTTTTTCATTCTCTTCAGGGCTAGCGAGTCGGATACGTTTGTCGATGGTGAGTCTGAATAGAGCCTCTTCTTTGGCTTGCTGGTGGGGAAACAGCTGCGCTATTTTGTTCTCAGTCTGCATCAAATTCGTTTTCTCAAATTTAGACCATAATTCCCGAGTGTCTTTGTCTTCCATAGCTTCCACTAGGTCGTCCAGGAATGTTTCATCGTTGGCCACTGGCAGGTGAGTTTTGATGTTGGGTTCTTTAGGCTCGTACTCAGTGGGTGGTTCATCACGACCTAACCATTCGTCTTCCCTCACGCCACTAAGTAGGGTTTTGAGGTAAGGAGTGGCGTCCAGTTTGGCTAGAAAAGCTGGGTTCTCATTGAAAGT…
10-1_trimmed_(paired)_contig_70761	replicase [Pea streak virus]<>replicase [Pea streak virus]	CTCCGTAGTGAGTGGCTTCTTTTGATAATGACCCTCACACAATTGTAAAAAGCATCCGTTTCCTCCTCATTCATCGCGTTCACTGCTTGCTCCCCGCGCTTGTAAGCGTAAGACAATTCAATGGCATAATTATCAATGCAATTGTGCAAGTTCTTCTTTTCCCTGGCAATACAGATTCTCTCATATACCAATTGAGGTTTCTTGAAAATACCGAATGGCAGCAAAGACCAACCACAAAAAGTGGGGTTCTTTGTGAACTGCACTTTGGCTTTCAACTTCAACTTGGACAAGAAATCTTCGAATTTGTCACTAACTTTCAAATGTTTTGAAGCACACATATCATCCCCCGCGAAACAGATGAATTCATCACCTCTGGTATCATATCGCAAGAAGGTGAAG…
10-1_trimmed_(paired)_contig_912	coat protein [Medicago sativa alphapartitivirus 1]	GAGGATTCAACGGGAGCAAGGTTCCAGAACGGTCCACGGCGCGACTCAGCACCAATGTGGTTGTAGTAGGGATGGGTCGGGTAGATATTCACGTTGGTCTGCGCAAGTGCAGCCATCGCTTCAGCTAATTCAGGAAGAGCTCGAGATGCGGTTTCGAGCTTAATAGCGAATGGAAAGAGGGAGGCAGGGTCGGCACTCCGGGTAGGAGCAGCAACTTGAATAATTGGGGCTAAATAGCCCGCAGTAATCTGATTGGCAGCAATCCCGAAAGGGGGACAGTCAGCCAAAGTGCCAGAGCCATTGAAGAAAGCAGCTTCATTGGCAGCAACATCTCTAACTTGGGCAAACCAAGCTAGACTATTAGTAATGTGCAAAAAGTCAATATAAAACCTGAGGTCA…
10-1_trimmed_(paired)_contig_126869	RdRP [Alfalfa virus S]<>RdRP [Alfalfa virus S]	AACACATCCACATCACGAGATGAGTTTTCACAGAGCGATACCCAAGCGGATAGGGTTGCTCGGTCAAGTTTTGGAAGCACTAGGCCGGTGAGGTTGTTCTTAACGTCGGACATGTAGGATGTGGCCCTTTTGTTGTCCACGTGATATCTGTACACTTTCCGTCTCAACCTCTCAGCCAGCTTGTAGATGTAGCAGTGGGGGGCTACCTCAGAAAGTTCACTAACTATCAACTTCTGAGTGTTTGGGTTCCAGTGTACTGCGTGAATGGGGCCCGTGCCGTCACTTTGCGGTCGGAGGTTTTTGAAGCCATGTATTTGCAATATTTCAATTGTGGCTCTTGGAAAGGGCGGAAAGCTGTTGCTCTTAGGTGTGGCTGCCCGTCCCTCCGCCAGAGTGTCA…
10-1_trimmed_(paired)_contig_171112	putative reverse transcriptase [Soybean chlorotic mottle virus]<>RecName: Full=Enzymatic polyprotein... Includes: RecName: Full=Aspartic protease... Includes: RecName: Full=Endonuclease... Includes: RecName: Full=Reverse transcriptase<>putative reverse transcriptase [Soybean chlorotic mottle virus]	TGATAATAGGAAATAACTTTTTAAAGTTATATAATCCTTTTATTCAAAAACTTGACACTATAACATTAAATTGGTTTGATGTCAATAATCCAAAAGAAAGTGAATTTGTTACAACGAACATTATAACAAAAAATGAAATTTTAAAGGCAATTTCAGAAAATCTTAACATACTTAGATGTATGTGGGATAAAAGAAAGTTTTACTTAACAACTGAACAAAATCTAGAACATCATCTAGATCAAGTTTGTTCTNNTCAGGAGAAGATAAGGAAGAATTTAAAAAAGAAATAGCAGAATTATTAGAAAAAGGTCTAATAAGTGCTTCTATTAGTCCACATTCGGCCCCAACATTTTATATTAGAAAACATAATGAGATAAAAAGAGGAAAAGCTCGAATGGT…
10-1_trimmed_(paired)_contig_97096	replicase [Pea streak virus]<>replicase [Pea streak virus]	GATCTTATGGAAGGTCATATTCAGTGCGTGCCAATTGCCTACACCACAATATCCAAAATAGAGAGGTATTTAATGACCCTTAAGGAACCAGATGTGCAAGCTGCAATTGCGAAATTGGGGCAAATAGTGCAAGAGCCCAGTGCATTTGAGATCAAATTTGTGAGGGAGTACGCTGCTTTGCACATCAGTAAGAGGGGTTTGAACAGCTTGATACTGAGAGATAATTGGGCTAGGATCAAAGCTGATTTTTTGAAACTCCTCCCAAAGATTTTCTACGGAAAATTTGACACAATTCTGAAGGTCGCTTTGGAGGATTTTGAGAGTAACCTCGCCCCTCTGACCTTTCGAGTCAGATTGCAGGAGTACGGCAGTGAATCTCTTACAAATAGATTAGATAGT…
10-1_trimmed_(paired)_contig_35888	replicase [Pea streak virus]<>replicase [Pea streak virus]	TGGCGTTCCTACGTTTGCTCATCCGATCTTCTGCCAGAACTTTCCTGGGGCAGACAAAATGCACCCGCTTCCCTTCAGTCGCCTTGAAAAACTTAATGAACAAGTTACTTTTACCTGCTCCAAAAGTGCCAAGGATAACGGTTACGTTCCTACTCACAGATCCTGGACCTGGATTCTGTATCAACGGTTGATCATTGTAAAGTTTTGAGGAAATCACTCCCGTCAATCCGGAATGCAAACTTTCACAGAGAATGTCAGCTCTATCCTTCTTTGCTTCATACAGCAATTCAGTCCCCGCGGCCTTCAATGCCACAAGAGAGTTCCTTTCTACCCCTAGTCCTTCAACCTCACCAAATCGCTCCAAGCCGATTATCTTGTTTTTATCCACATGAACCAGGT…
10-1_trimmed_(paired)_contig_68305	capsid protein [Pyrus pyrifolia cryptic virus]	AATTTTTAATAATAAAGTTCTTTCATTAATTAAATTTCAAATTACAAAGATAGTGATAACTAGCATACTTAAATAAGCTAAATTAAACTAATAATCCTTGAAGATGAGCATCTTATGCGCTGCAGTGCGCGTATGGATGTCACTTCGCATTATTACTAGACAGTAGTACTTATAAGTTACAATCTTATACATATTTGCTATGTAGTTGACAGGCTTAGTAGTCCTAACAGTCTTGAATTTTGCTGTGGTCTTCGCTTGAGCTATCAGATCTTCCTTTGAAACAGTGAGAGGGATCTCTTCTGTTATGGTTTCTTCTGTAGCGTCTGACGCATCAGTGAGCATAGATGTGGGCTGCTGTAAAGCGGCCAGCTTGTTGTATTCAGCTACGAGAATTTTGTC…
10-1_trimmed_(paired)_contig_221110	RNA-dependent RNA polymerase P1 [Bean leafroll virus]<>RNA-dependent RNA polymerase P1 [Bean leafroll virus]<>RNA dependent RNA polymerase 1 [Bean leafroll virus]	CCATAGTGGACTATGAAGACTCTGTGGACGAGGCTGGGGCATTTGAGGAAGTGATTCCCTCAGTGCCAAAACCTGAACCTATCCCTTCTAAGGATGGGAAGAAGGACCACTCTAAAAGTAATCCTTTTAGGGTTAAAGCTTTCATTAACCTCGTGAAAGCAAAAGAGGTTTTGCAGGCCACTGAACAAAAAATTAAGGTGGCCTATGAGGAAGAGATTGGAGAGAGCCCCTTTGGAAGGTGGTTTAACACTCTCCCGTCCCGCATGCATTACATCAAGCGTGCGTTGAAGAAACGTGCTGTTAACGCAAAGAGAGCAAAGCACGTAACAAGCATGATGAGGGAAGTCAACGTGATTCCTGACTTCGTCGCATGCTGTGAAGTCGTCCAG
10-1_trimmed_(paired)_contig_913	coat protein [Medicago sativa alphapartitivirus 1]<>coat protein [Medicago sativa alphapartitivirus 1]	AGGTTCCAGAACGGTCCACGGCGCGACTCAGCACCAATGTGGTTGTAGTAGGGATGGGTCGGGTAGATATTCACGTTGGTCTGCGCAAGTGCAGCCATCGCTTCAGCTAATTCAGGGAGAGCTCGAGATGCGGTTTCGAGCTTAATAGCGAATGGAAAGAGGGAGGCAGGGTCGGCACTCCGGGTAGGAGCAGCAACTTGAACAATTGGGGCTAAATAGCCCGCAGTAATCTGATTGGCAGCAATCCCGAAAGGGGGACAGTCAGCCAAAGTGCCAGAGCCATTGAAGAAAGCAGCTTCATTGGCAGCAACATCTCTAACTTGGGCAAACCAAGCTAGATTATTAGTAATGTGCAAAAAGTCAGTATAAGACCTGAGGTCATCATCCTCGGCAGTGACA…
10-1_trimmed_(paired)_contig_255525	P2a2b... partial [Lucerne transient streak virus]	GAGTACCGATGGGAGCAACCCAACCCTATCTCCTCACGGGGTATGCCTCTTTCCGAAGTTGGAAGATCGAATTGTAAATTTAGAGAAGCTAGTGGAAAAGCTACTGGAGACGCTGTCATCGCGGCAGGTGAAATCTTCCCAGAGCTCAAACAATACAGCTGGCCTAAGCGAGGCAGTGAAGCAGAAAGAGGATCCCTCCTCTTCCAAGCCGGGCGGTTCCGACCAACCAGCCCCCCTGCCAACCTCGCCGAGTCAGTCAGAAAGCTCGTCTCAAAATACCCAGCCACAACAGTCTACAGAGTCCTCCGGGGGACAGAGTGGAGTAAAGAAGAAATCGCAAAGGAGGCGAGGAAAATCGGGGAAACAGAAGTCAACCCAAA
10-1_trimmed_(paired)_contig_70793	replicase [Pea streak virus]<>replicase [Pea streak virus]	ACTGCTTGCTCCCCGCGCTTGTAGGCGTAAGACAATTCAATGGCATAATTATCAATGCAATTGTGCAGGTTCTTCTTTTCCCTGGCAATGCAGATTCTCTCATACACCAATTGAGGCTTCTTGAAAATACCGAATGGCAGCAAAGACCAACCACAAAAAGTGGGGTTCTTTGTGAACTGCACTTTGGCCTTCAACTTCAACTTGGACAAGAAATCTTCAAATTTGTCACTAACTTTCAAATGTTTTGAAGCACACATATCATCCCCCGCGAAACAGATGAATTCATCACCTCTAGTATCATATCGCAAGAAGGTGAAGAGGGCATTGGCCATGGTGTTAAATAAGAATGTGCTTGCCTCTCCCGA
10-1_trimmed_(paired)_contig_271323	RNA-dependent RNA polymerase P1 [Bean leafroll virus]<>RNA-dependent RNA polymerase P1 [Bean leafroll virus]<>RNA dependent RNA polymerase 1 [Bean leafroll virus]	GGGGAAGATGTTGGTGAACCCACTCCCAAAACAAAAATGGTGAGGAGGGTACTCCCCGAATGTGCGGCTGAAGCACGTTCGTACATAAGGCAGCATATCCGCAACAACAACATGCGCCTTATCGACGGCACTGACGTGGCCCACGCAACCATTAATAGGTATGCGTTGAAGTTCTGCGAGGAAATTGATCTTGATCTGCCAAGCACAACTATGCTGGTTGATTATGCTATGACTATGGTCCCCCTTCCCCTCAAAAACGACATTGAGAGGGCGAAGATAGTTCACTCACCTAATGCTAGACGCATTAGAGACGAGTTGGACTGTCTCACCTCATCGGTTTTTTAGAGGGGCTCTGCTCCGACTCTGGTTTTGACTCCCCCTTTTCTA
10-1_trimmed_(paired)_contig_466	P1 protein [Alfalfa mosaic virus]	TTACCGAAACATCGGTAAACAAAATCAGTTTCTAGTAGACGATGGGCAGCCGCAAAACAGTGAGATGAACTCGAACTGTTTGAAAATACAATACGTCGACCAGGAAAGTTGGCGCGTAGTATGTTTTGTTGCGTGGCGTCCAGGGAAAAGGATATCTTCAAGACTTCACCTTTGTCTGAAGGGAGAGCATCCTGGGCATAGGCACGACCCGCTTCGGAGAAAACCTTTCCGATCGCAGTTGTGTCGTCTGCAGCTTGCTTTTCGACTACACGTCGAAGCATCTCCTGAATGGAGGCATGAGATAGAGGTTCTCGCATACTAAGGCTGGAATCGGTGGATTGGGCGTCAGCATTCATAGTGAATTCTTCACAGTATTGAATGAACGT
10-1_trimmed_(paired)_contig_274799	RdRP [Alfalfa virus S]<>RdRP [Alfalfa virus S]	GATTCTTGCAAAGAAAACCGCCTCTCGGCCGTTAAGCTGATCTTGATACTCGAAGTGGAGTTTAGCCTTCTGATACCGCTGTGGCAACTGTTTGAGGATCACCTCCATGCCACATTTGCCGTTAGCTGTCATTGATGAGAGTTGGGCTTGGGGTGGTGCCACTTGCAATGTGGTATTTTGGATGTTTGGGGCTTGCTCTACTGAGGCGATGAATTGCACGTCTCTTTGTTGTTCATCTACGCCACTGGCAGTGTCAGATTCCGCATCTGTGTTACTAAGTCCATCGCCGTTCACAGCGTCTACCTGCAGATGGGCAGTCTCGGCTGTGTTTTTGGAACTACACTCAGCTTGATCCTG
10-1_trimmed_(paired)_contig_132062	coat protein... partial [Lucerne transient streak virus]	CTTTACTGTCGGCTCGATACCTTGTACACCTGGTACGATGCCATGGCTCTCACGCATGGCAGCAAGTTGGGGACGCTGGAAATGGAATAGCTTAAGATTTACATACATTCCGGCAGCTCCATCTAGCACACAGGGATCCGTAGCAATGGGATTCCTGTATGATTCATTAGACAGTCTTCCATCTAATTTGGCATCTATGAGCTCTCTTGATGGGTTCACCACCGGGGCCGTTTGATCTGGGTGCGAAGTATCTGCTTATTTAGCTAAACCTTAGATGAGGGCCTTTGCTGGCGCCATATCAAGTTGTTTAGATATCGATCCT
10-1_trimmed_(paired)_contig_110652	RNA-dependent RNA polymerase P1-P2 fusion [Bean leafroll virus]<>RNA-dependent RNA polymerase P1-P2 fusion [Bean leafroll virus]	CGGGTGGTCAAAGATTTTATTCATTTTTGTTATAATAGGGCAAGGTCAGTATATTGTGCCCTTAAACGCTGGCTGTGGGAGCTGCAGGGAAAATTTGACGCACATAATGCGTTTGTTGATCTCTGCTACGATGCCATGTATGGCATTGAAAAATTCGAGGAGGAGCTGGCCGAGGAATATACCTTGGCTGAATCTGAAGTCGCCCTAGCTGAGTGCCATTATAGGTACTTGGTTAGCAATGGTGCTCCCCTCACCCACTGGCCGGTACCTTGCCCGCCTCCTGGTGCTCATCGTTCCATAGATGACTATGAAGATTCTGTGGACGAG
10-1_trimmed_(paired)_contig_76958	replicase [Pea streak virus]<>replicase [Pea streak virus]	AGCTTTGCACCTTACATGCGCTCTAGTGAAAAGCTGCTAGGTGAGGCTAGGCTGAAGACAAACTACTACATCCACTCAGGGAAGAGTTTAGTAGAGGTGGATGATTGGGTTATCGGAGGTAATTTCACTGGAGTCTGTACTGAGTCGGACTATGAGGCTTTCGATGCTTCCCAAGATCACTGGATCATGGCCTTTGAATTAACCCTAATGGAACATTTGGGTTTGCCTAGGGATTTAATTGCTGATTACAGGTACATCAAGACCCATTTGGGCTCAAAGTTGGGGTCATTCGCTATTATGCGGTTTTCGGGAGAGGCAAGCACATT
10-1_trimmed_(paired)_contig_27324	coat protein [Pea streak virus]<>coat protein [Pea streak virus]<>coat protein [Pea streak virus]	TGGGCGTTCCTCCGGAGCATATGGCCAGGACATTCTGGGATGTGGCCATGTACTGCACGGCAGTCGGTGCGTCCAGGTATACTATTCCCCAAGTTTCTATCTATTACCCTGAAGGTTCCATCACCAGAGATGCAATCTTTGGTGTTATAAGGGAACAGTGCACCCTGAGGCAAGTTTGCAGGAGTTTTGCTCCTATCATTTGGAATTACATGCATGTAAATAACATGCCCCCAACTAATTGGGCGGAGAAGGGTTTCAACAATGATGTCAAATTTGCTGCATTCGATTTCTTTGATTTCGTGGAGTGTCCCGCTTCTATTCAGCCCGCGGATGGTTT
10-1_trimmed_(paired)_contig_7313	coat protein [Pea streak virus]<>coat protein [Pea streak virus]<>coat protein [Pea streak virus]	TCCGGAGGAACGACCAGCTATTTCTGTTTGGCACTTATTTTTGCCAGATTTTCAGCAGTGGCCGCTTGATTGGCTTCGGGGTTCCAAACCAGCTTTTGAAGATCATCTAGCGTGGGTCGAGTAAAGATGTTTGAACCATCAAGCTTCATCTTGTCAGACACCTTCAGCCTTTTTCTGTCCGCCTCCCAACCTCCATTAACTATAGATGAGCCTGCAATACTTTTTGCAGTTAGGTCCTGCAGGGCCTGGAAACGCTCCAATAGAGATTTCTGCAACCCCTCAGCATCCCGAATAAACTCTTTCTCGCTCCCCAGCTTCGAACTTTGCTGCTCAAGCTGTTGTTTTAACCTAGCCTCAACACGAGCCTTCTCTTCAGCAGCTTTCTGTTGCTCCGCCATC…
10-1_trimmed_(paired)_contig_282222	RNA-dependent RNA polymerase [Medicago sativa alphapartitivirus 2]	CCGGTTTATAAATTAAAGATTTTTAGTCACAGCAGATCTCAATCTACTTTCACACACACACCACCATGCGAAACACAACCGTTATTGGGCACAAGCCCAGTCTTGCTAGGCCTCTTTATGGAAATCCAGATGCTGGATCCAATCCTGCCTACGCTGATACAGTTGATCACGCACTACGTCGATATTTAACTCCTGAAGAATTCAACAGAGTTGTTAATGGCTATCGCCGCTCCCCATGGAACGAAGATGCACTAAATGATGATATCGCTAAATTAAACAGCGATGAACATACCGTTATCAAGGATGAGCACTATTACAAAGCCATCGAACACAC
10-1_trimmed_(paired)_contig_234153	polyprotein [Lucerne transient streak virus]	TCAAAGTCGTCAGGGTGTTCCAGATATCTAAATAAGGTTTTAGCCCAGGATTGGAGATAGCAACGATCCGCAGCTATGCTGTGTGAGCAAAAGTTGACTTCCTTTAGGATCTCTCCCTCAGCAGCACACGGGATGTAGTCTTTACATGTGTGACCCAGTTCTCCGTAGAGCTCACGGGCCCCCTCAACATATCCTTCTACCGAGTCGTCTCCCATGGCGCTGCACCACGGGGCTTGAATTATTT
10-1_trimmed_(paired)_contig_7510	P1 protein... partial [Alfalfa mosaic virus]	TGCCTATGCCCAGGATGCTCTCCCTTCAGACAAAGGTGAAGTCTTGAAGATATCCTTTTCCCTGGACGCCACGCAACAAAACATACTACGCGCCAACTTTCCTGGTCGACGTATTGTATTTTCAAACAGTTCGAGTTCATCTCACTGTTTTGCGGCTGCCCATCGTCTACTAGAAACCGATTTTGTTTACCGATGTTTCGGTAATACGGTTGATAGTATTATAGACCTTGGAGGAAATTTTGTTTCCCATATGAAGGTGAAGCG
10-1_trimmed_(paired)_contig_160496	TGB1 [Alfalfa virus S]<>TGB1 [Alfalfa virus S]	CTTCAGACAAGACTTTCCATTTGGGCACTTCATCGAAACAGTTGTGCTCTTCGCATCAAGTTAATGCTTACTGCCCTTCCCAACTAGCGGGGTCAGAGTTTCAACGCGTTGCCCTAGTGTACCACTCAACAGAGCTCAAGAACAAAACCGCCTTCTACGTTGCCTGCACGCGGACCCGCCATACACTGTGCCTTGTCTCGGATCAATTTAATGAGTTTTGCACCACCACCTGACTATACCAAGGTTTTCCTCGCCGCCACTATCGGGGCTGCCCTCGCTCTCACCACTCTCTTCGCC
10-1_trimmed_(paired)_contig_56303	RNA-dependent RNA polymerase [Medicago sativa alphapartitivirus 1]<>RNA-dependent RNA polymerase [Medicago sativa alphapartitivirus 1]<>RNA-dependent RNA polymerase [Medicago sativa alphapartitivirus 1]<>RNA-dependent RNA polymerase [Medicago sativa alphapartitivirus 1]<>RNA-dependent RNA polymerase [Medicago sativa alphapartitivirus 1]	GTCTCTATCAAACCGTTTCCAGTAGAGAGTAGCAACAAAATCATACCTAGGCATCCTATAGGGGGCCCATTTATATAGTCTAGACCGACCACCAGGGGTGGTTTCATAGCCCCATAGCATAGGGGAACGTTCTCCTTGGTATAGTAAGCTTGTCTGTAAAGGCGAGATCAACGTTAGTTCAGACAACAAAACGGTGGAAGGAGCACCGAATACTAAGCGGATCTTATCTTCATCATGGGATGCAACGAGAGGCTGACGAGCAAATGCTGTG
10-1_trimmed_(paired)_contig_241908	polyprotein [Lucerne transient streak virus]	ATAAATTCGCAGAATTTGCTATGATTAAGGTGCCGGGTAACTACTGGTCTAGATTGGGCGTGGGGGTTGCAAAACTCTCTGCCCTTAGCAAGAAGTCAACAGTTTCACTATATGGTGGTACGAGCTCCACTGGTCTCACTTGCTCTTCGGGATTTGCTTACAAAGGCAAGTCCGGTTATGCTATCGTTCACGAAGCATCTACCACCAAGGGCTGGAGCGGGACCCCTTTATATGTTGGCAACAACATTGTTGGAGTTCACACTGGATGTGGGAAGGCCGGCGAAACCAATCGCGG
10-1_trimmed_(paired)_contig_4105	P2 protein [Alfalfa mosaic virus]	TTTTTTCACTCTACGAGGCTTAATTTTCACATTAGACTCGTGCTTCTCATTAAAGAGGCATTCCTTACACAAGGTCTTACTAGCGAAGATCTTACCTAGGGATTCTAAAGAAGCTTCCAGGTATAAACTCGGTCTTCTAAGATACCTATGTGCTGTCATCGCGGCAACGCATCGGATGACATGGTGGTCATTAAAAACACCAATTATATCAATCC
10-1_trimmed_(paired)_contig_153708	putative movment protein [Lucerne transient streak virus]<>P1 [Lucerne transient streak virus]	TGCCCCCTACTATTGTAATAGTGACAAAAGTTACAACGCAACTCGACCTCGATGTAATCAACCTTGGAGTAGTCTCTAACTGCCCTGTAGACTCGGACGTAGTCGGACGTTAATTCGTCAACGTTGTCGAACCAAATCTTCTGGGAGAACAAGGGAATGTCTCGATGGGAGTCGGCTTCGTAACACTCAACTATTACGCTTGGCATACAGGATTGGAAGTTTAAGCACAAAAGTACGAATACACAAATTGATTAAACTTCAGTTCTTT
10-1_trimmed_(paired)_contig_4104	P2 protein [Alfalfa mosaic virus]	TTCACTCTACGAGGCTTAATTTTTACATTAGACTCGTGCTTCTCATTAAAGAGGCATTCCTTACACAAGGTCTTACTAGCGAAGATCTTACCTAGGGATTCTAAGGAAGCTTCCAGGTATAAACTCGGTCTTCTAAGATACCTATGTGCTGTCATCGCGGCAACGCATCGGATGACATGGTGGTCATCAAAAACACCAATTATATCAATCTTGGCTTGATATAATTGGTGTTTTTGATGACCACCATGTCATCCGATGCGTTGCCGCGGTGACAGCACATAGGTATCTTAGAAGACCGATTTTATACCT
10-1_trimmed_(paired)_contig_24086	N protein [Maize yellow striate virus]<>nucleocapsid protein [Maize yellow striate virus]	CCTAGATCCTTCGGCAGGTCTATCAACAAGAACCATCCCTGCTGGGTTTTGAGGTGGCTGAGCCCTTGGTAATCTTTTTGCTGTTTACACAAGCAATTTTTTTTTTTTTTTTTTTTTTTTTTTTATTAATAAAGCTGACTATTACTTATCACTCAAGAGGGGGGCGGCTTCCACCCTTTGTTACACCTATGCGAACTGCAGGTGTAGCCTTGGCAGAGAATGCAGCTGCCATATAAGGTGAAACCATATCACCTGTCTTACCTTGATTTGCCTGATAGAACCTCTCAACAGCATCCTTTAAAGCAGCCTTGGTAGCATCAGGGATTGATCCCATGCCGATGATATTGGCAGGGTTCTGGAGAGGATTAGTGTTGATCTTATACTTTCCTAGGAGCTCTG…
10-1_trimmed_(paired)_contig_15434	capsid protein [Pea streak virus]	AATTACCCTGAAGGTTCCATCACTAGAGATGCAATCTTTGGTGTCATAAGGGAACAGTGTACCCTGAGGCAAGTTTGCAGGAGCTTTGCTCCTATCATTTGGAATTATATGCATGTAAATAACATGCCCCCAACTAATTGGGCGGAGAAGGGTTTCAACAATGATGTCAAATTTGCTGCATTCGATTTCTTTGATTTCGTGGAGTGTCCCGCTTCTATTCAACCCGCGGACGGTTTGATCAGAC
10-1_trimmed_(paired)_contig_243331	RNA-dependent RNA polymerase P1 [Bean leafroll virus]<>RNA-dependent RNA polymerase P1 [Bean leafroll virus]<>RNA dependent RNA polymerase 1 [Bean leafroll virus]	CAAGAGCAGGTTTTACAAGTTGACTACTTGTGTATTGGAAACCTCACTGCCCAACGCCTCCGTATCGCGATTGCAGTTTACATTAGTGTCTTTTAAATGTTTAATTTTGATAGCTTGATCACCGCGTCTTCGCGGGTGGTCAAAGATTTTATTCATTTTTGTTATAATAGGGCAAGGTCAGTATATTGTGCCCTTAAACGCTGGCTGTGGGAGCTGCAGGGAAAATTTGACGCACATAATGCGTTTGTTGATCTCTGCTACGCTGCCATGTATGGCATTG
10-1_trimmed_(paired)_contig_219360	P1 [Alfalfa mosaic virus]	TTCGTTAGATCTTAATACTCTGGAATTTGTCTTTACCGGCCTCTTGTTTTTATAAAAATACTTTTCAAGGCAGTAGGTGGCATCTGCTGGGGATCTCGAGGTATTTAATTTCCTCTCGACTTTCTCAGTTAGCTTATGATGACGAAAAAAAAATGACGGATTCCTTGAGACAAAAGGATTTTGTTCCGTGTCACCAATTCCAATGACTTCGCTAAAACCAGCTAAAGTAGCAGCGG
10-1_trimmed_(paired)_contig_33065	triple gene block protein 1 [Pea streak virus]<>triple gene block protein 1 [Pea streak virus]	TACAAGCGCGGGGAGCAAGCAGTTAACGCTATGAATGAGGAGGAAACTGATGCTTTTTACAATTGTGTAAGGGTCATTATCAAAAGAAGTCACTTACTACGGAGCGATGTTAAGACTGTGTTCCTGAACGCCAAATCTCTGATGGAAAGTTTGCATTAAGCTTAGATTATCGCTAATATAGTTTGATTAGATGGATGTGTTCATAAACAATTTGTTAGAGTGTGGTTTTAGGAGAAATAAAATTGTGTTTGATTTGCCTATAGTAGTTTTAGCTGTTCCCGGCGCTGGTCAAACTTCAAGTATTCGGCGTTTGTTGCGTCAGGACTCGAGGTTTGAGGCCTGGACGTTTGGGGTCGCGGACCATCCTAACTCTTCTGGCCG
10-1_trimmed_(paired)_contig_12469	126 kDa protein [Alfalfa mosaic virus]	CACATTTAAAGGGATGTGATAATATCTTTACTACTCATGAAGCTCAGGGTAAGACTTTCGACAATGTTTATTTCTGTCGTTTAACTCGTACCTCAACGAGTCTTACTACTGGTAGAGATCCAATAAATGGCCCATGCCATGGATTAGTTGCCTTGTCGAGACACAAGAAGACTTTTAAATATTTTACCATCGCCCATGATAGCGATGATGTGATCTA
10-1_trimmed_(paired)_contig_33743	putative TGB3 [Alfalfa virus S]<>putative TGB3 [Alfalfa virus S]	GATCGGAAGAGCACACGTCTGAACTCCAGTCACATTCAGAAATCTCGTATGCCGTCTTCTGCTTGAAAAAAACTGGTGCACACTCACGCCAGCACTTCCTGCCAGCAATCGCCGTGGTACTCCTCACCTCGGGCATTATTATTAGTGAGCGGTTTAACGCCCTACTCGTTCTTGCCGCTGCTGACTACTTCAACAGCCTTCCCGGGAGCCACTCTTGCCTCCTGACCATAACGGGCCACTCTGTTAGCGTTTCGGGCTGTGAAAATCACGACGTCCCCGCGATAATCCAAAGCTTCGCCTGGAGCGGCCATGCTTTCAACCGCCAACTTCCAGGCGTTATTCACTCAGATTGA
10-1_trimmed_(paired)_contig_14342	coat protein [Pea streak virus]<>coat protein [Pea streak virus]<>coat protein [Pea streak virus]	GTAAAGATGTTTGAACCATCAAGTTTCATTTTGTCAGACACCTTCAGCCTTTTTCTGTCCGCCTCCCAGCCCCCATTAACTATGGATGAGCCTGCAATACTTTTTGCAGTTAGGTCCTGCAGGGCCTGAAAACGTTCCAATAGCGATTTCTGCAACCCCTCAGCATCCCGAATAAACTCTTTCTCGCTCCCCAGCTTTGAACTTTGCTGCTCAAGCTGTTGCTTCAATCTAGCCTCAACACGAGCCTTCTCTTCAGCAGCTTTCGGTTGCTCCGCCATCTTTATCAAATACTTCTTCTGCAAACTTAAAGATTCTCAAATAGCTTGCACTTTCAAGGTTGTCGCGT
10-1_trimmed_(paired)_contig_3555	126 kDa protein [Alfalfa mosaic virus]	GTACCTCAACGAGACTTACTACTGGTAGAGATCAAATAAATTGCCCATGCCATGGATTAGTTGCCTTGTCGAAACACAAGAAGACTTTTAAATATATTACCATCGCCCATTATAGCGATCATGTGATCTACAATGCTTGTAGAGATGCCGGTAATACCGACGATAGTATTTTAGCGAGGAGCTATAATACTAATTTCTGAATTAGTCATTGGTAATTCAATGCCAACCTCCACTGGGTGGATTAAGGTTGAGGTATAGAACCCTATTCGCTCCTGATAGGAAAGATTCTATATTGCTTATATACATGCTTATGCATGTATATAAATGCTCATGCTAAAT
10-1_trimmed_(paired)_contig_79771	putative coat protein [Soybean chlorotic mottle virus]<>RecName: Full=Capsid protein... Short=CP... AltName: Full=Coat protein<>putative coat protein [Soybean chlorotic mottle virus]	TTCATGCATTGTTCAGACACCCATTGTCTTAATGCAGTTATTCTAGCTTCTAAAGTATTTTCCAATCCCATTTCGTTATTGGTTTTTTCGTTAAATTTTTTTTGCATTTCTATTCCTAATCCTCTTGGGAGTTTATTATAGAATAGATTTAGTAGATTATATTCTAACCTTTTTGTTGGATGAATACCATAGTAGTATTCTTCAAATTCACATATAAATGGATCTATTTGACACATATCACAAATTCTTAGGTTAAAGATTCTATGAATATATGTATCTTCTAATTCTTTCTTAGCATCGATACTTTCATATCCTATGAATTCTGCTCTTAAGATTTGGTATATATAATCTACAGTTTCATTTCCCGTAGCTGGTAATTCTGAATCTGGATATTCATGT…
10-1_trimmed_(paired)_contig_44208	putative coat protein [Soybean chlorotic mottle virus]<>RecName: Full=Capsid protein... Short=CP... AltName: Full=Coat protein<>putative coat protein [Soybean chlorotic mottle virus]	TAGGTTTTCTTACACCATCATGGTATGATTCCTTACATTTGCGTTTTTTAGTAATCTGACAGTGTTAATAGTTTACACAATTTTTGAGAAATTGGAACTGCTTTGATGAATCTGACATTTAGGTTTTCATACTTCTGCTTAGACTTGGAATAAAGCTGGCCATACCTCTTACTCTTCGTTCAGCCTAGGGATAAATAAAAGGAAAATGATAAACAAACACATTTTTTCAAACACAAATACGACAGCATGAGTATTATACCCCACCTGTCAAATTTTGATTGATTTAGGACAAAAATCTTTAAAACCGACCTATTAATCAACTGACTTAAAAAGTCCAAAATAAAATAAAATAAAACAAATGAGGAAACATTGGTATCTCTGAAATCCAAGAGGAAAAAT…
10-1_trimmed_(paired)_contig_105973	replicase [Pea streak virus]<>replicase [Pea streak virus]	AAACGCAGCTACTCTTATAATGCACTCATGGAGTTGAACCCCTACAGTTTTTATACCCTGTTAGTGGAAAGGGCTGAGGGTAATTTGGTAGCTAGATACGTACTGAGCGGTTTGCAAGCTGAGGATATTGATGCCTACATTATGCGTGCTCTATCGGAGTTGCAGGAAGAAGAAGAAGAGCAAATTCTGGACAGGAAA
10-2_trimmed_(paired)_contig_1021	RNA-dependent RNA polymerase [Medicago sativa alphapartitivirus 1]<>RNA-dependent RNA polymerase [Medicago sativa alphapartitivirus 1]<>RNA-dependent RNA polymerase [Medicago sativa alphapartitivirus 1]<>RNA-dependent RNA polymerase [Medicago sativa alphapartitivirus 1]<>RNA-dependent RNA polymerase [Medicago sativa alphapartitivirus 1]	TAAGAGTATTTCACTTAAATTCTGGAAGAATTTAAGTGAAATACTCTTACCCCTGGTCTTACAAATCTAAAGAATTTTAGTCTTTGCAGAATTACTCTACATATACACACACACACAAACACACAATGAAGAATATCGAGATAATCGGTTACAAGCCCTCTTTGGCTAAACCTATTCGTGGTAATGTTGATCCTAACTCAAACATTAATTACGGTAATATCGTCGATTATGCTTTAAGAAAATACCTCACTAATGAGGAGTTTACTATCGTCACACGTGGCTATCGTCGCTCACAATGGGCTGAAGACAGTCTTAAAAGTGATTTAGATAAACTAGATTCAGACTACTTTCCCGTGCTCAAAGATACCCATTATTATAATGCTATCGAACACACTCGGA…
10-2_trimmed_(paired)_contig_1220	coat protein [Pea streak virus]<>coat protein [Pea streak virus]<>coat protein [Pea streak virus]	TCGAGTTCAGACGGGTGATCATCCGCTCTCCACAACCGAACATACCACCGGTAACCGACGCATCATTACTCGCGTATCGGCAATTTCTGTCAGCTCTCGCCAGAGCATTCTTCTTATGCGTGTTGAAGGCGATGTACTCATCTGATGTAGGCCGTCTGATCAGACCGTCCGCGGGCTGAATAGAAGCGGGACACTCCACGAAATCAAAGAAGTAGAACGCAGCAAATTTGACATCATTGTTGAAACCCTTCTCCGCCCAATTAGTTGGGGGCATATTATTTACATGCATATAGTTCCAAATGATAGGAGCAAAACTCCTGCAAACTTGCCTCAGTGTACACTGTTCCCTTATGACACCAAAGATTGCATCTCTAGTGATGGAACCTTCAGGGTAATTGA…
10-2_trimmed_(paired)_contig_12856	coat protein [Medicago sativa alphapartitivirus 1]	TTTTTCTTTTTTTGGTTTTTTTTCTTTAAGTAGAAAATAAAAGGATAAATAAAAGTACTAAGAACGAAAAACGAGGTAATCGAAAAGGGAAGAGAATTACTTCAAAACCTTAATTAAACAAAGGAAATATTTTTTTTGTTTTCAATTAATGGTTCAACAAAAAAGGAAAAACGGAAAATCAGAACTTCAAACAAGAAGACATGAAAACCGGCAAGTTTAATTAGCCTTTGGGCTTCATTAAACCGCGCACAACCTCTCGGAGTGAGAGATAGCTCGAGTGATCGGTGATGGAGGATTCAACGGGAGCAAGGTTCCAGAACGGTCCACGGCGCGACTCAGCACCAATGTGGTTGTAGTAGGGATGGGTCGGGTAGATATTCACGTTGGTCTGCGCAAGTG…
10-2_trimmed_(paired)_contig_13290	replicase [Pea streak virus]<>replicase [Pea streak virus]	CTCTTTCCCGACACGACGCTCTTCCGATCTTCCTCCTCCACATCCTCAGTTTGACCCACTAATACCTCACTCTCCAGCCAAGGATCACCACCCAACTTTTCTTCAACCAACCCTTGATCCTTGCCAATCTTACCGATAAAGGTCTGCTTAAATTTTGGATTCCCAGGAAGTATTTCCTTTAGCTTATCTGTGCTACTAGATCCTTTCAGGAAGTCCGCTAACATGGAATTTGATTTTCGCAAAACCAAATTCTCTAGGGTGTCTCCCGTTAAGTTCAAGATAGCAAGATTTTGTCTGAATCTTGATAGGGCAGTGACCCATCTTTTTTCATTGACTTTGAGGGAATCAGCACTCAGAATGATTAAACCCCTGTCAAACGTCAACCCCGTGGATTCCCCA…
10-2_trimmed_(paired)_contig_2213	ORF1+2p [Medicago sativa amalgavirus 1]<>TPA_inf: ORF1+2p [Medicago sativa amalgavirus 1]	GGCCCTGGCAATTTCATCTCTTCTTAAGTGCTAAGCTCTGTATCCTTTTGCTTTCAAAGTGTATTCTATTCCTCTTTCTCGTATTTTCACTAACATCTTTGCAGGTCTCAACTATCCCATGGCTGACTTTGAAGCTCAACGTGATGATAACATTGCAGCGAATGCTCCTATTGGTGGTCTGTCATCTAAGCAACAAGAGATCGACACCGTCACTGCTGCCATCACACCTCTCCTTGCCGCTGGGTTCCCCCAAGCTATTTTCAACTATGATGACCTGCTCTTGAGGGGTTACACCGCCAAGACTTTCTGTGATTTCATCAAGCCGCTATCCGCTATAACCGAGAGGAGGGAATTGATCTCCCTGTGTGCCCTGGGTAATAATAGGTTCTGGGATATGTC…
10-2_trimmed_(paired)_contig_22862	replicase [Pea streak virus]<>replicase [Pea streak virus]	AGGGTTCCACGCAGATGATGAGGTGATCTTTCCAAAGGATGGGAAAATACTGACCATGACCACTGGAGGTAGTGCAAATTTTTCGGTCAGGTGCAGCCGTGGGGGTTTCACATTTAACTTTGAGGCTGATACTTATTTGATTATGCCTGAGGGATGCCAGAACGGTCATAAGCACGCTGTGAGCAACTGCACCCATGGAAGAATCAGTTACACATTTAGGCAGTTGAAGCAGTGCAGGGAGTACCTGGAGCGTGAATGCGAGGTTGAGTCTTTGTGTGATCAATCTGAAAGCGAACAGAGTGTGGAAATAATCACACTCCATGATGTGGAAATCAAGCAAGGCAAGGATGTGGACACACAATTCCTAGATGCAATAGAGGTGCCCGGTGATGGGAATTG…
10-2_trimmed_(paired)_contig_256	replicase [Alfalfa mosaic virus]	ATTTAGCATGAGCATTTATATACGTGCATAAGCACGTATATAAGCAATATAGAATTTCTCCTATCAGGAGCGAATAGGATTCTATACCTCAACCTTAATCCACCCAGTGGAGGTCGGCATTGAATTACCAATGACTAATTCAGAAATTAGTATTATAGCTCCTCGCTAAAATACTATCGTCGGTATTACCGGCATCTCTACAAGCATTGTAGATCACATCATCGCTATCATGGGCGATGGTAAAATATTTAAAAGTCTTCTTGTGTCTCGACAAGGCAACTAATCCGTGGCATGGGCCATTTATTGGATCCCTACCAGTAGTAAGACTCGTTGAGGTACGAGTTAAACGACAGAAATAAACATTGTCGAAAGTCTTACCCTGAGCTTCATGAGTAGTAA…
10-2_trimmed_(paired)_contig_257	replicase [Alfalfa mosaic virus]	TGTGCAAGATAGTTAATCCATTTATTTTCCTTGCGCTTTCCACAGCATTACGTTCATTCAATACTGTGAAGAATTCACTATGAATGCTGACGCCCAATCCACCGATTCCAGCCTTAGTATGCGAGAACCTCTATCTCATGCCTCCATTCAGGAGATGCTTCGACGTGTAGTCGAAAAGCAAGCTGCAGACGACACAACTGCGATCGGAAAGGTTTTCTCCGAAGCGGGTCGTGCCTATGCCCAGGATGCTCTCCCTTCAGACAAAGGTGAAGTCTTGAAGATATCCTTTTCCCTGGACGCCACGCAACAAAACATACTACGCGCCAACTTTCCTGGTCGACGTATTGTATTTTCAAACAGTTCGAGTTCATCTCACTGTTTTGCGGCTGCCCATCGTCT…
10-2_trimmed_(paired)_contig_25768	P2 protein [Alfalfa mosaic virus]	GTCATCGCGGCAACGCATCGGATGACATGGTGGTCATCAAAAACACCAATTATATCAATCCAAGATTGATACCATTCATCGAATATATCGGCATTGACTTTCTTCGAACCCAAGCGTATAAGGAGTTTCAATGGATTCGGTACCGGCAGGACAACTTTGCCTCCACTTTTAGTGGGCATAGTAATCAAAAACTTACTGCATATGAAAGGCTGGTTATGAGGAAACTTTGCTTCAAGATTAAAAAGAGTCGTGAAAAGAAACTCTTGATCTCTTGGTAATTCCTCCACAGTACCTATCAATGAATCATCACCGGAAGCAACAACGAATTTCACATTTGGGTCCATCAAATCATACACATGACATAGACAAGCTAATGTCACTATTGTATTTCCCAAGTAC…
10-2_trimmed_(paired)_contig_29720	89.7 kDa protein [Alfalfa mosaic virus]	CTCAGATAATGCTAAGCCACTCGACATAGTCGAAATTATTCCAGACGTAAGTCTGACGAAACCTTATGAAGCCGTCATATCAGGTAATGATTGGATGACGTTGGGGAGAATTATACCTACCACTCCCATTCCTACCATAAGGGATGTCTTCTTCTCTGGCCTTTCTCGGCACGGATCGCCGGAAGTGATCCAGAATGCTCTTGATGAATTTCTTCCGCTCCATCATTCAATTGATGATAAGTATTTTCAAGAATGGGTTGAAACTTCAGATAAATCTCTCGATGTCGATCCATGTCGAATCGATCTGAGTGTTTTCAACAACTGGCAGTCTTCGGAAAGCTGCTATGAACCTCGGTTTAAAACCGGTGCATTATCCACACGTAAGGGTACTCAAACTGA…
10-2_trimmed_(paired)_contig_33211	RNA-dependent RNA polymerase P1-P2 fusion [Bean leafroll virus]	CAAAAGTAAACGCAACTCTTTACGGGGCAGGTGGACGCTTTCGCCACCTTAACAACAAAGAGGTCCGCAAATCTCATAAAGATTCGAAGACCTGTTCCTGCAGGATCCATTAGAAGGCAAGCAGGAACGCCCCCTTGTTGTCGCTGAAGAGCCAGCGCTGACATTTAAACCCGAGCAGAGGGGGGGTATCTGTTAGACCATCTGTACATTGGCAACTAGTGCCAATGATGTCCGAACAATCATACCTGTTTTTGTTTCCGTACGAGGAAGAACTAGTTTGGCTTTCGGCCTACTACAAAACTCCCCAGAGTTGCAACCTACAAAAGTAGACGCAACTCTTTACTCCGCGCTTCACTCTCATCTCATCGAGGTGGCGCAAATTTGTTTACCCTGTTGAAT…
10-2_trimmed_(paired)_contig_452	movement protein [Alfalfa mosaic virus]	CGGCCCATTACCGATCAATGATCTGGTAATATTTCATCTTTAATAAAACTTTCATACGTAAACCCTTTCGGGACTCCAAGACCCTTTGGAGAACCGGCATCTATACGCACCGTTGGTGCAATACCATTTATAGTGGTATTAGGAACACTAGGACCTTCGGGAATAAAAAATGTCTTTGCTTTCCCGGCAATCCTAGCTCTTGGTTCTAAAAGAACCGGACTGGGATCTTTCTTCGATCCCACACCTAATCTTGTCCTATCAAGAACAAAATCCGTCAATTTCCCAGTATTCAAGAGATCGCGGACTGGTTCGGTCTCAGCAATTGGAAACTTTAGGAAATCGGTACCCTTTTCGAGGATCTGCTTTCTGCTTAACTCATCTTCCCAAATGGGGTATAGA…
10-2_trimmed_(paired)_contig_8309	replicase [Pea streak virus]<>replicase [Pea streak virus]	TCCCAGAATGTCCTGGCCATATGCTCCGGAGGAACGCCCAGCTCTTTCAGTTTGGCACTTATTTTTGCCAGATTTTCAGCAGTTGCCACTTGATTGGCTTCAGGGTTCCAACCCAGCTTTTGAAGATCATCGAGCGTGGGCCGAGTAAAGATGTTTGAACCATCAAGCTTCATCTTGTCAGACACCTTCAGCCTTTTTCTGTCCGCCTCCCAACCTCCATTAACTATGGATGAGCCTGCAATACTTTTTGCAGTTAGGTCCTGCAGGGCCTGAAAACGCTCCAATAGAGATTTCTGCAACCCCTCAGCATCCCGAATAAACTCTTTCTCGCTCCCCAGCTTCGAACTTTGCTGCTCAAGCTGTTGTTTCAACCTAGCCTCAACACGAGCCTTCTCTTCA…
10-2_trimmed_(paired)_contig_8310	replicase [Pea streak virus]<>replicase [Pea streak virus]	TCCCAGAATGTCCTGGCCATATGCTCCGGAGGAACGCCCAGCTCTTTCAGTTTGGCACTTATTTTTGCCAGATTTTCAGCAGTTGCCACTTGATTGGCTTCAGGGTTCCAACCCAGCTTTTGAAGATCATCGAGCGTGGGTCGAGTAAAGATGTTTGAACCATCAAGCTTCATCTTGTCAGACACCTTCAGCCTTTTTCTGTCCGCCTCCCAACCTCCATTGACTATGGATGAGCCTGCAATACTTTTTGCAGTTAGGTCCTGCAGGGCCTGAAAACGCTCCAATAGAGATTTCTGCAACCCCTCAGCATCCCGAATAAACTCTTTCTCGCTCCCCAGCTTTGAACTTTGCTGCTCAAGCTGTTGTTTCAACCTGGCCTCCACACGAGCCTTCTCTTCA…
10-2_trimmed_(paired)_contig_8312	replicase [Pea streak virus]<>replicase [Pea streak virus]	CACATTTTTATTTCTCCTAAAACCACACTCTAACAAATTGTTTATGAACACATCCATCTAATCTAACTATATTAGCGTTAATCTAAGCTTAATGTTAACTTTCCATCAGAGATTTGGCGTTCAGGAACACAGTCTTAACATCGCTCCGTAGTAAGTGACTTCTTTTGATAATGACCCTTACACAATTGTAAAAAGCATCAGTTTCCTCCTCATTCATAGCGTTAACTGCTTGCTCCCCGCGCTTGTAAGCGTAAGACAATTCAATGGCATAATTATCAATGCAATTGTGCAAGTTCTTCTTTTCCCTGGCAATACAGATTCTCTCATATACCAATTGAGGTTTCTTGAAAATACCGAATGGCAGCAAAGACCAACCACAAAAAGTGGGGTTCTTTGTGA…
10-2_trimmed_(paired)_contig_85866	CP [Alfalfa virus S]<>CP [Alfalfa virus S]	TGGAGTTCAGACGTGTGCTCTTCCGATCTTTTTTTGGTTGCGTAGAACCAAAGCCTATTTATTTAAGTTTTACCTGGTAAGGATGGCGGGGTAGAGGCCTACAATACTTCCGGTAAAGGCCTCATGGAAACCCGGAAGACTCGATATTAGTACGTCGAGTAGCGAACAGCTGTTGGGCAGCTCGAAATACCCTGACCTTTGTGCTCACTCCGATTCACTCTGCAGCAATATGCAGAGCCTGAGCGCGCAACGTCCGTGAGGCAGTTACGTGTCGATCGTCAAGTGAGGTGGTCGGCAGACCCTTGACCCTGGTCGAGGGGAGTCTTTTAGCGTCTTACTGCCAGGACGGTGGTGGTGATTATTCTCCAAAGGTGATCATTGGAGGTGGGTCCCGCGCTC…
10-2_trimmed_(paired)_contig_87960	RNA-dependent RNA polymerase [Medicago sativa deltapartitivirus 1]	TGCCTCCCTCACTGATTTATTAACGTTATTAAATAAATTACAATTTGTGATTTACATAACATAACGTTTGAAATGCGCCGGAACCTCGTGCTCCTGTGCGACTCCGTAATCAGTCTTTAGCTTACTAGCTATCTCGTTGAGTATAGCGCTCCTTCCTCCTGCATCTTCTGCAATCGATTGAGCTCTGTAAGCGGAAATCTGTGGTGATTCAACCGGATATTCCGGAAACATCAGTAATCTGATACACTTTAGTGTATCTCGTACGTTTGATCCTCCGATCATTGTCCTTCCAAGGAATGAAACTTCTCCTGGAACCGTTGAATACTCCGTTTTGTCTGGATTGATGATCCAGCCAATTGGATAAGCTACTTCGGCGAATCTTTCTGGTGGGATGAATTG…
10-2_trimmed_(paired)_contig_88906	coat protein... partial [Medicago sativa deltapartitivirus 1]	GAGCTTCACCTCTTCTTAAAGGTGTGTATTCCTGTCACCATATCTTTCGTGATGATTAGGACACATGCGATTAATACAAGTTTAATAATAACTTCATTTCATTGATAAATTAAAGAAGTACAATAAGTACTATAATAATAAATAACTAAAAGAAATTACATTAATAACTTAATACTAATAACTTAGGAGCTAAACTCCTTAGGAGCTATTCTCCGTAAGTAAACCTAGAAGCATCGAAAGTCGACTCTCAAAAGTCGTTTCAAAGATGATGCGTTCATAATACAAGTAGGTTACCCTCTTGATCATGGTCAAGGTCTTCTTAGCTTGATCGTCGCCGTAAGCTCTAGTGTTGATAACACTAGGTTGGCTTGTGTCTAAAGCAGCACGATTGTCAAGCCT…
10-2_trimmed_(paired)_contig_901	coat protein [Medicago sativa alphapartitivirus 1]	TTTTTTTTTTTCTTTTTTTTGGGTTTTTAGTTTTTTTTAAGTCGAAACAGAAAAGAAATTGAAAAAACGACTGACAAAAGGAAAAACGCAGGACGAGAAATAAAAAAACAGCAAGTGATTTTAAAATTTTTTTGGTTTTTGTTCTAAATCCTAACAAAATAAAGAAGCGAAATAAAACCGGAACTAGAAACATCTAGACGACGGAAACGCAGAATCTAATTCTTAGACTTCATCATCTTAGTTACCGAGTCATCAAGTGACAGGTAAGTGGAAGAATCAGTTAAAGAAGATTCAAGGGGGCGAATATCCCAAAATTCACCTTCGATAGTCTCAATTCCAAAGTCACCAAAATAAGGATGTGTGTGATACATCATCACATTAGTTTGGGCCATAGCGGCC…
10-2_trimmed_(paired)_contig_59102	replicase [Pea streak virus]<>replicase [Pea streak virus]	AATAATTTCAAACCGCACACTATGCAACCTCGCAGCAGCTACAATACTTTCAAACTCACAATCTGCATAACCACTCATTTGCGTCTTTAGCGTCTCCAGATTCCATTCCACTTCCTCCCCACGTGCTGCACTTATCTCCTTTAGAGCTTTACCCTCCAAACCAAAGTAGTAGCCCAAGGAGTGCCAAAAACAATTCCCATCACCGGGCACCTCTATTACATCTAGGAATTGAGTGTCCACGTCTTTGCCTTGCTTAATTTCCACATCATGGAGTGTGATTATTTCCACACTCTGTTCGCTCTCAGATTGATCACACAAAGATTCAATCTCGCATTCACGCTCTAGGTACTCCCTGCACTGCTTCAACTGCCTAAATGTGTAACTGATTCTTCCATGGGT…
10-2_trimmed_(paired)_contig_58795	nucleocapsid protein [Datura yellow vein nucleorhabdovirus]<>nucleocapsid protein [Datura yellow vein nucleorhabdovirus]	TTTCCACACATGTTCCAACAATATTGAAGGACTTGAACACCCTACTCTTAAATTTATGTTATGAGATGTCAGTCAGAATGGCGGGGGCTTTGGCATGTTGAGCACTGGAGGGGGTTTCTTCTTCCTGCTTTCTTCTTTCTCTGGCGGTTCTTCCGCTCTGCGCTTTCCTGACATGGTGTTGCTTGCTGTAGGGAGACCCTTCGATGTTTCCGTCATCCCCATTTTCTTAGCATAATAGATCTTATCCACTATAGAGGCATCCTTGGATAAGGAGATCATCTTGTTCTTGCACTGTATGAAAGCTTCTGCTTTGGCTCTACCTATCTCTTTTATGTGATTGTTGTTGGCTATTGCGAAAATGTTGAGGGGAGAATCATACCCTGCTTCGCTGCTGATACC…
10-2_trimmed_(paired)_contig_29719	P2 protein [Alfalfa mosaic virus]	CAATTGTTTTCCATCGATGCTGAAGCCTTTGATGCAAGTTTCCATTTTAAAGAGATAGACTTTTCGAAGTTTGACAAAAGTCAAAATGAGTTGCATCACTTGATCCAAGAAAGGCTTCTGAAATACTTAGGTATACCCAACGAATTTCTAACCTTATGGTTTAATGCGCATAGAAAATCCCGAATTTCAGATTCGAAGAATGGCGTTTTCTTTAACGTCGATTTCCAACGTCGTACTGGAGATGCGCTCACATACTTGGGAAACACAATAGTGACGCTAGCTTGTCTATGTCATGTGTATAACTTGATGGACCCAAATGTGAAATTCGTTGTTGCTTCCGGTGATGATTCATTGATAGGTACTGTGGAGGAATTACCAAGAGATCAAGAGTTTCTTTTC…
10-2_trimmed_(paired)_contig_25770	89.7 kDa protein [Alfalfa mosaic virus]	ATTTCATTCAGAGGTCCAAGATCCTCCGGCAACTTCCCCAACTCATCCAGTAATGGTGAGGGCAATTCAGACGGAATGTTCTCGTCAGAGTAATAATAAAGGTCATCAATAACTGGTATGTTCTCAGAAATGAATTTGACCTCTTGGACATCCGCCACTGGTAGCGCTTCTGTTTTAAAAACAGGAAAAAATCTTAAAGCGTCGAGCCTGCCCGTAATTTCCGATAACTCACGCTCTTCATTTAGCAACTCAAAAGAGTTATTAATGGCATCTAACTCCTCTTGGAGGTAGGCATATTCGTCGTAAGAATCCTCATTCACGACGTTCGGTATGGCCCAAGCGGGTGCATCGTCTTCATTAACGAAATGTCTATAAAGACGGTAAACCCTACAACAAGGG…
10-2_trimmed_(paired)_contig_46856	replicase [Pea streak virus]<>replicase [Pea streak virus]	GGTTCTTTTTCTTCTTCAGAGCAAAGCTTGATTGCGATACCTGCTATAGCAAACTTGAAGGGAGTGGAACAAGATAATCATAACTTATTTAATTATGCGCTAAGTCCGATGGCTAAGCAAAAATTAATAAGCAATGGTTTGTATCTCAGTCCCTTTTCAGCTATGCCCCATTCGCACCCAGTTTGCAAAACTTTGGAGAATTATCTGCTTTACAAAGTATTACCAAATTATATAGATCACAGATTTTACTTCGTTGGAATTAAGGAGAGTAAAATCAACTTCTTGAGAAGTAGGGAAAAGAAATTGAACCTTTGTGAGGTGGTGAACAGGTACGTTACAAGTGCTGACAAAGCCAGGTATGGCTCAGAATTCACCATCAGGAGAACTTTGGAGAGTGAT…
10-2_trimmed_(paired)_contig_27864	coat protein [Alfalfa mosaic virus]	CATGAGCATTTATATATGTGCATCAGCACATATATAAGCAATATGAAGTCGATCCTATCAGGAGCGAATAGGACTTCATACCTTGACCTTAATCCACCCAGTGGAGGTCAGCATTAAATGACTTTAGCATCCCAAATCAATGGGGTACAACAATGACGATCAAAGATCGTCAGCTTCGTCGAGCAGCCCCACAGTAATCAAACTGCGGAGGGGCCCTGCTCGCGGGAACGCCTTTCTCTCGACCCAAACTTCGTTGAATCGGTATGAGGGATTTTTAGATCCCTCAGGCTGCGCATCGAAGTCCAGACAGAGGGCTACGGCATAGGAATGCTTAAAATTTTGATTTTGCATTCCCGCATGGGTAGGAGCTGTGAAGACCAACTCAAACCCGAACTTCTC…
10-2_trimmed_(paired)_contig_1985	replicase [Pea streak virus]<>replicase [Pea streak virus]	CAGTAGTGCAACTCATCATGCAGAAACAGGTGCAGACCCTGCTTGCTTGAAAATTGAGGTATCAAATCCACCAGATTTGGAGGTAACCGACCGTATTTGGATTTGATCTCTTTATCACTCTCCAAAGTTCTTCTGATGGTGAATTCTGAGCCATACCTGGCTTTGTCAGCACTTGTAACGTACCTGTTCACCACCTCACAAAGGTTCAATTTCTTTTCCCTACTTCTCAAAAAGTTGATTTTACTCTCCTTAATTCCAACGAAGTAAAATCTGTGATCTATATAATTTGGTAATACTTTGTAAAGCAGATAATTCTCCAAAGTTTTACAAACTGGGTGCGAATGAGGCATAGCTGAAAAAGGACTGAGATATAAACCATTACTTATTAATTTTTGCTTA…
10-2_trimmed_(paired)_contig_1218	coat protein [Pea streak virus]<>coat protein [Pea streak virus]<>coat protein [Pea streak virus]	CCGGTAACAGACGCATCATTACTTGCGTATCGGCTATTTCTATCAGCTCTAGCCAGAGCATTCTTCTTATGAGTGTTGAAGGCGATGTACTCATCCGATGTAGGTCGTCTGATCAAACCATCCGCGGGCTGAATAGAAGCGGGACACTCCACGAAATCAAAGAAATCGAATGCAGCAAATTTGACATCATTGTTGAAACCCTTCTCCGCCCAATTAGTTGGGGGCATGTTATTTACATGCATGTAATTCCAAATGATAGGAGCAAAACTCCTGCAAACTTGCCTCAGGGTGCACTGTTCCCTTATAACACCAAAGATTGCATCTCTGGTGATGGAACCTTCAGGGTAATTGATAGAACCTTGGGGATTAGTATACCTGGACGCACCGACTGCCGTGCAG…
10-2_trimmed_(paired)_contig_34814	replicase [Pea streak virus]<>replicase [Pea streak virus]	ATCTGCGTGGAACCCTATTTGTGACCCACCAGAATAAATCTGGACGAGAACGCAATCGTACTCTTCAGGGTCAAAGCCATTACACTCTAGCAACATATCCATCCACGCTGGCCATTCAACAGCTTCATGTGCACCACCATTGTACTTGTACTCCACTTGACATTTACTAAAAAAAGTCGCACTTCTGTTGCCCAAATCATCGAGGAAATTAACCCTTGCCTGATCAACCAGTATAGTCTTCCCACGCTCAAAACTCATGCCACAATCACAATTCAAGTGGGAGACCTCCCTATCAAAAGTTTTGGTGGTCTTAATCTCCTCTGCCACCTCCTCAATTTCCTCAGTTTGCTCTTCTTCTTCCTTTACGACCAGATCCAGATAAGTGAGCATTTTCCTGTC…
10-2_trimmed_(paired)_contig_15070	coat protein [Medicago sativa alphapartitivirus 1]	GCAGCGGCGGTACTGGTAACGGGAATATGTTTACCCTTGGCAGGCAGATTGGGTTGTTGCCCATCGCCAGGGTTGAGGCAGGTCCTGAGATTCTCGATTAAAGCGAAAATCCCGGGGATATTGGGTAAAACATGGCTGGTAGCATCAGCCAGCATAAAAGCGCTCCTAGCTTCAGGGCCAGGATAAAATGGAAGAGTAGGAGATACAACTCCAAAAGTGGGAATCTCTGGTTGGGAGCAGCAAAGAGTTTTGAACAAGTCAAGTAAAGGACTTGAAATTGGGAGGGAGTCAGCAGGGAAAGCATCCAAAAATGTAGATAAACATTGAGAGGCTTCAGCATGAAGCAGCCTAGCATGATTCATTGCACGCATGCATTGAATCCAAAACAGAACGCCATAG…
10-2_trimmed_(paired)_contig_78657	TGB1 [Alfalfa virus S]<>TGB1 [Alfalfa virus S]	CCCAACCACTGCGGATCTTAGACGAGTACCAACTAGGTGAGCGAAGCACCACTAGCAAGTATAATCTACTCTTTGGGGACCCCTACCAAGGCCCTTTCCGTCTTCCGCCCCACTTCGTCAAGTCTGTGTCACACCGAGTGCCCAGACCCGTTGCTAACTTCTTACGCTCGCGGGGCTTCAACTTGGAAAGCGAGACACCCGGCGTCCTTATCACCGCGCACCCGTTTCATCCGAACTCGGCCACTCAGATCTTATCTTCAGACAAGACTTTCCATTTGGGCACTTCATCGAAACAGTTGTGCTCTTCGCATCAAGTTAATTCTTACTGCCCTTCCCAACTAGCGGGGTCAGAGTTTCAACGCGTTGCCCTAGTGTACCACTCAACAGAGCTCAAGAACA…
10-2_trimmed_(paired)_contig_1219	coat protein [Pea streak virus]<>coat protein [Pea streak virus]<>coat protein [Pea streak virus]	TATCAGTACACGACGCTCTTCCTCTCTCTCGCGTATCGGCTATTTCTGTCAGCTCTAGCCAGAGCATTCTTCTTATGAGTGTTGAAGGCGATGTACTCATCCGATGTAGGTCGTCTGATCAAACCGTCCGCGGGCTGAATAGAAGCGGGACACTCCACGAAATCAAAGAAATCGAATGCAGCAAATTTGACATCATTGTTGAAACCCTTCTCCGCCCAATTAGTTGGGGGCATGTTATTTACATGCATATAATTCCAAATGATAGGAGCAAAACTCCTGCAAACTTGCCTCAGGGTACACTGTTCCCTTATGACACCAAAGATTGCATCTCTAGTGATAGAACCTTCAGGGTAATTGATAGAACCTTGGGGATTAGTATACCTGGATGCACCGACTGCT…
10-2_trimmed_(paired)_contig_47535	replicase [Pea streak virus]<>replicase [Pea streak virus]	TCTTGCTAATGTGCAAAGCAGCGTACTCTCTCACGAATTTGATCTCAAATGCACTGGGTTCTTGCACTATCTGCCCCAATTTCCCAATTGCAGATTGCACATCTGGTTTATTAAGGGTCATTAAATACCTCTCTATTTTGGATATTGTGGTGTAGGAAATTGGCAAGCACTGAATATCACCTTCCATGAGATCTGCAATACCTTTTGTGCCCACTGCCTCGAAGTTAGAGAATGTTCTAGTCTTTGGAACTATCGCATCACCCCGTGTGATAGCTATCAAATGATGGCTGAATTTCGAACACAATATATCCACACAGTATGTGGTGCCATCATCAAGAATGATCTTTGCCAGATTAAGTAGATCGGCACAATCAGCCCTCTGGGAATAACCTTCAGT
10-2_trimmed_(paired)_contig_59101	replicase [Pea streak virus]<>replicase [Pea streak virus]	TCCCATCACCGGGCACCTCTATTACATCTAGGAATTGTGTGTCCACGTCCTTGCCTTGCTTAATTTCCACATCATGGAGTGTGATTATTTCCACACTCTGTTCGCTCTCAGATTGATCACACAAAGATTCAACCTCGCACTCACGCTCCAGGTACTCCCTGCACTGCTTCAACTGCCTAAATGTATAACTGATTCTCCCATGGGTGCAGTTGCTCACAGCGTGCTTATGACCGTTCTGGCATCCCTCAGGCATAATCAAATAAGTATCCGCCCCAAAGTCAAATGTGAAGCCCCCACGGCTGCACCTGAGCGAAAAATTCGCACTACCTCCAGTGGTCATGGTTAGTATTTTCCCATCCTTTGGAAA
10-2_trimmed_(paired)_contig_189164	polyprotein [Lucerne transient streak virus]	TCGGTATCGCTGGTTGATCAACTAGTTGAAAGGCTGCTATTCGGGCCCCAAAACAAAGCAGAGATTGCTTTGTGGCAGTCGGTGCCTTCAAAACCTGGTATGGGATTGTCACAGAAGTGGCAGTTCGAGGCGCTGTGGAAGGATTTGCAAATCAAACACGCCAGTGCCCCCGCTGCTGAGGCAGATATATCGGGTTTCGATTGGTCTGTGCAGAAATGGGAGTTAGAACCTGATGTGTGCATGAGAATAGAAAGGGGAAACTTCCCTGCAAGAATGAGGAAAGCCGCCTTGAACCGCTTCAAGTGTTTCGCCAATGCTGTGTTCCAGCTAAGCAACGGCGAGTGAATAGAGCAAGG
10-2_trimmed_(paired)_contig_136956	hypothetical protein [Alfalfa virus S]<>hypothetical protein [Alfalfa virus S]	AGCCCTACCCGCCACCGGAGACGCCAATTCATCGCAAATTAACCAGGCGTTACACAACAGCTTGGCCAACAGCGAAAGGATAATCAACCTGTTGAATCAAGACAGAAGGGTGCTTGACGATCTCAACCCTCAGCTCACCAGCATCCGTGAACAGATTGATCGCAGTTCTCCCCTCGACGTGCTACAGCAGATCTTAGCGATAGTGTCGCGCGCCAACCCAACTGAGCCGCCACCAGAGCCGGTAGCACTTCCAAACTTCGAGGTGGAACACCCGAGTTTAGAGTGCCGCACCCACGGGCTCCTAGTTTTCGACAATATCCACGCTATGATCCCGATGGACATTACCACCCGTCCTCCCAGCACCAGTCTGCAACTGTCGATCAACGTCACC
10-2_trimmed_(paired)_contig_16933	P3 protein [Alfalfa mosaic virus]	CCTAACCTTGTCCTATCAAGAACAAAGTCCGTCAATTTCCCAGCATTTAAGAGATCGCGGACTGGTTCGGTCTCAGCAATTGGAAACTTTAGGAAATCGGCACCCCTTTCGAGGATCTGCTTTCTGCTTAACTCATCTTCCCAAATGGGGTATAGAACACCGACAGCAGAGTTTGCTTTGGTCGAAGCAACAGCGTGGACGACTAATTTTAAGTCGTGTCCTTTCGCTGCATCTTTCGCCAGAATACTCCGGGGGTAACGTCCAGCAAATATACATGCTTGGGTAGCATCATGGTCGGTGTCAACATCCACTAACTCTTC
10-2_trimmed_(paired)_contig_23201	P3 protein [Alfalfa mosaic virus]	TCTTATGCTGAGGAAATGTTACTGGCTGATGAAGTTTCAAAAATAAACTCAATGTCTATTCTGGGTCCTAATCAGCTAAAGCTCTGCACTCAATTGGTGCTGTCTAATGGAGCAGCACCAGTAGTTTTAAGCCTTGTGTCGAAGGAAAAGAAATCGATTTTAAATCGTATGCTTCCTAAGATTGGACAGAGGATGTACGTCCATCACTCGGCTATTTACCTTCTTTATATGCCAAATATACTGAAAAGTTCTTCAGGGAGCATCACCTTGAAGCTTTTTAATGAGGCTACAGAAGAGTTAGTGGATGTTGACAC
10-2_trimmed_(paired)_contig_66326	P2 protein... partial [Alfalfa mosaic virus]	TTCTTGAAAGTACTTATCATCAATGGGATGATGGAGCGGAAGAAACTCATCAAGAGCATTCTGGATCACTTCCGGCGATCCATGCCGAGAAAGACCAGGGTAGAAGTCATCCCTTATGGTAGGAACGGGAGTGGTAGGTATCATCCTCCCCAACGTCATCCAATCATTACCTGATATGACGGCTTCATAAGGTTTCGTCAGACTTACGTCTGGAATAATTTCGACTATGTCGAGTGGCTTAGCATTATCTGAGGCTTTAAACTCAGATAGCAATGTGATTGGGGCCGCCACCGGCTTAATGTCTTCAATTTCATTCAGAGGTCCAAG
10-2_trimmed_(paired)_contig_451	P3 protein [Alfalfa mosaic virus]	GTGTCAACATCCACTAACTCTTCCGTAGCCTCATTAAAAAGCTTCAAGGTGATGCTCCCTGAAGAACTTTTTAGTATATTTGGCATATAAAGAAGGTAAATAGCCGAGTGATGGACGTACATCCTCTGTCCAATCTTAGGAAGCATACGATTTAAAATCGATTTCTTTTCCTTCGACACAAGGCTTAAAACTACTGGCGCTGCTCCATTAGACAGCACCAATTGAGTGCAGAGCTTTAGCTGATTAGGACCCAGAATAGACATTGAGTTTATTTTTGACACTTCATCAGCTAGTAACATTTC
10-2_trimmed_(paired)_contig_48006	putative coat protein [Soybean chlorotic mottle virus]<>RecName: Full=Capsid protein... Short=CP... AltName: Full=Coat protein<>putative coat protein [Soybean chlorotic mottle virus]	TAAGAAGTTGGTATCATGATCACATGGTAACAATCCAATTAGACCCTACACTTGGGAAACTAAGTCCAAAGAGTATTTTCAACTATTTAAAAACTAAAACCATAGGAAATGCTTGGAGTTTTATGTCTGAACAATCAGACTCAGAACTTCCATCAACAACTGAGGAAGTAATAAATTATGTTTATTCAATTCTAAAAAAAGAATTTGTAGGTTTTGATGCGCCAGAAGCAGAATCAGACCTAGAAAGCACAAACATTCATAGAATCTTTAATCTAAGAATCTGTGATATGTGTTATGTTGAACCATTTATATGTGAGTTTAGCAAATATTATTATGCAATATCTCCACAAAAGAGAATACAGTATAATCTTTTAGGTTTGTTTTATAATAAACTTCCAT…
10-2_trimmed_(paired)_contig_16932	movement protein... partial [Alfalfa mosaic virus]	CTAGCTGATGAAGTTTCAAAAATCAACTCAATGTCGATTCTGGGTCCCAATCAGCTAAAGCTCTGCACTCAATTGGTGCTGTCTAATGGAGCAGCGCCAGTAGTTTTAAGCCTTGTGTCAAAGGAAAAGAAATCGATTTTGAATCGTATGCTTCCTAAGATTGGACAGAGGATGTACGTCCATCACTCGGCTATTTACCTCCTTTATATGCCAAACATACTGAAAAGTTCTTCAGGGCGCATCACCTTGAAACTTTTTAATGAAGCTACAGGAGAGTTAGTGGATGTTGACACCG
10-2_trimmed_(paired)_contig_165499	hypothetical protein [Alfalfa virus S]<>hypothetical protein [Alfalfa virus S]	CGATCTGTTGGATTTGGTCCTCCACCTCTGGCCTATTGTCTAAGAGGGCGTTGGTAGCATTGAGTGCTGATTGAAGCTCCGAGAAGAACACTCACTGATCCGGTATCGTCGTCACAGGCGGTGTTCGAACTTGCGAGTTGGTGATCAGTGTTAGTAACTCCCCGTGATGCCGTTGGATGTCAGTAGAGGTGGGAAGAGTGGCAATGTCGGCTCTAATAGCTTGTATGTCTTCTGTTTGAGCGCGGTTGTTGTTGGCGGAGTTGACGGCGTGGTGCAAGTCCGTCACTTGGTTGCGTAAGAGCTCAATCTGAGTGAATAACGCCTGGAAGTTGGCGGTTGAAA
10-2_trimmed_(paired)_contig_45608	coat protein... partial [Alfalfa mosaic virus]	CGCCTTGAGGAAATTCTTGCATGGGATTACCATGCGCAACGGCCCTACCATCCTCAGTCGTCACGTCATCAGTGAGACCAAAGGTGACGGCATGGGACGGCGTTATAGAAAACACCATCCTGTAAATCAGATCCTCTTCGAGGATCCGAGGTCCCGCGAAATCCTTCAGAAAACTGTAGAGGAATCTCACGCCGAGCCCGTTAAAAGAGCTCAGACTCAGAGGGGTCCCGAGGCTTTGCCACACGCAGCCCGTCTGTGGCAGTATAGTATTCGTCGGTTTTGCAACCGGGACTTTCAACGCCGGAGGCTTCGGCAGTTGAGCTTTGCGTAAAGCAGCA
10-2_trimmed_(paired)_contig_189551	RdRP [Alfalfa virus S]<>RdRP [Alfalfa virus S]	TTTCGGCCACGCTCAGTGTTGCTGGCTGGTCAGGTGAGTGTTTCTCTGTGGCGCGGTCAAAATGTGAGTCATCGCTCATGTGTGCATCCTCCCCGGTGAACAGGCAAGCTGCTATTCTTTTCGTGGAGAGGAATGTGAGTGAGACTCGGTGGTGAGTTAAGGCTCGAACAGCGTGGCGGTGGGTGCGCTGGCAGCCGTTGGGCATTATAAAGTATTCTGCGGTTGATAGCGGTATCTTGATTTCGCCTCTTTTACATTGTAACTCAAAAGAGGCCTTGCCCACAAGGTTGAC
10-2_trimmed_(paired)_contig_76181	RdRP [Alfalfa virus S]<>RdRP [Alfalfa virus S]	GCGACGCCGAAGCTTTAACGCTAGAACGGTTAGGTATCACCACTTCCCCTTTTGCCACAACTAGCCACACCCACGCATCAGACAAGATTCTTGAGAACGACTGCCTATCCATAATAGGCCACCACCTCCCAAAAGATCCAATTACCTTCATCCAACTGAAGAAAGGAAAACTACACCTGCTCAACCGAGGACCCGGGCAAGACAGATTGCTCAACTACTGCCATGAGCCCAAAGATGTCTTACGCTATGGCATCACTTACCCACACGTATGCCCTCGAG
10-2_trimmed_(paired)_contig_27863	CP protein [Alfalfa mosaic virus]	CTAGCACATATATAAGCAATATGAAGTCGTTCCTATCAGGAGCGAATAGGACTTCATACCTTGACCTTAATCCACCCAGTGGAGGTCAGCATTAAATGACTTTAGCATCCCAAATTAATGGGGTACATCAATGACGATCAAAGATCGTCAGCTTCGTCGAGCAGCCCCACAGTAATCAAACTGCGGAGGGGCCCTGCTCGCGGGAACGCCTTTCTCTCGACCCAAACTTCGTTGAATCGGTATGAGGGATTTTTAGATCCCTCAGGCTGCGCATCGAAGTCCAAACAAAGGGCTACGGCATAGGAATGCTTGAAATTTTGATTTTGCATTCCCGCATGGGTAGGAGCTGTGAAGACCAACTCAAACCCGAACTTCTCATTGGCGTGAAACGCGCC
10-2_trimmed_(paired)_contig_56004	polymerase polyprotein [Soybean chlorotic mottle virus]	CCTCTTTTTATCTCATTGTGTTTTCTGACATAAAAAGCTGGTGCTGAGTGTGGACTAATAGAAGGACTTATTAATCCTTTCTCTAATAGTTCTGCTATTTCTTTTTTAAATTCTTCCTTATCTTNNNNNNNNNNNNNNNNNNNNNNNNNNNNNNNNNNNNNNNNNNNNATCTAATGGATTTTCAGAACAAACTTGATCTAGATGATGTTCTAGATTTTGTTCAGTTGTTAAGTAAAACTTTCTTTTATCCCACATACATCTAAGTATGTTAAGATTTTCTGAAATTGCCTTTAAAATTTCCTTTTTTGTTACAATATTTGTTGTAACAAATTCACTTTCTTCTGGATTATTGACATCAAACCAATTTAATGTTATGGTATCAGTTTTTTGAATAAAAGG…
10-2_trimmed_(paired)_contig_8311	replicase... partial [Pea streak virus]	GACGGCATACGAGATGGAATCTCGTGACTGGAGTTCAGACGTGTGCTCTTCCGATCTAGACAATTCAATGGCATAATTGTCAATGCAATTGTGCAAATTCTTCTTTTCCCTGGCAATGCAGATTCTCTCATACACCAATTGAGGCTTCTTGAAAATACCGAATGGCAGCAAAGACCAACCACAAAAAGTGGGGTTCTTTGTGAACTGCACTTTGGCTTTCAACTTCAACTTGGACAAGAAATCTTCAAATTTATCACTAACTTTCAAATGTTTTGA
10-2_trimmed_(paired)_contig_20143	triple gene block protein 2 [Pea streak virus]<>triple gene block protein 2 [Pea streak virus]	CACCGGAGCCAGAGGGGTTTCATAATTGTTCAAATGCCATTGATAGCACCTCCTGATAATGCAAGATCATTCCTTGCTTTGGCCATTGGAGCGGGCATTGCGATCATTATATTCACTTTGAGGTCCAACCAATTGCCTCACGTTGGAGACAATATTCACTCATTGCCGCACGGAGGTTTTTATAAGGACGGAACAAAAACCATACAGTACCACTCCCCTGCGAGAGTCTCGAACAATTGGTTCAAGGGCCCAAACAACATACAGGCTTTAGCTCTGGTTCTGTTGATCATTGGTCTGATTCACGCCTCATCCTTAAGAACAAACAAGGGATGCAACTGTCACAAATAATTGTTGGTTTGATTTCCTGCTGTGTAGTACTTCTTAGTTTGCATGTTATTG…
10-2_trimmed_(paired)_contig_51282	coat protein... partial [Alfalfa mosaic virus]	GGTCTTCACAGCTCCTACCCATGCGGGAATGCAAAACCAAAATTTCAAGCATTCCTATGCCGTAGCCCTTTGTCTGGACTTCGACGCGCAGCCTGAGGGATCTAAAAATCCCTCATACCGATTCAACGAAGTTTGGGTCGAGAGAAAGGCGTTCCCGCGAGCAGGGCCCCTCCGCAGTTTGATTACTGTGGGGCTGCTCGACGAACTGACGATCTTTGATCGTCATTGATGTACCCCATTAATTTGGGATGCTAAAGTCATTTA
10-2_trimmed_(paired)_contig_49093	replicase [Pea streak virus]<>replicase [Pea streak virus]	TGCAAAGTCTTCCCTAGAGATTCAGCTATTGCCCTGAGCACACAAACCTCCTTAGGGATGACTGGGCTATAATGCTCCCCGATCAGCTGCATACGTGCACATTGCCTCAAATCAGTCTTTGGCGTGAAGACCCACACTATGGAGCTATTCAGGTCAATAATTTCAATCTGCACACTATGCAACCTAGCAGCAGCCACAATACTTTCAAATTCACAATATGCATAACCACTCAT
10-2_trimmed_(paired)_contig_25726	movement protein [Alfalfa mosaic virus]	GTTCTTGATAGGACAAGGTTAGGTGTGGGGTCAAAGAATGATCCCAGTCCGGTTCTTTTAGAACCAAGAGCTAAGATTACCGGGAAGGCAAAGACAGTTTTTATTCCCGAAGGTCCTAGTGTTCCTAATACCACTATAAATGGTATAGCACCAACGGTGCGTATAGATGCCGGTTCTCCAAAGGGTCTTGGAGTCCCGAAAGGGTTTACATATGAAAG
10-2_trimmed_(paired)_contig_10877	RNA-dependent RNA polymerase [Medicago sativa alphapartitivirus 1]<>RNA-dependent RNA polymerase [Medicago sativa alphapartitivirus 1]<>RNA-dependent RNA polymerase [Medicago sativa alphapartitivirus 1]<>RNA-dependent RNA polymerase [Medicago sativa alphapartitivirus 1]<>RNA-dependent RNA polymerase [Medicago sativa alphapartitivirus 1]	CAGACGTGTGTTCTTCCGATCGGACAGTTTCAACCTAACTAGGGAAGTGACTAATGTCAACTTCAGCATATCCTGGAACGTAATTTTGCCTATAGTGTAGACTACCTGGTAAACCATGCGGGTCAGGGCTAGAGCCTCCGGCTTTCAGAAAGTGATAAATATCCTCGCAAATTTGGCAGACACGAGAGTGGAATCCACAGGTAGCATAAGCAATGGTGATGGATCGATCCATTAGCGATTGTAACGATACTGTTCTTTCTGGGTGTCTCAACAGATCGGAAGAGCGTGGTGTAGGGTTAGAGTGTTATCAGGTGTGTAGATCTCGGTGGTCGCCGTATCATTAAAATCACCCATCCAAAATTGGTTGAGT
10-2_trimmed_(paired)_contig_47534	replicase [Pea streak virus]<>replicase [Pea streak virus]	ATGAGATCTGCAATACCTTTTGTACCCACTGCCTCGAAGTTAGAGAATGTTCTAGTCTTTGGAACTATCGCATCACCCCGGGTAATGGCTATCAAATGATGGCTGAATTTCGAACACAATATATCCACACAGTAAGTGGTGCCATCATCAAGAATGATCTTTGCCAGATTAAGTAAATCGGCACAATCGGCCCTCTGGGAATAACCTTCAGT
10-2_trimmed_(paired)_contig_7492	N protein [Maize yellow striate virus]<>nucleocapsid protein [Maize yellow striate virus]	CAAGTTCTGTGTGGCAAATTGCATTCATATACTGTTGGAGCTCCATATAACAGTGATAACCCAAGTTCTGTGCAGTACATACAAACCACTGAAAACAATACAAATTAAAAAGGGAAGGCCGGTAAATACAGCTTAAACACTTATGAACAACACGATGCAGCCCTAGATCCTTCGGCAGGTCTATCAACAAGAACCATCCCTGCTGGGTTTTGAGCTGGCTGAGCCCTTGGTAATCTTTTAGCTGTTTACACAAGCAATTTTTTTTTTTTTTTTTTTTTTTTTTTTATTAATAAAGCTGACTATTACTTATCACTCAAGAGGGGGGCGGCTTCCACCCTTTGTTACACCTATGCGAACTGCAGGTGTAGCCTTGGCAGAGAATGCAGCTGCCATATAAGG…
10-2_trimmed_(paired)_contig_25769	89.7 kDa protein [Alfalfa mosaic virus]	GGAATGGGAGTGGTAGGTATCATTCTCCCCAACGTCATCCAATCATTACCTGATATGACGGCTTCATAAGGTTTCGTCAGACTTACGTCTGGAATAATTTCGACTATGTCGAGTGGCTTAGCATTATCTGAGGCTTTAAACTCAGATAGCAGTGTGATTGGAGCCGCCACCGGCTTAATGTCTTCGATTTCATTCAGAGGTCCAAG
10-2_trimmed_(paired)_contig_94607	putative coat protein [Soybean chlorotic mottle virus]<>RecName: Full=Capsid protein... Short=CP... AltName: Full=Coat protein<>putative coat protein [Soybean chlorotic mottle virus]	CATGCATTGTTCAGACACCCATTGTCTTAATGCAGTTATTCTAGCTCCTAAAGTATTTTCCAATCCCATTTCGTTATTGGTTTTTTCGTTAATATTTTTTTGCATTTCTATTCCTAATCCTCTTGGGAGTTTATTATAGAATAGATTTAGTAGATTATATTCTATCCTTTTTGTTGGATGAATACCATAGTAATATTCTTCAAATTCACATATAAATGGATCTATTTGACACATATCACAAATTCTTAAATTAAAAATCTTGTGAATTAATGTGTTTTGTAATTCTTTCTTAGCATCGATACTTTCATATCCTATGAATTCTGTTTTTAGGATATCGTATATATAGTCTACAGTTTCATTTCCCGTAGATGGTAATTCTGAATCTGGATATTCATGTAT…
10-2_trimmed_(paired)_contig_30312	P2 protein [Alfalfa mosaic virus]	ATCCGATGCGTTGCCGCGATGACAGCACACAGGTATCTCAGAAGACCGAGTTTATACCTAGAAGCTGCTTTAGAATCCCTAGGTAAGATCTTCGCTAGTAAGACCTTGTGTAAGGAATGCCTCTTTAATGAGAAGCACGAGTCTAATGTGAAAATTAAGCCTCGTAGAGTGAAAAAATCCCACTCGGATGCCAGGTCAAGGGCACGCCGAGCTTGATGTTTTCTTGACATAAGTCAAATTGCCAACCTCCACTGGGTGGATTAAGGTTGAGGTATAGAATCCTATTCGCTCCTGATAGGAGAAATTCTATATTGCTTATATATGTGCTT
10-2_trimmed_(paired)_contig_85784	TGB2 [Alfalfa virus S]<>TGB2 [Alfalfa virus S]	GGCGATTGCTGGCAGGAAGTGCTGGCGTGAGTGTGCACCAGTTCCGGGGCCTGCATAGGGGATTCTCTTATTACCGTCTTGGTAAAGGCCTCCGTGTGGCAAGTGGTGGATATTGTCGCCTACGTGTGGCGCAGTGTTGCGGGTGGCGAAGAGAGTGGTGAGAGCGAGGGCAGCCCCGATAGTGGCGGCGAGGAAAACCTTGGTATAGTCAGGTGGTGGTGCAAAACTCATTAAATTGATCCGAGACAAGGCACCGTGTATGGGGGGTCGGCGTGCAGGCCACGTCCAAGGCGGGTTTGTTGTTGAGCTCTGTTGCGGGGTAGACTAGGGCAACGCGTTGAAACTCTGCCCCCGCTCGGTGGG
10-2_trimmed_(paired)_contig_48490	hypothetical protein [Pea streak virus]<>hypothetical protein [Pea streak virus]	CGGTCTGATCAGACGGCTTACAACAGATGAGTACATCGCCTTCAACACTCATAAGAAGAATGCTCTGGATAGAGTTGACAGAAAGAGCCGATACGAGAGTAATGATGCGTCTGTTACCGGTGGTATGTTCGGTTGTGGAGCCAAGGAAAATTGGCGTAATAATGCGTGCTAAGTGTGTGCGGTTGCTAGTAAAACCTAAATAATGTATAAGCTAGAACCTATAAAATCAAGTGTGTTTTAATATATTTTTAATGCTTGTAAAAAAAGATCGGAAGAGCAC
10-2_trimmed_(paired)_contig_79388	replicase [Pea streak virus]<>replicase [Pea streak virus]	TGGAATCTCGTGACTGGAGTTCAGACGTGTGCTCTTCCGATCTCTGCCCTATCAAGATTCAGACAAAATCTTGCCATCTTGAACTTAACGGGAGATACCCTAGAGAATTTGGTTTTGCGAAAATCAAATTCCGTGTTAGCGGACTTCCTGAAAGGATCTAGTAGCACAGATAAGCTAAAGGAAATACTTCCTGGGAATCCAAAATTTAAGGAGAGATCGTAAGGGCACACGTCTGAACTCCAGTCACTAGAT
10-2_trimmed_(paired)_contig_171219	RdRP [Alfalfa virus S]<>RdRP [Alfalfa virus S]	GCGTGCGGGCTACTGCGTTCGGGTTTGCAAGAGCAGTTTTAATGAATGTGCTTTTGCCGCAGCCAGGAACACCGTGGATAACTACTGGGAAGGAAAGAGGTTGTTGTGTGCGTTGAAAGCCGGCAGAAAGCAAGTCAGTTTCTAATTGAGTTAGATTCATTATTCACAAGTTAGCATAACTTAAGCAAAATCATTGGATGTAGTTGTCAAAGGCAACTGGGGTCTCCAAGTAGGCCCTGTCACCAGCTGCATCATGCATCTCAATTTTGTGTGGGTTCAAGATCCACCTATCTGACGTTATATGGAATGTGGGCAAGTGATCGCCGGTGTGCGCTGCGGTAGCCCCATGTTTGATTAGCACTCT
10-3_trimmed_(paired)_contig_18341	RNA-dependent RNA polymerase [Medicago sativa deltapartitivirus 1]	TTTTTTTTAGAAGGGGGTTAAATGCCTCCCTCACTGATTTATTAACGTTATTAAATAAATTACAATTTGTGATTTACATAACATAACGTTTGAAATGCGCCGGAACCTCGTGCTCCTGTGCGACTCCGTAATCAGTCTTTAGCTTACTAGCTATCTCGTTGAGTATAGCGCTCCTTCCTCCTGCATCTTCTGCAATCGATTGAGCTCTGTAAGCGGAAATCTGTGGTGATTCAACCGGATATTCCGGAAACATCAGTAATCTGATACACTTTAGTGTATCTCGTACGTTTGATCCTCCGATCATTGTCCTTCCAAGGAATGAAACTTCTCCTGGAACCGTTGAATACTCCGTTTTGTCTGGATTGATGATCCAGCCAATTGGATAAGCTACTTCGGCGA…
10-3_trimmed_(paired)_contig_197	RNA-dependent RNA polymerase [Medicago sativa alphapartitivirus 1]<>RNA-dependent RNA polymerase [Medicago sativa alphapartitivirus 1]<>RNA-dependent RNA polymerase [Medicago sativa alphapartitivirus 1]<>RNA-dependent RNA polymerase [Medicago sativa alphapartitivirus 1]<>RNA-dependent RNA polymerase [Medicago sativa alphapartitivirus 1]	AATAGGTTTAGCCAAAGAGGTCTTGTATCCGATTAACTCGATATTCTTCATTGTGTGTTTGTTTGTGTGTGTATATGTAGAGTAATTCTGCAAAGTCTAAAATTCTTCCAGAATTTAAGTGAAATACTCTTACCCCTGGTCTTACAAATCTAAAGAATTTTAGTCTTTGCAGAATTACTCTACATATACACACACACACAAACACACAATGAAGAATATCGAGATAATCGGTTACAAGCCCTCTTTGGCTAAACCTATTCGTGGTAATGTTGATCCTAACTCAAACATTAATTACGGTAATATCGTCGATTATGCTTTAAGAAAATACCTCACTAATGAGGAGTTTACTATCGTCACACGTGGCTATCGTCGCTCACAATGGGCTGAAGACAGTCTTAA…
10-3_trimmed_(paired)_contig_2301	replicase [Pea streak virus]<>replicase [Pea streak virus]	ACCAGGTGACTTCCATAGTTCTGGAAGAAGCGCTCAAGAGCCCCCTTGGGGTTGAGGATAATCACATCCCCTTCATTGTCTATCACGGCCCGTATACCAAAGAGCGTCATGAAAGGTTCAATCAGGAACACCTCCAAACCCTCCCCTGACTCTACCAAATCTAAGAGGTTACGGTTCTCAGCTTTAGTGAGACACCTGTGGATATCTTGCAAAGTCTTCCCTAGAGATTCAGCAATGGCCCTGAGCACACAAACCTCCTTAGGGATGACTGGGCTATAATGCTCCCCGATCAACTGCATGCGTGCACATTGTCTCAAATCAGTCTTTGGTGTGAAGACCCACACTATGGAGCTATTCAGATCAATAATTTCAATCTGCACACTATGCAACCTAGCAGCA…
10-3_trimmed_(paired)_contig_2411	polyprotein P2ab [Lucerne transient streak virus]<>polyprotein P2a2b [Lucerne transient streak virus]	GGCGGTGCTAAGTCCGCCAGCATTTAAATGAGAAAACCACAAGGTTCAATGACCTCCTCGCGGCTAATGGATTAACGAAAACCATCATACGGCTACTTAAAGGGGTTTAGCATTCCCGTCCTCTCCCTCCGCATTGGAGGTGTGCTTCGCAGCGTCCTCTTTGGCTTGAGTCGCTACAGCCGGAGTGGGGAGGTTCAGTTCAGCGCTTATTGGGTCGAATAATTCAACCTCATAAGTGGCATAAAGAGTACCCACACTAGCTATGTTTATGGAGCTGTTAGCTGCAGCTATAGTTAGCCGCGCTGGAGCGTAGATATTAAAATCTGGTTTAGACAACGCTGCCAACTCCAAAGCTGTTATATACCTCCATCTCTTCTGTCGCCAGTCAGGATCAATGTC…
10-3_trimmed_(paired)_contig_27672	ORF1+2p [Medicago sativa amalgavirus 1]<>TPA_inf: ORF1+2p [Medicago sativa amalgavirus 1]	GATTTCTGAATGTGACTGGAGTTCAGACGTGTGCTCTTCCGATCTGCCCTGGCAATTTCATCTCTTCTTAAGTGCTAAGCTCTGTATCCTTTTGCTTTCAAAGTGTATTCTATTCCTCTTTCTCGTATTTTCACTAACATCTTTGCAGGTCTCAACTATCCCATGGCTGACTTTGAAGCTCAACGTGATGATAACATTGCAGCGAATGCTCCTATTGGTGGTCTGTCATCTAAGCAACAAGAGATCGACACCGTCACTGCTGCCATCACACCTCTCCTTGCCGCTGGGTTCCCCCAAGCTATTTTCAACTATGATGACCTGCTCTTGAGGGGTTACACCGCCAAGACTTTCTGTGATTTCATCAAGCCGCTATCCGCTATAACCGAGAGGAGGGAATTG…
10-3_trimmed_(paired)_contig_32052	replicase [Pea streak virus]<>replicase [Pea streak virus]	ATCAACTGCATGCGTGCACATTGCCTCAAATCAGTCTTTGGCGTGAAGACCCACACTATGGAGCTATTCAGGTCAATAATTTCAATCTGCACACTATGCAACCTAGCAGCAGCTACAATACTTTCAAACTCACAATATGCATAACCACTCATTTGCGTCTTTAGCGGCTCGAGATTCCAGTCCACTTCCTCTAAACGTGCTGCACTTATCTCCTTTAGAGCTTTACCCTCCAAGCCAAAGTAGTAGCCTAAGGAGTGCCAGAAACAATTCCCATCACCGGGCACCTCTATTACATCTAGGAATTGTGTGTCCACGTCCTTGCCTTGCTTAATTTCCACGTCATGGAGTGTGATTATTTCCACACTCTGTTCGCTCTCAGATTGATCACACAAAGATTCA…
10-3_trimmed_(paired)_contig_32542	replicase [Pea streak virus]<>replicase [Pea streak virus]	CTTGAGGAATTCACTCACCCCTTCATAAATTAAATAAGGCTCATCAATTTCCAGACTTTGCTGCATGAAGGCACAAGGTAAACGCCTCAAAAAATTCCGGTTTTGGAACCTGTAAGAACCAATAGTGTAATCATAATCAACACCCTGCAAGGCTCTTTCCAAATCCGAACCCAAATAACACAGAATATTCCTATCCTTCTCATTATCATAATCACTCTGAGCAGGATCGCCAAGAGCCACTAATTCGCACTTTCCATTCAGCTGATAAGTTACACAATCCAAATACCCTGGTGGAAATAGTTGAATTTCATCCATAACAACACAATCTTCAGCCTTCAGACTCTGAATTTTGAGTAGAAATACCTCGAAGGTGTGCACGAACCAATTCTTACTCTTTAA…
10-3_trimmed_(paired)_contig_32544	replicase [Pea streak virus]<>replicase [Pea streak virus]	AGGCGCAATCTTGAGGAATTCACACACCCCTTCATAAATCAAATAAGGCTCATCAATCTCCAGACTCTGTTGCATGAAGGCGCAAGGTAAACGCCTCAAAAAATTCCGGTTTTGGAACCTGTAAGAACCAATAGTGTAATCATAATCAACACCCTGCAAAGCTCTTTCCAAATCCGAACCCAAATAACACAGAATGTTCCTATCTTTCTCATTATCATAATCACTCTGAGCAGGATCGCCAAGAGCCACTAATTCGCACTTTCCATTCAGCTGATAAGTCACACAATCCAAATACCCTGGTGGGAAGAGTTGAATTTCATCCATAACAACGCAATCTTCAGCCTTCAGACTCTGAATTTTGAGTAGAAATACCTCGAAGGTGTGCACGAACCAATTCTT…
10-3_trimmed_(paired)_contig_3357	P2 protein [Alfalfa mosaic virus]	AGGTTTTTATCTTTTCGCGATTGAAAAGATAAGTTTTTTCAGTTTAATCTTTTCAATATGTTCACTCTTTTGAGATGTCTCGGATTCGGTGTTAGTGAACCTACTAACACTTCCTCATCAGAGTATGTTCCCGAGTGTTCCGTTGAAGAGATTTCCAACGAAGTCGCTGAACTCGATTCAGTGGATCCATCATTCCAATGTTACAAACACGTTTTTGTATCATTGATGCTCGTAAGAAAGATGACTCAAGCTGCCGAAGACTTCCACGAGAGTTTTGGGGGAGAATTCGATAGCCCTTGTTGTAGGGTTTACCGTCTTTATAGACATTTTGTTAATGAAGACGATGCACCCGCTTGGGCCATACCGAATGTCGTGAATGAAGATTCTTACGACGATTAT…
10-3_trimmed_(paired)_contig_3697	MP [Alfalfa mosaic virus]<>MP [Alfalfa mosaic virus]	TGCATGAGCATTTATATATGTGCATTGGCACATATATAAGCAATATGAAGTCGATCCTATCAGGAGCGAATAGGACTTCATACCTTGACCTTAATCCACCCAGTGGAGGTCAGCATTAAATGACTTTAGCATCCCAAATTAATGGGGTACATCAATGACGATCAAGATCGTCAGCTTCGTCGAGCAGCCCCACAGTAATCAAACTGCGGAGGGGCCCTGCTCGCGGGAACGCCTTTCTCTCGACCCAAACTTCGTTGAATCGGTATGAGGGATTTTTAGATCCCTCAGGCTGCGCATCGAAGTCCAGACAGAGGGCTACGGCATAGGAATGCTTGAAATTTTGATTTTGCATTCCCGCATGGGTAGGAGCTGTGAAGACCAACTCAAACCCGAACTTCT…
10-3_trimmed_(paired)_contig_4030	replicase [Pea streak virus]<>replicase [Pea streak virus]	TTGCGCCTGAATATAGAGCAGTTGTGCTCGTTGCTGGATTTACAGAGAAGAAACTCGTCAGGGCTTACTATGGGCAGGAATGCAAGGTCCTAACCTTTGGGGAATCCACGGGGTTGACGTTTGACAGGGGTTTAATCATTCTGAGTGCTGATTCCCTCAAAGTCAATGAAAAAAGATGGGTCACTGCCCTATCAAGATTCAGACAAAATCTTGCTATCTTGAACTTAACGGGAGACACCCTAGAGAATTTGGTTTTGCGAAAATCAAATTCCATGTTAGCGGACTTCCTGAAAGGATCTAGTAGCACAGATAAGCTAAAGGAAATACTTCCTGGGAATCCAAAATTTAAGCAGACCTTTATCGGTAAGATTGGCAAGGATCAAGGGTTGGTTGAAGAAA…
10-3_trimmed_(paired)_contig_5322	P1 protein [Alfalfa mosaic virus]<>P1 protein [Alfalfa mosaic virus]	GTCGGTATTACCGGCATCTCTAGGCCCTTTGGGGCATTCATGCAATTTAGCATGAGCATTTATATACATGCATAAGCATGTATATAAGCAATATAGAATCTTTCCTATCAGGAGCGAATAGGGTTCTATACCTCAACCTTAATCCACCCAGTGGAGGTTGGCATTGAATTACCAATGACTAATTCAGAAATTAGTATTATAGCTCCTCGCTAAAATACTATCGTCGGTATTACCGGCATCTCTACAAGCATTGTAGATCACATCATCGCTATCATGGGCGATGGTAAAATATTTAAATGTCTTCTTGTGTCTCGACAAGGCAACTAATCCATGGCATGGGCCATTTATTGGATCTCTACCAGTAGTAAGACTCGTTGAGGTACGAGTTAAACGACAGAA…
10-3_trimmed_(paired)_contig_807	coat protein [Medicago sativa alphapartitivirus 1]	TCCTCCCCACTGAAATGGCTTCAGGGGTCAAATTCTATCCAGAACTTGTTATTCTAACTCTCCTGGTCTTATAAACTTAAAGAATTTTCGTCTTAGTAGAAATTTACTACTCCCCTCCCCACTGAAATGGCTTCTAATTCAGGTACCAAATCTGATGAGGTTCAAAAGAGCCTCCAGACTCTGAAATCCTTAATAGATGAGAACAAGATTGATCAACAGCTCCTACAAACTCTAGGCCTGAAATCACTCGACAAATTCTCTCCTACTGAGGTTGAAGACCCATTTCCCTCTAAAGCTACGGTTGTAGCTCAGACAACACTATCTGCCGATAGGCGCACGCCTAAAGAGCAAGATAAGTCACTTGCTGACGCTGTTGAGCCAAAGGCTCCTACTGTCGCT…
10-3_trimmed_(paired)_contig_9499	coat protein... partial [Medicago sativa deltapartitivirus 1]	TTTTTTTAATAATAACTTCATTTCATTGATAAATTAAAGAAGTACAATAAGTACTATAATAATAAATAACTAAAAGAAATTACATTAATAACTTAATACTAATAACTTAGGAGCTAAACTCCTTAGGAGCTATTCTCCGTAAGTAAACCTAGAAGCATCGAAAGTCGACTCTCAAAAGTCGTTTCAAAGATGATGCGTTCATAATACAAGTAGGTTACCCTCTTGATCATGGTCAAGGTCTTCTTAGCTTGATCGTCGCCGTAAGCTCTAGTGTTGATAACACTAGGTTGGCTTGTGTCTAAAGCAGCACGATTGTCAAGCCTAATTCTCTTAGGTGGATTGTTGACGTTAACAGTGGAGGAACCGGCTGTTAGGATCAGCGAATCGCTCAAAGAGTTA…
10-3_trimmed_(paired)_contig_12146	coat protein [Pea streak virus]<>coat protein [Pea streak virus]<>coat protein [Pea streak virus]	CACGCATTATTACGCCAATTTTCCTTGGCTCCACAACCGAACATACCACCGGTAACAGACGCATCATTACTCGCGTATCGGCTATTTCTGTCAGCTCTAGCCAGAGCATTCTTCTTATGAGTGTTGAAGGCGATGTACTCATCCGATGTAGGTCGTCTGATCAAACCGTCCGCGGGCTGAATAGAAGCGGGACACTCCACGAAATCAAAGAAATCGAATGCAGCAAATTTGACATCATTGTTGAAACCCTTCTCCGCCCAATTAGTTGGGGGCATGTTATTTACATGCATATAATTCCAAATGATAGGAGCAAAACTCCTGCAAACTTGCCTCAGGGTACACTGTTCCCTTATGACACCAAAGATTGCATCTCTAGTGATAGAACCTTCAGGGTAATTG…
10-3_trimmed_(paired)_contig_12148	coat protein [Pea streak virus]<>coat protein [Pea streak virus]<>coat protein [Pea streak virus]	TTTTTTTTTTTTACAAGCATTAAAAATATATTAAAACACACTTGATTTTATAGGTTCTAGCTTATACATTATTTAGGTTTTACTAGCAACCGCACACACTTAGCACGCATTATTACGCCAATTTTCCTTGGCTCCACAACCGAACATACCACCGGTAACAGACGCATCATTACTTGCGTATCGGCTATTTCTATCAGCTCTAGCCAGAGCATTCTTCTTATGAGTGTTGAAGGCGATGTACTCATCCGATGTAGGTCGTCTGATCAAACCATCCGCGGGCTGAATAGAAGCGGGACACTCCACGAAATCAAAGAAATCGAATGCAGCAAATTTGACATCATTGTTGAAACCCTTCTCCGCCCAATTAGTTGGGGGCATGTTATTTACATGCATGTAATT…
10-3_trimmed_(paired)_contig_4029	polyprotein... partial [Pea streak virus]	GTGACTGGAGTTCAGACGTGTGCTCTTACGATCTCTTTATCGGTAAGATTGGCAAAGATCAAGGGTTGGTTGAAGAAAAGTTGGGTGGTGATCCTTGGCTGAAGGGTGAGTTATTCCTGGGGCAAACTGAAGATGTAGAGGTGGCCCTTATCAATGAGTTCATGGAGCAAGACCAGTGGTTCAAAACTCACCTCCCTCGTTGCGAAATGGAGGGCGTAAGGAGTAGATGGTTACACCTACTACTGGAGAAGGATGCTAGGGAGTATCGTTTTCGGGACATGGTCACTGAGCAATTCACTGATGACCATGATCGCGGTTGCGGTGAGCGGTTGACTAATGCGGCTGAGAGGTTTGAAGCCATTTACCCAAGGCACAGAGCTTCAGATAATTTAACCTTTC…
10-3_trimmed_(paired)_contig_21235	triple gene block protein 1 [Pea streak virus]<>triple gene block protein 1 [Pea streak virus]	ATAGTAGTTTTAGCTGTTCCCGGTGCTGGTAAAACTTCAAGTATTAGACGTTTATTGCGTCAGGATTCGAGGTTTGAGGCCTGGACTTTTGGGGTAGCGGACCATCATAACTGTTCTGGCCGTTTTATCAAAGGAATCTCTGAGGAGTCCAAACCTGATCCTAGCAAGTTTATACTGATAGACGAATTCCAGAGAGGTGATTGGGAAAAGCTCAAACCTTTTGCCATTTTTGGAGACATTGCTCAGTTAATGCTAAAGAGTTCCGCTGCTTTTGAGAGCGTTTTCTCAAAGTGTTCTTCCCACCGAGTCCCTCTACCCATCGTTAAACTCTTGCAAGAGCTGGATTTCGAGATCACGAGTGAGCGTGAGGGCGTGCTAGAAGTCAGAACCCTACTCGGA…
10-3_trimmed_(paired)_contig_18942	triple gene block protein 1 [Pea streak virus]<>triple gene block protein 1 [Pea streak virus]	CAGATGTAAAATTCAGCTCTGTGAACCCCTATAGCAGACTTGCCAGATATAACTAGAGAGACGGTTGGGAATTCCAGACCAATAATGTCCGCAGGACTCTTATGGTTGATCTGATTGTAATCAAGGAACTCGCAGACTTCGGATTCGAAACAGGTCACAACACCCTCTGGTTCAGATCCGAGTAGGGTTTTGACTTCTAGTACGCCCTCACGTTCACTTGTGATCTCGAAATCCAACTCTTGCAAGAGTTTGACGATGGGTAGAGGGACTCGATGGGAAGAACACTTCGAGAATACGCTCTCAAAAGCAGCTGAACTCTTTAGCATTAACTGAGCGATGTCGCCAAAAATGGCAAACGGTTTGAGCTTTTCCCAATCACCTCTCTGGAACTCGTCTATC…
10-3_trimmed_(paired)_contig_38578	coat protein [Pea streak virus]<>coat protein [Pea streak virus]<>coat protein [Pea streak virus]	CGTGACTGGAGTGCAGACGTGTGCTCGTCCGATCTCTCGTGTTGAGGCTAGATTGAAGCAACAGCTTGAGCAGCAAAGTTCAAAGCTGGGGAGCGAGAAAGAGTTTATTCGGGATGCTGAGGGGTTGCAGAAATCGCTATTGGAACGTTTTCAGGCCCTGCAGGACCTAACTGCAAAAAGTATTGCAGGCTCATCCATAGTTAATGGGGGCTGGGAGGCGGACAGAAAAAGGCTGAAGGTGTCTGACAAAATGAAACTTGATGGTTCAAACATCTTTACTCGACCCACGCTCGATGATCTTCAGAAGCTGGGTTGGAACCCTGAAGCCAATCAAGTGGCAACTGCTGAAAATCTGGCAAAAATAAGTGCCAAACTGAAAGAGCTGGGCGTTCCACCGGA…
10-3_trimmed_(paired)_contig_55459	coat protein [Medicago sativa alphapartitivirus 1]<>coat protein [Medicago sativa alphapartitivirus 2]	ATTGGGGCTAAATAGCCCGCAGTAATCTGATTGGCAGCAATCCCGAAAGGGGGACAGTCAGCCAAAGTGCCAGAGCCATTGAAGAAAGCAGCTTCATTGGCAGCAACATCTCTAACTTGGGCAAACCAAGCTAGACTATTAGTAATGTGCAAAAAGTCACTATAAAACCTGAGGTCATCATCCTCGGCAGTGACAGGAAACTCGAAGTTATCGAGCCTTTCAGAAAAATTTTCGTGAAGTCGACGATCGGCTTCACAAGGATATTGTAGTCCAGAGGAGCAAAGGCTCCATTTTTCAGCATTTGACCTGTTGGCCAAAATTGGGAATTGGTGGTGACCGAAAACAGTTGCCGCAGCGGCGGTACTGGTAACGGGAATATGTTTACCCTTGGCAGGCAGA…
10-3_trimmed_(paired)_contig_18943	replicase [Pea streak virus]<>replicase [Pea streak virus]	CGGCATACGAGATGGAATCGCGTGACTGGAGTTCAGACGTGTGGTCTTCCTATCTCGATAAGCTAAGCTTAATGCAAACTTTCCATCTGAGATTTGGCGTTCAAGAACACAGTCTTAACATCGCTCCGTAGTAAGTGACTTCTTTTGATAATGACCCTTACACAATTGTAAAAGGCATCAGTTTCCTCCTCATTCATGGCATTAACTGCTTGCTCCCCGCGCTTGTAAGCGTAAGACAGTTCAATGGCATAATTATCAATGCAATTATGCAAGTTCTTCTTCTCCCTGGCGATACAGATTCTCTCATACACCAATTGAGGCTTCTTGAAAATACCGAATGGCAGCAAAGACCAACCACAAAAAGTGGGGTTCTTTGTGAACTGCACTTTGGCTTTCAAC…
10-3_trimmed_(paired)_contig_32543	replicase [Pea streak virus]<>replicase [Pea streak virus]	TTTCGCAAAACCAAATTCTCTAGGGTATCTCCCGTTAAGTTCAGGATAGCGAGATTTTGTCTGAATCTTGATAGGGCAGTAACCCATCTATTTTCATTGACTTTGAGGGAATCAGCACTCAGAATGATTAAACCCCTGTCAAACGTCAACCCCGTGGATTCCCCAAAGGTTAGGACCTTGCAATCCTGCCCATAGTAGGCCCTGACGAGTTTCTTCTCTGTAAATCCAGCAACGAGCACAACTGCTCTATATTCAGGCGCAATCCTGAGGAATTCACTCACCCCTTCATAAATTAAATAAGGCTCATCAATTTCCAGACTTTGCTGCATGAAGGCGCAAGGTAAACGTCTCAAAAAATTCCGGTTTTGGAACCTGTAAGAACCAATGGTGTAATCATAA…
10-3_trimmed_(paired)_contig_27238	replicase [Pea streak virus]<>replicase [Pea streak virus]	CCTAATGTAACCTTTGGGTTTGCCTAGGGATTTAATTGCTGATTCCAGGTACGTCAAGACCGATCTGGGCTCAAAGTGGGGGTCATTTGCTACTATGCGGTTCTCGGGAGGGGCCAGCACATTCTTGTTTAACACCATGGCCAATGCCCTCTTCACCTTCTTGCGATATGATACCAGAGGTGATGAATTCATCTGTTTCGCGGGGGATGATATGTGTGCTTCAAAACATTTGAAAGTTAGTGACAAATTCGAAGATTTCTTGTCCAAGTTGAAGTTGAAAGCCAAAGTGCAGTTCACAAAGAACCCCACTTTTTGTGGTTGGTCTTTGCTGCCATTCGGTATTTTCAAGAAACCTCAATTGGTATATGAGAGAATCTGTATTGCCAGGGAAAAGAAGAA…
10-3_trimmed_(paired)_contig_4028	replicase [Pea streak virus]<>replicase [Pea streak virus]	CTGAAGGGTGAGTTATTCCTGGGTCAAACTGAAGATGTGGAGGTGGCCCTTATCAATGAGTTCATGGAGCAAGATCAGTGGTTCAAAACTCACCTCCCTCGTTGTGAAATGGAGGGCGTTAGGAGTAGATGGTTACACCTACTACTGGAGAAGGATGCTAGGGAGTATCGTTTTCGGGACATGGTCACTGAGCAATTCACTGATGATCATGACCGCGGTTGCGGTGAGCGGTTGACTAATGCGGCTGAGAGGTTTGAAGCAATTTACCCAAGGCACAGAGCTTCAGATAATTTAACCTTTCTGATGGCAGTAAAGAAAAGGTTAAGATTTTCCAAGCCTCATGTCGAGGAAGCAAAGCTCAATGAAGCATTGCCGTATGGGAAATTCTTGCTGGATGAA…
10-3_trimmed_(paired)_contig_32053	replicase [Pea streak virus]<>replicase [Pea streak virus]	ATCTGCGTGGAACCCTATTTGTGACCCACCAGAATAAATCTGGACGAGAACGCAATCGTACTCTTCAGGGTCAAAGCCGTTACACTCTAGCAACATATCCATCCACGCTGGCCATTCAACAGCTTCATGTGCACCACCATTGTACTTGTACTCCACTTGACATTTACTAAAAAAAGTCGCACTTCTGTTGCCCAAATCATCGAGGAAATTAACCCTTGCCTGATCAACCAGTATAGTCTTCCCACGCTCAAAACTCATGCCACAATCACAATTCAAGTGGGAGACCTCCCTATCAAAAGTTTTGGTGGTCTTAATCTCCTCTGCCACCTCCTCAATTTCCTCAGTTTGCTCTTCTTCTTCCTTTACGACCAGATCCAGATAAGTGAGCATTTTCCTGTC…
10-3_trimmed_(paired)_contig_78688	CP [Alfalfa virus S]<>CP [Alfalfa virus S]	GCAGCGAATTTGGCGTTCTCGGGGTAACCGCGGGTTGACCATGATGCTGGTGGGATCATCTGAGCTTTCCCAGTGTTGTAACAAGTTTTGGCATAGTACATGCAGAATTGTCGCAGCGTGCACTTGAGCTCCCCAACATTCTTAATCTTGGCCAACGGAATTCGGTGGGACGTTTCTCCGCGTGCGACTAGGAAGCGTGAACTTCCATTGTGATAGCAGAACCATGCTAGTTGAAATAGATCGGATCTGTCTGCTTCACGGTGGTCAGCTTTGAGCAGGTCGAGGATTTCGGTGACGGTTTGTTTGGTAGCCACCGTGTTGGAGTCTATCTCGCGGGTGATGAGCTGGATTTCTTCGAGGGAAGGCATGAGTAGGTCATCGCCCGCGGTATTGTTATCC…
10-3_trimmed_(paired)_contig_19010	coat protein [Pea streak virus]<>coat protein [Pea streak virus]<>coat protein [Pea streak virus]	GTGATGGAACCTTCAGGGTAATTGATAGAACCTTGGGGATTAGTATACCTGGACGCACCGACTGCCGTGCAGTACATGGCCACATCCCAGAATGTCCTGGCCATATGCTCCGGAGGAACGCCCAGCTCTTTCAGTTTGGCACTTATTTTTGCCAGATTTTCAGCAGTTGCCACTTGATTGGCTTCAGGGTTCCAACCCAGCTTTTGAAGATCATCTAGCGTGGGTCGAGTAAAGATGTTTGAACCATCAAGCTTCATCTTGTCAGACACCTTCAGCCTTTTTCTGTCCGCCTCCCAACCTCCATTAACTATAGATGAGCCTGCAATACTTTTTGCAGTTAGGTCCTGCAGGGCCTGGAAACGCTCCAATAGAGATTTCTGCAACCCCTCAGCATCCCGA…
10-3_trimmed_(paired)_contig_32541	replicase [Pea streak virus]<>replicase [Pea streak virus]	GCTCCATGAACTCACTGATAAGGGCCCCCTCTACAGCCTCAGTTTGCCCCAGTAACAACTCACCCTTCAGCCAAGGATCACCACCCAACTGTTCTTCAACCAACCCTTCATCCTTGCCCATCTTACCGATAAAGGTCTGCTTAAATTTTGGATTCCCAGGAAGTATTTCCTTTAGCTTATCTGTGCTACTAGATCCTTTCAGGAAGTCCGCTAACACGGAATTTGATTTTCGCAAAACCAAATTCTCTAGGGTATCTCCCGTTAAGTTCAAGATGGCAAGATTTTGTCTGAATCTTGATAGGGCAGTAACCCATCTCTTTTCATTGACTTTGAGGGAATCAGCACTCAGAATGATTAAACCCCTATCAAACGTCAACCCCGTAGATTCCCCAAAGGTTA…
10-3_trimmed_(paired)_contig_73967	RdRP [Alfalfa virus S]<>RdRP [Alfalfa virus S]	TTTATAATGCCCAACGGCTGCCAGCGCACCCACCGCCACGCTGTTCGAGCCTTAACTCACCACCGAGTCTCACTCACATTCCGCTCCACGAAAAGAATAGCAGCTTGCCTGTTCACCGGGGAGGATGCACACATGAGCGATGACTCACATTTTGACCGCGCCACAGAGAAACACTCACCTGACCAGCCAGCAACACTGAGCGTGGCCGAAACAAAACAACTGGATGACAGTCTGGCGGAGGGACGGGCAGCCACACCTAAGAGCAACAGCTTTCCGCCCTTCCCAAGAGGCACAATTGAAATATTGCAAATACATGGCTTCAAAAACCTCCGACCGCAAAGTGACGGCACGGGCCCCATTCAACCAGTACACTGGAACCCAAACACTCAGAAGTTGATA…
10-3_trimmed_(paired)_contig_98801	hypothetical protein [Alfalfa virus S]<>hypothetical protein [Alfalfa virus S]	CCAGCATCCGTGAACAGATTGATCGCAGTTCTCCCCTCGACGTGCTACAGCAGATCTTAGCGATAGTGTCGCGCGCCAACCCAACTGAGCCGCCACCAGAGCCGGTAGCACTTCCAAACTTCGAGGTGGAACACCCGAGTTTAGAGTGCCGCACCCACGGGCTCCTAGTTTTCGACAATATCCACGCTATGATCCCGATGGACATTACCACCCGTCCTCCCAGCACCAGTCTGCAACTGTCGATCAACGTCACCGAGAATAAAGAAGCTACGACCGTACAGTTCACAATATACGACGCTGGCGCCCTAATCAAGTCAGGCCATGTCTCAACACCGCACCGACTCTCAGAGCTGCCTGGAGATGCCCTTTTCCTCATACACCAAAAGTGCCCAAACTTCA…
10-3_trimmed_(paired)_contig_25717	capsid protein [Pyrus pyrifolia cryptic virus]	CAAGAAATTAGCTGCCTGAAATTCAATTAAGAAAATTATACCGTAATAGTATCGTAGCATTTTAACGACACCATGTCAACACTTGTCAACACAACGGGACAAGAAGATGACCCACAGGTCATCAAGCCGCAGAATACGAAAACCCCGTCCTTCAAAAGGACACAAATCCGAACTTTCACTGACCACTTACAAGACAACAATATGATTGGATCCTTAACTATCCGTGGGCCCTCGAATCCACGTTTTATCGAACTGAATCGTAATGAGCTGTTTACAGCACTGGTTGATCTCTACTCACTCCATTTCCAAGCGAAATGGGATATACTCAAGAGGATGGTTCACTCCCATCACAGATCAGTCACCAACTACGAGATAAGATATCTCGCTAGAGTCTATGTT…
10-3_trimmed_(paired)_contig_48014	polymerase polyprotein [Soybean chlorotic mottle virus]	AGCTTTTCCTCTTTTTATCTCATTATGTTTTCTGACATAAAAAGCTGGCGTTGAATGTGGGCCAATTGAAGGACTTATTAATCCTTTCTCTAATAATTCTGCTATTTCTTTTTTAAATTCTTCCTTATCTTCTCCTGAATAAGGGATTTTGTATAGTGCTTTAACTTCCTTTTTAGGATCCTTAAGTTTTATAACAATTAAATCTTGTATTTTATTTATTATAGTATCTAATGGATTTTCAGAACAAACTTGATCTAGATGATATCCTAGATTTTGTTCAGTGGTTAAGTAAAACTTTCTTTTATCCCACATACATCTAAGTACATTGAGATTTTCTTTTATTGCCCTTAAAATTTCATTTTTTGTTATAATGTTTGTTGTAACAAATTCACTTTCTTT…
10-3_trimmed_(paired)_contig_34497	replicase [Pea streak virus]<>replicase [Pea streak virus]	TTTGTCTCCCCCAGGAAAGTTCTGGCAGAGGAAATTAGGGGAAACATGGCTAAGGCCCTTGGTTACGAAAGTGGTAGAATGGGTAAAAGTGGTAAGTTAAAGAGCAAGAATTGGTTCGTGCACACCTTCGAGGTCTTTCTGCTCAAAATTCAGAGTCTGAAAGCTGAAGATTGTGTTGTTATGGATGAAATTCAACTCTTCCCACCAGGGTATTTGGATTGTGTGACTTATCAGCTGAACGGAAAGTGCGAATTAGTGGCTCTTGGCGATCCCGCTCAGAGTGATTATGACAATGACAAGGATAGGCAAATTCTTTGGTATCTGGGTTCGGATTTGGAAAGAGCTTTGCAGGGTGTTGATTATGATTACAACATGG
10-3_trimmed_(paired)_contig_46393	coat protein [Medicago sativa alphapartitivirus 1]<>coat protein [Medicago sativa alphapartitivirus 2]	GAGAGCGCTTCTGATATGCTCAGGCCATTTATTGGTCTAAAGATTAACTACAAAGCTAGGAAGACTGTGTCTACCTATGCTCCGTCCTCTCTTATGATGGATTATATCCTCCATCAAGTTAACAATTTACTTGTTGATAATTTCTACTTTCGTCGGGCTTGCCCCGATTACCACCCCTACATCTTACGCCTCTACTATGGCGTTCTGTTTTGGATTCAATGCATGCGTGCAATGAATCATGCTAGGCTGCTTCATGCTGAAGCCTCTCAATGTTTATCTACATTTTTGGATGCTTTCCCTGCTGACTCCCTCCCAATTTCAAGTCCTTTACTTGA
10-3_trimmed_(paired)_contig_46394	coat protein [Medicago sativa alphapartitivirus 1]<>coat protein [Medicago sativa alphapartitivirus 2]	GAGAGCGCTTCTGATATGCTCAGACCATTTATTGGTCTAAAGATTAACTACAAAGCTAGGAAGACTGTATCTACCTATGCTCCGTCCTCTCTTATGATGGATTATATTCTCCATCAAGTTAACAATTTACTTGTTGATAATTTCTACTTTCGTCGGGCTTGCCCCGATTACCACCCTTACATCTTACGCCTTTACTATGGCGTTTTGTTTTGGATTCAATGCATGCGTGCAATGAATCATGCTAGGCTGCTTCATGCTGAAGCCTCCCAATGTCTGTCAACATTCTTGGATGCCTTCCCTGCTGACTCCCTTCCAATTTCAAGTCCTTTACTTGA
10-3_trimmed_(paired)_contig_13290	RNA-dependent RNA polymerase [Medicago sativa alphapartitivirus 1]<>RNA-dependent RNA polymerase [Medicago sativa alphapartitivirus 1]<>RNA-dependent RNA polymerase [Medicago sativa alphapartitivirus 1]<>RNA-dependent RNA polymerase [Medicago sativa alphapartitivirus 1]<>RNA-dependent RNA polymerase [Medicago sativa alphapartitivirus 1]	CGAATACGTAATACAGAAATTCAATGAAGGTTTTACCAAATCTTATTATCGAGACGTATTTCTTGAAGCCCACGGAGAAAGTCTACTTCCTGAGATGATTGATCGTCTTATTACGAAACACAATCTATACAATAAAATTTTCTTTATTAACCGCACAAATATCCACTTACTTAAAGATGGACACACAACTAACTCAAGTGGTCATGATCGCAAATATTGGAACACAGCATTTGCTCGACAGCATCTGGTTGAATCCCATGATGAAGATAAGTTCCGCTTGGTATTCGGTGCTCCTTCCACATTTTTGATGGCTGAACTTACGTTTCTCTGGCCCTTGCAGACAAGCTTACTATACCAA
10-3_trimmed_(paired)_contig_76065	nucleocapsid protein [Datura yellow vein nucleorhabdovirus]<>nucleocapsid protein [Datura yellow vein nucleorhabdovirus]	TTGTGACCAAACTTTATCCCACCTAAGCCACCTTTAATTGCCAATATATACCTTGAACTCATCAAGATTCATTATAATAATTTACAGGTACAATCAAAAGAACAATGGCAGAAGATCTTACAGGCCTCCAAGAAGGAGTTCGTCCAGAAATATCATCAGGTCGTCAATATATTCATAGAGAATACAAATTTGAAGAAGCTGCTAAGTTCCCAATTTATAAGATCAGTGCAAAAAAGGATGAAGAAATAGTCCAGTTTTTCAATAAGTTCATTGATGCTAAGACCAAAGATGTTACTGAGAAGGATATGCTTACTTTTGTAGGTGTAGCCCTGAACCTGCGGCACCCAATAACAGGTCAAGAAATCTTCCACGAGCCATGGACCCCCGATATCATGTGCT…
10-3_trimmed_(paired)_contig_60896	replicase [Pea streak virus]<>replicase [Pea streak virus]	GCCCCTTACATGCGCTATATTGAAACGCTGCTAGGTGAGGCTTTGCTGAAGACAAACCACTACATCCACTCCGGGAAGCGATTAGAAGAGTTGGATGATTGGGTTATCAGAGGTAATTTCACTGGAGTCTGTACTGAGTCGGACTATGAGGCTTTCGATGCTTCCCAAGATCACTGGATCATGGCCTTTGAATTAACCCTAATGGAACATTTGGGTTTGCCTAGGGATTTAATTGCTGATTACAGGTACATCAAGACCCATTTGGGCTCAAAGTTGGGGTCATTCGCTATTATGCGGTTTTCGGGAGA
10-3_trimmed_(paired)_contig_46724	coat protein [Pea streak virus]<>coat protein [Pea streak virus]<>coat protein [Pea streak virus]	ACATCATTGTTGAAACCCTTCTCCTCCCGATTAGTTGGGGGCATGCTATTTACATGCATATAATTCCAAATGATAGGAGCAAAGCGCCTGCAAACTTGCCTCAGGGTACACTGTTCCCTTATGACACCAAAGATTGCATCTCTAGTGATGGAACCTTCAGGGTAATTGATAGAACCTTGGGGATTAGTATACCTGGACGCACCGACTGCCGTGCAGTACATGGCCACATCCCAGAATGTCCTGGCCATATGCTCCGGAGGAACGCCCGGCTCTTTCAGTTTGGCAGATCGGAAGAGCACACGTCTGAACTCCAGTCACGAGATTCCATCTCGTATG
10-3_trimmed_(paired)_contig_48012	replicase [Pea streak virus]<>replicase [Pea streak virus]	TGATCGGGGAGCATTATAGCCCAGTCATCCCTAAGGAGGTTTGTGTGCTCAGGGCAATTGCTGAATCTCTAGGGAAGACTCTGCAAGATATCCACAGGTGTCTCACTAAAGCTGAGAACCGTAACCTCTTAGACTTGGTAGAATCAGGGGAGGGTTTGGAGGTGTTCCTGATTGAACCTTTCATGACGCTCTTCGGTATACGGGCCGTGATTGACAATGAAGGGGATGTGATTATCCTCAACCCCAAGGGGGCTCTTGAGCGCTTCTTTCAGAACTATGGAAGTCACCTGGT
10-3_trimmed_(paired)_contig_70541	replicase [Pea streak virus]<>replicase [Pea streak virus]	AATTTCTTTTCCCTACTTCTCAAGAAGTTGATTTTACTCTCCTTAATTCCAACGAAGTAAAATCTGTGATCTATATAATTTGGTAATACTTTGTAAAGCAGATAATTCTCCAAAGTTTTGCAAACTGGGTGCGAATGGGGCATAGCTGAAAAGGGACTGAGATACAAACCATTGCTTATTAATTTTTGCTTAGCCATCGGACTTAGCGCATAATTAAATAAGTTATGATTATCTTGTTCCACTCCTTTCAAGTTTGCTATAGCAGGTAT
10-3_trimmed_(paired)_contig_27195	replicase [Pea streak virus]<>replicase [Pea streak virus]	TCGGGAGAGGCAAGCACATTCTTATTTAACACCATGGCCAATGCCCTCTTCACCTTCTTGCGATATGATACTAGAGGTGATGAATTCATCTGTTTCGCGGGGGATGATATGTGTGCTTCAAAACATTTGAAAGTTAGTGACAAATTTGAAGATTTCTTGTCCAAGTTGAAGTTGAAGGCCAAAGTGCAGTTCACAAAGAACCCCACTTTTTGTGGTTGGTCTTTGCTGCCATTCGGTATTTTCAAGAAGCCTCAATTGGTGTATGAGAGAATCTG
10-3_trimmed_(paired)_contig_50963	putative inclusion body protein [Soybean chlorotic mottle virus]<>RecName: Full=Transactivator/viroplasmin protein... Short=Tav... AltName: Full=Inclusion body matrix protein<>putative inclusion body protein [Soybean chlorotic mottle virus]	CATTGGCAAATATGGCTTGTGAGATGCATTGACAAGAGAATGGAAGCAGCTATAAAGACATTACAGAATTCTCTCAGGCAAAAGCAGGAGCAAATTGCCTCTGCAAAAAATCGTCTAGAAACTCTTCTTTCTGAAGAGGGGGAGATGATATTAACAATTCAAAACCTTGAAAAACTNNNNNNNNNNNNNNNNNNNNNNNNNNNNNNNNNNNNNNNNNNNNNNNNNNNCAAGATTCTGGAAAATTCAACTACTATGTAAAATACTCAGCTCCAAAAGAGTCAAACATCCCAATTGAGTCAATAGAACCAAAAGGATGGAAATCTTCAACAACCCCAACAACTGTCCTTGCAGATTTACCAAAAACATCTTGGGCTGATAAAGTCGAAGAAGAAGAAAGAA…
10-3_trimmed_(paired)_contig_2873	translation transactivator [Soybean chlorotic mottle virus]	GTCCTTTCCCACAATGTTTTTCATAAACTAAAGGTACTTACTTCATTGATTTAAGTTGTAATTTACAAGTGAGCATTAAGGCTCTTATTTATAGGAGGAAAGGACTTACAGAGTAGGTCACATGTCACTTTCCTTCCAGCTCAAAAGAAAAACAAACAAAACACGCAAAGAAAAAAGTAAAAGCATTATCACATAAGGTGATAAGTTTTTCAACTAAATGGACCCCATCTGACTCAGATGATAAGGTTCCATTATTACATCTTTTTTCCTACGGTCATCTACATGACGCGTGTCTAGGCTTTTTCTTTTGCCTTGTCTTTAGGTACTGTGATTGTCGGTATCTTGTCTTCTTCTGCCGACACTTTCTTTTTTGCACACCATTTACATGAGTGCCCTTTG…
10-3_trimmed_(paired)_contig_34498	replicase [Pea streak virus]<>replicase [Pea streak virus]	TTTGTCTCCCCCAGGAAAGTTCTTGCAGAGGAAATTAGAGTAAACATGGCTAAGGCCCTTGGTTACGAAAGTGGTAGAATGGGAAAAAGTGGCAAGTTAAAGAGTAAGAACTGGTTCGTGCACACCTTCGAGGTATTTTTACTCAAAATACAGAGTTTGAAAGCTGAAGATTGTGTTGTTATGGATGAAATTCAACTCTTCCCCCCAGGGTATTTGGATTGTGTGACTTATCAGCTGAATGGAAAGTG
10-3_trimmed_(paired)_contig_121492	replicase [Pea streak virus]<>replicase [Pea streak virus]	ATTCCCTAGAGATTCAGCCATGGCCCTGAGAACACAAAACTCCTTAGGGATGACTGGGCTATAATGCTCCCCGAGCAACTGCATGCGTGCACACTGTCTCAAATCAGTCTTTGGCGTGAAGACCCACACTATGGCGCTATTCAGGTCAATAATTTCGATCTGAACACTATGCAACCTCGCAGCAGCCACAATACTTTCACATTCACAGAATGCATAACCACTCCTTTGCGTCTTTAGCGGCTCGCGCTTCCAGTCCACTTCCTCTAAA
10-3_trimmed_(paired)_contig_74652	CP [Alfalfa virus S]<>CP [Alfalfa virus S]	TTAAGTTTTACCTGGTAAGGATGGCGGGGTAGAGGCCTACAATACTTCCGGTAAAGGCCTCATGGAAACCCGGAAGACTCGATATTAGTACGTCGAGTAGCGAACAGCTGTTGGGCAGCTCGAAATACCCTGACCTTTGTGCTCACTCCGATTCACTCTGCAGCAATATGCAGAGCCTGAGCGCGCAACGTCCGTGAGGCAGTTACGTGTCGATCGTCAAGTGAGGTGGTCGGCAGACCCTTGACCCTGGTCGAGGGGAGTCTTTTAGCGTCTTACTGCCAGGACGGTGGTGGTGATTATTCTCCAAAGGTGATCATTGGAGGTGGGTCCCGCGCTCGAACTTGTTGCATACCCATCATATTACCGCGGGTGGAGTATTGGTGTGGGTTGGTGCGAGAG…
10-3_trimmed_(paired)_contig_38820	putative coat protein [Soybean chlorotic mottle virus]<>RecName: Full=Capsid protein... Short=CP... AltName: Full=Coat protein<>putative coat protein [Soybean chlorotic mottle virus]	ATTTGCATAATGTCCTTCTTCATGGCATAGCCAACATGTGCATGTCTTCTTGCCTTTGGGGCATGAAGTCTTCTTAGGATATTTTTTCTTTCTCCTAAAATATTTTTGTTTATTAAATTTCTTAGGAAATTTCTTTTTTCTCCTATATTCTGATCGGTCAATTTTTCTAAAGAACTTTCTTTTTCTTTTTCTAGGTTTTTTACAACCATAATTTCCTACTTTACCTTGTATCTTATCACAACAATAGTTTATTTTTGCGTCTCTTTTAGCAATTTTATTCATGCATTGTTCAGATATCCATTGTTTTAGTGTAGTTATCCTAGCTCCTAAGGTATTTTCTAATCCCATTTCATTATTTGTTTTTTCATCAAACATTTCTTGCATTTTTATTCCTAATCC…
10-3_trimmed_(paired)_contig_101640	putative reverse transcriptase [Soybean chlorotic mottle virus]<>RecName: Full=Enzymatic polyprotein... Includes: RecName: Full=Aspartic protease... Includes: RecName: Full=Endonuclease... Includes: RecName: Full=Reverse transcriptase<>putative reverse transcriptase [Soybean chlorotic mottle virus]	TTTTAAACCAAATGGTAAAACATTCCATTCAAAATGCCCTTCTGGACAACTAAAAGTTGTTAAGGGTTTTGATTCTTCAGATATCCTTAACTGCCAATATTCAGATTTTGCATCTAAATATGAATATTGGCAGTTAAGGATATCTGAAGAATCAAAACCCTTAACAACTTTTAGTTGTCCAGAAGGGCATTTTGAATGGAATGTTTTACCATTTGGTTTAAAACAGGCACCATCAATATATCAAAGATTTATGGATAATACTTTTAATGGTCTTGACCATATTTGTTTTGTATATATCGGTGACATTCTAATTTTTACTAAAGGAAGCAAAGAACAACATGTCAAAGATGTTACAACTGTTTTAGACAGGATAAAAGATAGAGGTATTGTTCTATCCAG…
10-3_trimmed_(paired)_contig_65442	polymerase polyprotein [Soybean chlorotic mottle virus]	CCTGCTGAAGATGTTGATGAAAAACTTTGTTGTTCATTCAAAGTCTTTTTTGTTGGTTCTTCTGTTGTTGTTGGAGTTTCAACATTTATGATCTTAGTTAAACTTTCAATCATTTTAATCATCTCTCCCCTCTCTGAAGAGAGCTGTTTTAGCTTTTGGCTATGGATTTCAATCTGTTCATCTTTTTGCTTCAAGCTATTGTAGAGAACTTTTAAAGCTTGCTCCATTCTCTTGTCAGAGTATCTGCAAAACAATTGTTTTCTGATTTTATTAGTTGAATATAAGGATAGAATTGTTGGATGCGCATCTGCCATCTAACAAGTCTTCCTTGTTTATGATCAACTTTTAAATTGTAGCGCCAAAATCCGCTAGCATAAGTTGAATCTGTTCGTAATAAAA…
10-3_trimmed_(paired)_contig_16560	putative coat protein [Soybean chlorotic mottle virus]<>RecName: Full=Capsid protein... Short=CP... AltName: Full=Coat protein<>putative coat protein [Soybean chlorotic mottle virus]	TCTTCTTCAGTAGTATATTCAAAGATACTACTTTCATCAGAATCTATATCTGATTCTATTGGTTCGAAACCTACCTGCCAAATTAATTTTAAGGTTTCTTTTTTAGAATCTTTCTTCTTGGGACATTCATTCGCATAATGTCCTTCTTCATGACACAACCAACATGTACATGTTTTCTTGCCTTTAGGGCATGAATTCTTTTTAGCATATTTTTTCTTTCTCCTAAAATATTTTTGATTGTTAAATTTCTTAGGAAATTTCTTTTTCCTTTTGTATTCTGATCGATCAATTTTCCTAAAGATTTTTCTTTTTCTTTTTCTTCTAGATTTATTACAACCGTAGTTTCCTACTCTATCTTGGAGTTTGTCGCAACAGATGTTTATTTTTGCTTCTCTTTTA…
10-3_trimmed_(paired)_contig_12147	coat protein [Pea streak virus]<>coat protein [Pea streak virus]<>coat protein [Pea streak virus]	CGCATTATTACGCCAATTTTCTTTGGCTCCACAACCGAACATACCGCCGGTAACAGACGCATCATTACTCGCGTATCGGCTATTTCTGTCAGCTCTAGCCAGAGCATTCTTCTTATGAGTGTTGAAGGCGATGTACTCATCCGATGTAGGTCGTCTGATCAAACCGTCCGCGGGTTGAATAGAAGCGGGACACTCCAC
10-3_trimmed_(paired)_contig_90479	polymerase polyprotein [Soybean chlorotic mottle virus]	TTTTCTTTAAAAATAAGGCCTAAATACTCGATTTATCTCCACATGTTCAGGAAAAGATCCAAGCTTTACCTGATGAATTGAAAGATCGAAAACAAATTCAAAGATTTTTAGGATGTTTGAATTATATTGCCAATGAAGGATTTTTCAAAAATTTGGCAACTGAAAGAAAGATTTTACAGAAAAAGATATCTGAGAAAGTTCCATGGTCATGGACTGAACAAGATACTCTAACTGTAAAAACTATTAAAAGAAAAATTAAAGTTTTACCCAGCTTATACAATCCAACAGAAAATGATTTTTTAATTGTTGAGATTGATGCTGATAAAAC
10-3_trimmed_(paired)_contig_70021	replicase [Pea streak virus]<>replicase [Pea streak virus]	AGAACTTTCCTGGGGGAGACAAAATGCACCCGCTTCCCTTCATTGGCCTTGAGAAACTTAATGAACAAGGTACTTTTACCTGCTCCAAAAGTGCCAAGGATAACGGTTACGTTCCTACTCACAGATCCTGGACCTGGATTCTGTATCAACGGTTGATCATTGTAAAGTTTTGAGGAAATCACTCCCGTCAATCCGGAATGCAA
10-3_trimmed_(paired)_contig_76063	nucleocapsid protein [Datura yellow vein nucleorhabdovirus]<>nucleocapsid protein [Datura yellow vein nucleorhabdovirus]	TGCAAGCTCAGCTCCACTCATACGTAACCATGTCAAGATGAGGGCAGGACGCAAGGAGACTTTGTTGATTATACTAACAATACTAGCATAAGCATGCATCCCCATAAATTCTAGGTTTTGGAAATACAGAAATCTCAGCAGATTGAATGCTCTGGGATCCCCCTGCTTAAAACTTGTCTCAGCCGAGGCAACATGCAAGACCAGAGTGTTTTTGACTCTAACGAAAGCATTGAATGCACTTCGCAGACTCAATA
10-3_trimmed_(paired)_contig_76064	nucleocapsid protein [Datura yellow vein nucleorhabdovirus]<>nucleocapsid protein [Datura yellow vein nucleorhabdovirus]	TGCAAGCTCAGCTCCACTCATACTACGTAACCATGTCAAGATGAGGGCAGGACGCAAGGAGACTTTGTTGATTATACTAACAATACTAGCATAAGCATGCATCCCCATAAATTCTAGGTTTTGGAAATACAGAAATCTCAGCAGATTGAATGCGCTGGGATCCCCCTGCTTCCATCTTGTCTCAGCCGAGGCAACATGCAAGACCAGAGTGTTTTTGACTCTAACGAAAGCATCGAATGCACTTCGCAGACTCAATA
10-3_trimmed_(paired)_contig_11469	triple gene block protein 1 [Pea streak virus]<>triple gene block protein 1 [Pea streak virus]	TCTGAACCAGAGGGTGTTGTGACCTGTTTCGAATCCGAAGTCTGCGAGTTCCTCGATTACAATCAGATCAACCATAAAAGTCCTGCGGACATTATTGGTCTGGAATTCCCAACCGTCTCTCTAGTTATATCTGGCAAGTCTGCCATAGGGGTCCACAGAGCTGAATTTTACATCTG
10-3_trimmed_(paired)_contig_76466	polymerase polyprotein [Soybean chlorotic mottle virus]	TTTTTCTAGATAGAACAATTCCTCTGTCTTTTATTCTGTTTAAGACAGTCATAACATCCTTAACATGTTGTTCTTTACTTCCTTTGGTAAAAATTAATATATCATCGATATATACAAAGCAAATATGATCAAGACCTTTTAGAGTATTGTCCATAAATCTTTGATATATTGATGGTGCCTGTTTTAAACCAAATGGTAAAAC
10-3_trimmed_(paired)_contig_62041	polyprotein [Horseradish latent virus]<>polyprotein [Horseradish latent virus]	CATCAATATAAATTAGGCAAAAATCCTTAAATTCTTTATGTATTGTATTCATTCTTCGTTGAAAAATACCTGGTGATTGTTTCATTCCTATTGGAAGTACATTCCATTCATATTAACCTTGCGGACAACTAAGTGTTGTTAAAGCTTTAGATTCTTCAGTTAGTCTTATTTGATAAAATCCTGATTTACAATCAAAGGTGCTAAACCAATTCATATTTCTAACCCTTTCAATAATTAAATCCTTTCATGGAAGAAAG
10-3_trimmed_(paired)_contig_91403	nucleocapsid protein [Datura yellow vein nucleorhabdovirus]<>nucleocapsid protein [Datura yellow vein nucleorhabdovirus]	GTATGAGTGGAGCTGAGCTTGCAATAGATGAGGCTTATCTGATCATGTCCACTCTCGACAATGGGATGATACCTAGTGGAGTGTCAAAAGAGAGGCTGTGGAAATATGCTAGGTTGTTAGATGCAAGATACTTCAATAGGCTGCGAACTTCATATGCTGCGGAGTTAATGGCCACATTGG
11-1_trimmed_(paired)_contig_110308	replicase [Alfalfa mosaic virus]	AAACTCCTGACGCAATTAGCATCTAGAACTTCTCCGTCCCATCTCAGAGTTACGTATCCATCCTTGCTCATTGCTCTTTCATATTTTGCAAGGGGATAACTTCTAGCAGTAGGTCCGACCCAAGTATTTTTCTTTGGGATGAAAGCTCGACGTTTATCGTCACCGGCCCATACTACATCAAGACCTTTTGTCGTCCACTGACAATGATCACCCAATTTATTCAAGGTAATGATAGAATTGGCTGAAGTGGACTTCAAGTAATCAATTGCTTCAAGAATGGCATCTGAATGAGGATTGATACGCAAAATTTCGCCAGTTTCTGCGTTCTTCTCGAATTCAGGCAACGGTTTTGGCGTTGGGATTGCAAGCTCGGGGATTTTCGCGATGAACTGAGAACTC…
11-1_trimmed_(paired)_contig_128182	P1 protein [Alfalfa mosaic virus]	CACAACTGCGATCGGAAAGGTTTTCTCCGAAGCGGGTCGTGCCTATGCCCAGGATGCTCTCCCTTCAGACAAAGGTGAAGTCTTGAAGATATCCTTTTCCCTGGATGCCACGCAACAAAACATACTACGCGCCAACTTTCCTGGTCGACGTATTGTATTTTCAAACAGTTCGAGTTCATCTCACTGTTTTGCGGCTGCCCATCGTCTACTAGAAACCGATTTTGTTTACCGATGTTTCGGTAATACGGTTGATAGTATTATAGACCTTGGAGGAAATTTTGTTTCCCATATGAAGGTGAAGCGGCATAATGTACATTGCTGCTGTCCCATATTGGATGCTAGAGACGGAGCTAGGCTCACGGAGAGAATATTGTCTCTAAAGTCGTATGTCCGAAAACA…
11-1_trimmed_(paired)_contig_20146	replicase [Pea streak virus]<>replicase [Pea streak virus]	CGTAGGAGTATTATAGATATGTTGAAACGCAGCTACTCTTATAATGCACTCATGGAGTTGAATCCTTACAGTTTTTATACCCTGTTAGTGGAAAGGGCTGAGGGTAATTTGGTAGCTAGATACGTGCTGAGTGGTTTGCAAGCTGAGGATATTGACGCCTACATTATGCGTGCTCTATCGGAGTTGCAGGAAGAAGAAGAAGAGCAAATTCTGGACAGGAAAATGCTCACTTATCTGGATCTGGCCGTGAAGGAAGAAGAAGAGCAAACTGAGGAAATTGAGGAGGTGGTAGAGGAGATTAAGACCACCAAAACTTTTGATAAGGAGGTCTCCCACTTGAATTGTGATTGTGGCATGAGTTTTGAGTGTGGGAAGACTATACTGGTTGATCAAGCAAGG…
11-1_trimmed_(paired)_contig_2206	coat protein [Medicago sativa alphapartitivirus 1]<>coat protein [Medicago sativa alphapartitivirus 2]	TTTTTTTGGTTTTTTTTCTTTAAGTAGAAAATAAAAGGATAAATAAAAGTACTAAGAACGAAAAACGAGGTAATCGAAAAGGGAAGAGAATTACTTCAAAACCTTAATTAAACAAAGGAAATATTTTTTTGTTTTCAATTAATGGTTCAACAAAAAAGGAAAAACGGAAAATCAGAACTTCAAACAAGAAGACATGAAAACCGGCAAGTTTAATTAGCCTTTGGGCTTCATTAAACCGCGCACAACCTCTCGGAGTGAGAGATAGCTCGAGTGATCGGTGATGGAGGATTCAACGGGAGCAAGGTTCCAGAACGGTCCACGGCGCGACTCAGCACCAATGTGGTTGTAGTAGGGATGGGTCGGGTAGATATTCACGTTGGTCTGCGCAAGTGCAGCCAT…
11-1_trimmed_(paired)_contig_276	RNA-dependent RNA polymerase [Medicago sativa alphapartitivirus 1]<>RNA-dependent RNA polymerase [Medicago sativa alphapartitivirus 1]<>RNA-dependent RNA polymerase [Medicago sativa alphapartitivirus 1]<>RNA-dependent RNA polymerase [Medicago sativa alphapartitivirus 1]<>RNA-dependent RNA polymerase [Medicago sativa alphapartitivirus 1]	AGAGTATTTCACTTAAATTCTTCCAGAATTTAAGTGAAATACTCTTACCCCTGGTCTTACAAATCTAAAGAATTTTAGTCTTTGCAGAATTACTCTACATATACACACACACACAAACACACAATGAAGAATATCGAGATAATCGGTTACAAGCCCTCTTTGGCTAAACCTATTCGTGGTAATGTTGATCCTAACTCAAACATTAATTACGGTAATATCGTCGATTATGCTTTAAGAAAATACCTCACTAATGAGGAGTTTACTATCGTCACACGTGGCTATCGTCGCTCACAATGGGCTGAAGACAGTCTTAAAAGTGATTTAGATAAACTAGATTCAGACTACTTTCCCGTGCTCAAAGATACCCATTATTATAATGCTATCGAACACACTCGGAAA…
11-1_trimmed_(paired)_contig_303	ORF1+2p [Medicago sativa amalgavirus 1]<>TPA_inf: ORF1+2p [Medicago sativa amalgavirus 1]	TTAAATATTAAGTTCATGATTACAGGGAGTTAGGGAAAGAAAATTACAGGAGGAAACATGAAAGAAAATAAAAGCTATTCCCTACTTGATCTAATTCCATCGAGCCACCTCACGAAGTCCTCCACACATGCGAAACCTCCTAACTCGAGCCTCCCCCGCAGTGCACGTAACGCGCGGCCAGCCTTCTCCAAATCCTTGGGTGCATCCGGGTCTGCCCCATCTTTCAATCTGAATGTCTTCGTTTCACGCAGATATTTCGAAATGGGGTGGTGATGTAGCCAATTAAGCCAACTCCTCAGGTCATTCCCAAATTGCCCCTCACCCACAAAAGCGTCACCTCTAATGATGTCCATGAACTGCCAGGCATCTACGCCGCCTGTTGCCTCTCTGAGATAAAGT…
11-1_trimmed_(paired)_contig_34380	coat protein... partial [Medicago sativa deltapartitivirus 1]	AAAGTCGTTTCAAAGATGATGCGTTCATAATACAAGTAGGTTACCCTCTTGATCATGGTCAAGGTCTTCTTAGCTTGATCGTCGCCGTAAGCTCTAGTGTTGATAACACTAGGTTGGCTTGTGTCTAAAGCAGCACGATTGTCAAGCCTAATCCTCTTGGGTGGATTGTTGACGTTAACAGTGGAGGAACCGGCTGTTAGGATCAGCGAATCGCTCAAAGAGTTACTCAAAGTATCAATTGGAAATTCAGCGTACGGTTTGTACGACTCAACTTCATAGTTACCAAAGTATTGTCTTGGTTTGACCCTTCGATAGACAGTGGGGTCAATCCTATCAAGATCAGCGCTGGCGGGGAGTGGTTGCCAGTCATCAATGTCTTGTATGGCTTGTCTCGGAGTG…
11-1_trimmed_(paired)_contig_38937	replicase [Pea streak virus]<>replicase [Pea streak virus]	TCAGCTCTATCCTTCTTTGCTTCATACAGCAATTCAGTCCCCGCGGCCTTCAATGCCACAAGAGAGTTCCTTTCTACCCCTAGTCCTTCAACCTCACCAAATCGCTCCAAGCCGATTATCTTGTTTTTATCCACATGAACCAGGTGACTTCCATAGTTCTGGAAGAAGCGCTCAAGAGCCCCCTTGGGGTTGAGAATAATCACATCCCCTTCATTGTCTATCACGGCCCGTATACCAAAGAGCGTCATGAAAGGTTCAATCAGGAACACCTCCAAACCCTCCCCTGACTCTACCAAATCTAAGAGGTTACGGTTCTCAGCTTTAGTGAGACACCTGTGGATATCTTGCAAAGTCTTCCCTAGAGATTCAGCAATGGCCCTGAGCACACAAACCTCCTTA…
11-1_trimmed_(paired)_contig_41582	replicase [Pea streak virus]<>replicase [Pea streak virus]	GGTTCTTTTTCTTCTTCAGAGCAGAGCTTGATTGCGATACCTGCTATAGCAAATTTGAAGGGAGTGGAACAAGATAATCATAACTTATTTAATTATGCGCTAAGTCCGATGGCTAAGCAAAAATTAATAAGTAATGGTTTATATCTCAGTCCTTTTTCAGCTATGCCTCATTCGCACCCAGTTTGTAAAACTTTGGAGAATTATCTGCTTTACAAAGTATTACCAAATTATATAGATCACAGATTTTACTTCGTTGGAATTAAGGAGAGTAAAATCAACTTTTTGAGAAGTAGGGAAAAGAAATTGAACCTTTGTGAGGTGGTGAACAGGTACGTTACAAGTGCTGACAAAGCCAGGTATGGCTCAGAATTCACCATCAGAAGAACTTTGGAGAGTGAT…
11-1_trimmed_(paired)_contig_51201	putative nucleocapsid protein [Zhuye pepper nucleorhabdovirus]	ACAAATTTGAAGAAGCAGGTACAATCAAAAGAACAATGGCAGAAGATCTTACAGGCCTCCAAGAAGGAGTTCGTCCAGAAATATCATCAGGTCGTCAATATATTCATAGAGAATACAAATTTGAAGAAGCTGCTAAGTTCCCAATTTATAAGATCAGTGCAAAAAAGGATGAAGAAATAGTCCAGTTTTTCAATAAGTTCATTGATGCTAAGACCAAAGATGTTACTGAGAAGGATATGCTTACTTTTGTAGGTGTAGCCCTGAACCTGCGGCACCCAATAACAGGTCAAGAAATCTTCCACGAGCCATGGACCCCCGATATCATGTGCTCTGATTTTGCAGCAGCGGTGCCCTCCGAGACAAGCAAGGTGTCTATGACTCAAAGTGGGTCTCCGGCTG…
11-1_trimmed_(paired)_contig_56899	RNA-dependent RNA polymerase [Medicago sativa deltapartitivirus 1]	GTTAAATGCCTCCCTCACTGATTTATTAACGTTATTAAATAAATTACAATTTGTGATTTACATAACATAACGTTTGAAATGCGCCGGAACCTCGTGCTCCTGTGCGACTCCGTAATCAGTCTTTAGCTTACTAGCTATCTCGTTGAGTATAGCGCTCCTTCCTCCTGCATCTTCTGCAATCGATTGAGCTCTGTAAGCGGAAATCTGTGGTGATTCAACTGGATATTCCGGAAACATCAGTAATCTGATACACTTTAGTGTATCTCGTACGTTTGATCCTCCGATCATTGTCCTTCCAAGGAATGAAACTTCTCCTGGAACCGTTGAATACTCCGTTTTGTCTGGATTGATGATCCAGCCAATTGGATAAGCTACTTCGGCGAATCTTTCTGGTGGGAT…
11-1_trimmed_(paired)_contig_645	coat protein [Medicago sativa alphapartitivirus 1]	TTTTTTTTCTTTTTTTTGGGTTTTTAGTTTTTTTTAAGTCGAAACAGAAAAGAAATTGAAAAAACGACTGACAAAAGGAAAAACGCAGGACGAGAAATAAAAAAACAGCAAGTGATTTTAAAATTTTTTTGGTTTTTGTTCTAAATCCTAACAAAATAAAGAAGCGAAATAAAACCGGAACTAGAAACATCTAGACGACGGAAACGCAGAATCTAATTCTTAGACTTCATCATCTTAGTTACCGAGTCATCAAGTGACAGGTAAGTGGAAGAATCAGTTAAAGAAGATTCAAGGGGGCGAATATCCCAAAATTCACCTTCGATAGTCTCAATTCCAAAGTCACCAAAATAAGGATGTGTGCGATACATCATCACATTAGTTTGGGCCATAGCGGCCATT…
11-1_trimmed_(paired)_contig_70295	movement protein [Alfalfa mosaic virus]	AAGCGTTTCTTGTTTTAATTTGGCCTAACACGTAATTCGTACTCTTCGTGAGTAAGTTGTGTTAGCCATACCTATCCTTTAAATTCCTGTCAATTTAAAAAGAAAATCATTCCCATTCGCGTAATTCGTACTCTTCGTGAGTAAGTTGCAAATGGAGAATACAAAAAAAACAAATGCCTCGAGTTCTGGAATGTCTTCTTCCTCTAGCTTTTCAGTGTCTTATGCTGAGGAAATGTTACTAGCTGATGAAGTTTCAAAAATCAACTCAATGTCGATTCTGGGTCCCAATCAGCTAAAGCTCTGCACTCAATTGGTGCTGTCTAATGGAGCAGCGCCAGTAGTTTTAAGCCTTGTGTCAAAGGAAAAGAAATCGATTTTGAATCGTATGCTTCCTAAGAT…
11-1_trimmed_(paired)_contig_7396	replicase [Pea streak virus]<>replicase [Pea streak virus]	CTGAAGGGTGAGTTATTCCTGGGGCAAACTGAAGATGTAGAGGTGGCCCTTATCAATGAGTTCATGGAGCAAGACCAGTGGTTCAAAACTCACCTCCCTCGTTGCGAAATGGAGGGTGTAAGGAGTAGATGGTTACACCTACTACTGGAGAAGGATGCTAGGGAGTATCGTTTTCGGGACATGGTCACTGAGCAATTCACTGATGACCATGATCGCGGTTGCGGTGAGCGGTTGACTAATGCGGCTGAGAGGTTTGAAGCCATTTACCCAAGGCACAGAGCTTCAGATAATTTAACCTTTCTGATGGCAGTGAAGAAAAGGTTAAGATTTTCTAAGCCTCATATCGAGGAAGCAAAGCTCAATGAAGCATTGCCGTATGGGAAATTCTTGCTGGATGAA…
11-1_trimmed_(paired)_contig_7398	replicase [Pea streak virus]<>replicase [Pea streak virus]	CATGAAAATACCGAATGGCAGCAAAGACCAACCACAAAAAGTGGGGTTCTTTGTGAACTGCACTTTGGCTTTCAACTTCAACTTGGACAAGAAATCTTCAAATTTATCGCTAACTTTCAAATGTTTTGAAGCACACATATCATCCCCCGCGAAACAGATGAATTCATCACCTCTGGTATCATATCGCAAGAAGGTGAAGAGGGCATTGGCCATGGTGTTAAACAAGAATGTGCTTGCCTCTCCCGAAAACCGCATAATAGCAAATGACCCCAACTTTGAGCCCAGATGGGTCTTGATGTACCTGTAATCAGCAATTAAATCCCTAGGCAAACCCAAATGTTCCATTAGGGTTAATTCAAAGGCCATGATCCAGTGATCTTGGGAAGCATCGAAAGCCTC…
11-1_trimmed_(paired)_contig_90253	P2 protein [Alfalfa mosaic virus]	AAGAATCCCGACCCTGAATTATATTCAGATCCTCTAGGTATTCGTTCCATCGACAGCTATAAACACATGATTAAATCCGTGTTAAAGCCCGTTGAAGATAATTCTCTGCACCTAGAACGGCCGATGCCAGCAACCATAACATACCATGATAAAGATATCGTGATGTCATCTTCACCAGTTTTTTTGGCTGCTGCTGCCCGCTTGATGTTAGTCTTAAGAGATAAGATAACTATACCAAGCGGAAAATTCCATCAATTATTTTCCATCGATGCTGAAGCCTTTGATGCAAGTTTCCATTTTAAAGAGATAGACTTTTCGAAGTTTGACAAAAGTCAAAATGAGTTGCATCACTTGATCCAGGAAAGGTTTCTGAAATACTTAGGTATACCCAACGAATTT…
11-1_trimmed_(paired)_contig_1088	hypothetical protein [Bombus-associated virus Pic2]	TTTTTTTGATTAAATTTAATGATTAGATATTGATTATAATTAAATGAATGATAATAAATGATAAATTCATACTACTTAATCTGCAATTTAAACAGATAAACTAAAAAGCTATTAACTATTTACCTGCACCAATAATTTCAATAATAAGATATTACTTAGTCTAAGCGTACGATCTTTGAACGGTAAATGTGGGAACAAATGGTTCTCTGGACCTAATGAAAGGCACCCCAGAGCTCGTTCAGGTTACGTAAACTTCTATTCTAGACTTAACCTAGAGTCACGTTCGGTTATTCTGCGATCTTGAGGGCTTGAGACCCTTGACCACTCGCGTAAATCATGTTGTTGAAGTTACGGGCTTGCTGTGCTTGCTGAAATTCGTTGTTTGTGTGATTCATCCAT…
11-1_trimmed_(paired)_contig_30570	coat protein [Pea streak virus]<>coat protein [Pea streak virus]<>coat protein [Pea streak virus]	CTCGTGACTGGAGTTCAGACGTGTGCTCTTCCGATCTTTTTTTACAAGCATTAAAAATATATTAAAACACACTTGATTTTATAGGTTCTAGCTTATACATTATTTAGGTTTTACTAGCAACCGCACACACTTAGCACGCATTATTACGCCAATTTTCCTTGGCTCCACAACCGAACATACCNNCCGGTAACAGACGCATCATTACTCGCGTATCGGCTATTTCTGTCAGCTCTAGCCAGAGCATTCTTCTTATGAGTGTTGAAGGCGATGTACTCATCCGATGTAGGTCGTCTGATCAAACCGTCCGCGGGCTGAATAGAAGCGGGACACTCCACGAAATCAAAGAAATCGAATGCAGCAAATTTGACATCATTGTTGAAACCCTTCTCCGCCCAATTA…
11-1_trimmed_(paired)_contig_31358	triple gene block protein 1 [Pea streak virus]<>triple gene block protein 1 [Pea streak virus]	TTTTGGGTATTTTTAAGATAAAACTCAATAACATGCAAACTAAGAAGTACTACACAGCAGGAAATCAAACCAACAATTATTTGTGACAGTTGCATCCCTTGTTTGTTCTTAAGGATGAGGCGTGAATCAGACCAATGATCAACAGAACCAGAGCTAAAGCCTGTATGTTGTTTGGGCCCTTGAACCAATTGTTCGAGACTCTCGCAGGGGAGTGGTACTGTATGGTTTTTGTTCCGTCCTTATAAAAACCTCCGTGCGGCAATGAGTGAATATTGTCTCCAACGTGAGGCAATTGGTTGGACCTCAAAGTGAATATAATGATCGCAATGCCCGCTCCAATTGCCAAAGCAAGGAATGATCTTGAATTATCAGGAGGTGCTATCAATGGCATTTGAACAA…
11-1_trimmed_(paired)_contig_52792	P2 protein... partial [Alfalfa mosaic virus]	TTCAACCGACTTTCTTACCATCTTTCCGAAGATTGCCAGTTGTTTAACACACTCAGATCTATTCGACATTGATCCACATCGAGAGATTTATCTGAAGTTTCAACCCATTCTTGAAAATACTTATCATCAATTGAATGATGGAGCGGAAGAAATTCATCAAGAGCATTCTGGATCACTTCCGGCGATCCATGCCGAGAAAGACCAGAGAAGAAGACATCCCTTATGGTAGGAACGGGAGTGGTAGGTATCATTCTCCCCAACGTCATCCAATCATTACCTGATATGACGGCATCATAAGGTTTCGTCAGACTTACGTCTGGAATAATTTCGACTATGTCGAGTGGCTTAGCATTATCTGAGGCTTTAAACTCAGATAGCAATGTGATTGGGGCCGCCACC…
11-1_trimmed_(paired)_contig_34121	polyprotein... partial [Pea streak virus]	CAAGCAGAAGACGGCATACGGGATGGAATCTCGTGAGTGGAGTTCAGACGTGTGCTCTTCCGATCTGAAAGCCTTCCTGGGAAGCCAAAATTTAAGCAGACCTGTATCGGGAAGATGGGCAAAGATCAAGGGTTGGTTGAAGAAAAGTTGGGTGGTGATCCTTGGCTGAAGGGTGAGTTATTCCTGGGTCAAACTGAAGATGTGGAGGTGGCCCTTATCAATGAGTTCATGGAGCAAGATCAGTGGTTCAAAACTCACCTCCCTCGTTGTGAAATGGAGGGCGTTAGGAGTAGATGGTTACACCTACTACTGGAGAAGGATGCTAGGGAGTATCGTTTTCGGGACATGGTCACTGAGCAATTCACTGATGATCATGACCGCGGTTGCGGTGAGCGGTTG…
11-1_trimmed_(paired)_contig_64950	replicase [Pea streak virus]<>replicase [Pea streak virus]	TGGCCTTTGAAGTAACCCTAATGGAACATTTGGGTTTGCCTGGGGATGTAATTGCTGATTACGGGTAAATCAAGACCGATTTGGGCTCTAATTGGGGGTCATTCGCTATTATGCGGTTTTCGGGAGAGGCAAGCACATTCTTATTTAACACCATGGCCAATGCCCTCTTCACCTTCTTGCGATATGATACTAGAGGTGATGAATTCATCTGTTTCGCGGGGGATGATATGTGTGCTTCAAAACATTTGAAAGTTAGTGACAAATTTGAAGATTTCTTGTCCAAGTTGAAGTTGAAGGCCAAAGTGCAGTTCACAAAGAACCCCACTTTTTGTGGTTGGTCTTTGCTGCCATTCGGTATTTTCAAGAAGCCTCAATTGGTGTATGAGAGAATCTGCATTG…
11-1_trimmed_(paired)_contig_128311	hypothetical protein [Alfalfa virus S]<>hypothetical protein [Alfalfa virus S]	CCACGCCGTCAACTCCGCCAACAACAACCGCGCTCAAACAGAAGACATACAAGCTATTAGAGCCGACATTGCCACTCTTCCCACCTCTACTGACATCCAACGGCATCACGGGGAGTTACTAACACTGATCACCAACTCGCAAGTTCGAACACCGCCTGTGACGACGATACCGGATCAGCGAGTGTTCTTCTCGGAGCTTCAATCAGCACTCAATGCTACCAACGCCCTCTTAGCCAATAGGCCAGAGGTGGACTACCAAATCCAACAATCACCGCTACCGATCGAAGAGCTTTTCGGCCAGTTGCACGCACTACACGCTAACTCGATCAAATGGTACAAGCACCTGGAGGGACTACAGAATCAGGCCACCCTCCAAATCCAGAGGTTGCACGCAGCCCT…
11-1_trimmed_(paired)_contig_108487	unnamed protein product [Figwort mosaic virus]<>RecName: Full=Transactivator/viroplasmin protein... Short=Tav... AltName: Full=Inclusion body matrix protein<>unnamed protein product [Figwort mosaic virus]	AATTCTTTTGTGGTCGTCACTGCGTTCGTCATACGCATTAGTGAGTGGGCTGTCAGGACAGCTCTTTTCCACGTTATTTTGTTCCCCACTTGTACTAGAGGAATCTGCTTTATCTTTGCAATAAAGGCAAAGATGCTTTTGGTAGGTGCGCCTAACAATTCTGCACCATTCCTTTTTTGTCTGGTCCCCACAAGCCAGCTGCTCGATGTTGACAAGATTACTTTCAAAGATGCCCACTAACTTTAAGTCTTCGGTGGATGTCTTTTTCTGAAACTTACTGACCATGATGCATGTGCTGGAACAGTAGTTTACTTTGATTGAAGATTCTTCATTGATCTCCTGTAGCTTTTGGCTAATGGTTTGGAGACTCTGTACCCTGACCTTGTTGAGGCTTTGGAC…
11-1_trimmed_(paired)_contig_169522	CP [Alfalfa virus S]<>CP [Alfalfa virus S]	AACCATGCTAGTTGAAATAGATCGGATCTATTTCAACTAGCATGGTTCTGCTATCACAATGGAAGTTCACGCTTCCTAGTCGCACGCGGAGAAACGTCCCACCGAATTCCGTTGGCCAAGATTAAGCATGTTGTGGAGCTCAAGTGCACGCTGCGACAATTCTGCACGTACTATGCCAAACCTTGTTACAACACTGGGAAAGCTCAGATGATCCCACCAGCATCATGGTCAACCCGCGGTTACCCCGAGAACGCCAAATTCGCTGCCTTTGACTTCTTCAGCGGTGTGACTAATAACGCCGTCCCAACTCCAGCTGGTGGCATGGCTTACTACCCAACGGCAGAAGAAATCGCCTCCCAGTCTCTCAATGCTGACCTGGCCATTGCGGGCTCTCGCACC…
11-1_trimmed_(paired)_contig_7929	replicase [Pea streak virus]<>replicase [Pea streak virus]	ACTCAGTTCTTGCCAATTTCCCACACCACAATATCCAAAATAGAGAGGTATTTCATGATCCTTAATCAACCAGATGTGCAATCTGCAATTGCGAAATTGGGGCAGATAGTGCAAGAGCCCAGTGCATTTGAGATCAAATTTGTGAGAGAGTACGCTGCTTTGCACATCAGCAAGAGGGGTCTGAACAGCTTGATACTGAGAGATAATTGGGCTAGGATCAAAGCGGATTTTTTGAAACTCCTCCCAAAGATTTTCTACGGAAAATTTGACACAATTCTGAAGGTCGCTTTGGAGGATTTTGAGAGTAACCTCGCCCCTCTGACCTTTCGAGTTAGATTGCAGGAGTATGGCAGTGAATCTCTCACAAATAGATTAGATAGTTTTATTTATAGGACTGGT…
11-1_trimmed_(paired)_contig_60597	putative reverse transcriptase [Soybean chlorotic mottle virus]<>RecName: Full=Enzymatic polyprotein... Includes: RecName: Full=Aspartic protease... Includes: RecName: Full=Endonuclease... Includes: RecName: Full=Reverse transcriptase<>putative reverse transcriptase [Soybean chlorotic mottle virus]	GTTTTCCTCCTTCCCTTATAATAAGACCAAGAAATTCGATTTCTTGTTTCAAAAGTATTGACTTTTTTCTGGATAGAACAATACCTCTATCTTTTATCCTGTCTAAAACAGTTGTAACATCTTTGACATGTTGTTCTTTGCTTCCTTTAGTAAAAATTAGAATGTCATCGATATATACAAAACAAATATGGTGAAGACCTTTAAGAGTATTGTCCATAAATCTTTGATATATTAATGGTGCCTGTTTTAAAACAAATGGTAAAACATTCCATTCAAAATGCCCTTCTAGACACCTAAAAGCTGTTAAGGGTTTTGTTTCTTCAGATAACCTTAACTGCCAATATCCAGATTTTGCATCTAAAGATGAAAACCAATTACATCCTTTTATTTTTTCAAAAA…
11-1_trimmed_(paired)_contig_30571	coat protein [Pea streak virus]<>coat protein [Pea streak virus]<>coat protein [Pea streak virus]	GACGGCATACGAGATGGAATCTCGTGACTGGAGTGCAGACGTGTGCTCTTCCGATCTCTGCAAACTTGCCTCAGTGTACACTGTTCCCTTATGACACCAAAGATTGCATCTCTAGTGATGGAACCTTCAGGGTAATTGATAGAACCTTGGGGATTAGTATACCTGGATGCACCGACTGCCGTGCAGTACATGGCCACATCCCAGAACGTCCTGGCCATATGCTCCGGTGGAACGCCCAGCTCTTTCAGTTTGGCACTTATTTTTGCCAGATTTTCAGCAGTTGCCACTTGATTGGCTTCAGGGTTCCAACCCAGCTTCTGAAGATCATCGAGCGTGGGTCGAGTAAAGATGTTTGAACCATCAAGTTTCATTTTGTCAGACACCTTCAGCCTTTTTCTG…
11-1_trimmed_(paired)_contig_20608	coat protein [Pea streak virus]<>coat protein [Pea streak virus]<>coat protein [Pea streak virus]	TCTTCCTCTCTCGCATTATTACGCCAATTTCCTTTGGCTCCACAACCGAACATACCGCCTGTAACAGACGCATCATTACTCGCGTATCGCCTATTTCTGTCAGCCCTAGCCAGAGCATTCTTCTTATGAGTGTTGAAGGCGATGTACTCATCTGATGTAGGCCGTCTGATCAGACCGTCCGCGGGCTGAATAGAAGCGGGACACTCCACGAAATCAAAGAAATCGAATGCAGCAAATTTGACATCATTGTTGAAACCCTTCTCCGCCCAATTAGTTGGGGGCATATTATTTACATGCATATAGTTCCAAATGATAGGAGCAAAACTCCTGCAAACTTGCCTCAGGGTACACTGTTCCCTTATGACACCAAAGATTGCATCTCTAGTGATGGAACCTTCA…
11-1_trimmed_(paired)_contig_81239	capsid protein [Pyrus pyrifolia cryptic virus]	AAAATTAGCTGCCTGAAATTCAATTAAGAAAATTATACCGTAATAGTATCGTAGCATTTTAACGACACCATGTCAACACTTGTCAACACAACGGGACAAGAAGATGACCCACAGGTCATCAAGCCGCAGAATACGAAAACCCCGTCCTTCAAAAGGACACAAATCCGAACTTTCACTGACCACTTACAAGACAACAATATGATTGGATCCTTAACTATCCGTGGGCCCTCGAATCCACGTTTTATCGAACTGAATCGTAATGAGCTGTTTACAGCACTGGTTGATCTCTACTCACTCCATTTCCAAGCGAAATGGGATATACTCAAGAGGATGGTTCACTCCCATCACAGATCAGTCACCAACTACGAGATAAGATATCTCGCTAGAGTCTATGTTTCA…
11-1_trimmed_(paired)_contig_193205	RNA-dependent RNA polymerase [Medicago sativa alphapartitivirus 2]	CTGATACAGTTGATCACGCACTACGTCGATATTTAACTCCTGAAGAATTCAACAAAGTTGTTAATGGCTATCGCCGCTCCCCATGGAACGAAGATGCACTAAATGATGATATCGCTAAATTAAACAGCGATGAACATACCGTTATCAAGGATGAGCACTATTACAAAGCCATCGAACACACCAAGAAACTCTTCACACCAAAGGAGAAACTTAGGCCTGTACACTTTACAGACCTTCGCCACTATCCATGGCAACTTGCCTCCAACATAGGCGCCCCTTTTGCCTCCAGCAAAGAATGGCAGCATTATGTCAATGACAAGTTCCTCAAAGGCCATACCGCTACTGAGGTTCGCGACCTATTTAAGGAAGCACATG
11-1_trimmed_(paired)_contig_70209	replicase [Pea streak virus]<>replicase [Pea streak virus]	TTTGCTTCCTCGATATGAGGCTTGGAAAATCTTAACCTCTTCTTCACTGCCATCAGAAAGGTCAGGTTATCTGAAGCTCTGTGCCTTGGGTAAATTGCTTCAAACCTCTCAGCCGCATTAGTCAACCGCTCACCGCAACCGCGATCATGATCATCAGTGAATTGCTCAGTGACCATGTCCCTGAAACGATACTCCCTAGCATCCTTCTCCAGTAGTAGGTGCAACCATCTACTCCTTACGCCCTCCATTTCACAACGAGGGAGGTGAGTTTTGAACCACTGGTCTTGTTCCATGAACTCGTTGATAAGGGCCACCTCTACATCTTCAGTTTGCCCCAGGAATAACTCCCCTTTCAGCCAAGGATCACCACCCAA
11-1_trimmed_(paired)_contig_68458	triple gene block protein 1 [Pea streak virus]<>triple gene block protein 1 [Pea streak virus]	GAGAATACGCTCTCAAAAGCAGCAGAACTCTTTAGCATTAACTGAGCGATATCGCCAAAAATGGCAAAAGGTTTGAGCTTTTCCCAATCACCTCTCTGGAATTCGTCTATCAGAATAAACTTGCTAGGATCAGGTTTGGACTCCTCAGAGATTCCTTTGATAAAACGGCCAGAACAGTTATGATGGTCCGCTACCCCAAACGTCCAGGCCTCAAACCTCGAGTCCTGACGCAACAAACGCCTAATACTTGAAGTTTTACCAGCGCCGGGAACAGCTAAAACTACTATAGGCAAATCAAACACAATTTTATTTCTCCTAAAACCACACTCTAACAAATTGTTTATGAACACATCCATCTAATCAAACTATGTTAGCGATTATCTAAGCTTAAAGTAAACT…
11-1_trimmed_(paired)_contig_12381	triple gene block protein 1 [Pea streak virus]<>triple gene block protein 1 [Pea streak virus]	ATTATCAAAAGAAGTCACTTACTACGGAGCGATGTTACGGCTGTGTTCCTGAACGCCAACTCTCTGATGGAAAGTTTGCATTAAGCTTAGATTATCGCTAATATAGTTTGATTAGATGGATGTGTTCATAAACAATTTGTTAGAGTGTGGTTTTAGGAGAAATAAAATTGTGTTTGATTTGCCTATAGTAGTTTTAGCTGTTCCCGGCGCTGGTAAGACTTCAAGCATTAGGCGTTTGTTGCGTCAGGACTCGAGGTTTGAGGCCTGGACGTTTGGGGTGGCGGACCATCATAACTGTTCTGGCCGTTTTATCAAAGGAATCTCTGAGGAGTCCAAACCTGATCCTAGCAAGTTTACTCTGATAGACGAGTTCCAGAGAGGTGATTGGGAAAAGCTCAA…
11-1_trimmed_(paired)_contig_8946	ORF1+2p [Medicago sativa amalgavirus 1]<>TPA_inf: ORF1+2p [Medicago sativa amalgavirus 1]	GATGTAGCCAATTAAGCCAACTCCTCAGTTCATTCCCAAATTGCCCCTCACCCACAAAAGCGTCACCTCTCATGATGTCCATGAACTGCCAGGCATCTACGCCGCCTTTTGCCTCTCCGAGTTAAAGTGATGAGACACCCTGCATAAAATCACGAAATACCTGGATATGTTCAGCATTCTCAGGATAGTCTTCAAGTTTATAACCACCAGGGGCCCGCCTCCAGGGAGCTAATTCGGGGTAAGGAACGGGTTCGTCACCAACAGGTCTGATGGAGCCATGCTTGATTGGGATAAATGGGTCCTCCACACTAGCACCAAGTCTTCTTGCTTCCCTGATAATGATGAACCTTGACAACATGTGATTACAATTATGATGATTATGAGGATTGTCAACCACCA…
11-1_trimmed_(paired)_contig_237090	RdRP [Alfalfa virus S]<>RdRP [Alfalfa virus S]	TGACGCCCAAACTGCCGGACTGTCTAGCAATATAGACCATTTCAGCAAATACTGCGACTACTACTTGAATGCGACCCATAGACAACCAAGAAGGCTAGCCAATCCCATCCAGGTCCATGCAGAAAGAGAATTTGGCGGTGCGGTCATGAGAGCAGCACTACTACCTGACAAAGCCACCATTCTAGTTCCTTCCCAAATATCTAGGATGACTGCCAGCGACCTAGGACGAAAAGCGTACACTTACGCCGGTTGCCAAGGGCTCACACTGCCCCATGTAGTCATAGCGCTAGACAAGGACACCCCTGGCTGCTCAAAGGAAGTTCTTTACACCGCTTTCTCAAGGGCTTCCGAGAGCATCACTTTT
11-1_trimmed_(paired)_contig_31357	triple gene block protein 1 [Pea streak virus]<>triple gene block protein 1 [Pea streak virus]	TTTTGGGTATTTTTAAGATAAAATTCAATAACATGCAAACTAAGTAGTACTACACAACAGGAAATCAAACCAATAATTATTTGTGACAGTTGCATCCCTTGTTTGTTCTTAAGGATGAGGCGTGAATCAAACCGATGATCAGCAGAACTAGAGCTAAAGCCTGTATGTTGTTTGGGCCCTTGAACCAATTGTTCGAGACTCTCGCAGGGGAGTGGTACTGTATGGTTTTTGTTCCGTCCTTATAAAAACCTCCGTGCGGCAATGAGTGAATATTGTCCCCAACGTGAGGCAATTGGTTGGACCTCAAAGTAAATATGATAATCGCAATGCCCGCCCCAATTGCCAAAGCAAGGAATGATCTTGAATTATCAGGAGGTGCTATCAATGGCATTTGAACAA…
11-1_trimmed_(paired)_contig_20609	coat protein [Pea streak virus]<>coat protein [Pea streak virus]<>coat protein [Pea streak virus]	GGCTATTTCTGTCAGCTCTAGCCAGAGCAGTCTTATTATGAGTGTTGAAGCCGATGTACTCATCTGATGTAGGCCGTCTGGTCAGACCGTCCGCGGGCTGAAAAGAAGCAGGACACTCCACGAAATCAAAGAAATCGAATGCAGCAAATTTGACATCATTGTTGAAACCCTTCTCCGCCCAATTAGTTGGGGGCATGTTATTTACATGCATATAATTCCAAATGATAGGAGCAAAGCTCCTGCAAACTTGCCTCAGGGTACACTGTTCCCTTATGACACCAAAGATTGCATCTCTAGTGATGGAACCCTCAGGGTAATTGATAGAAACTTGGGGATTAGTATACCTGGATGCACCGACTGCCGTGCCGTACATGGCCACATCCCAGAACGTC
11-1_trimmed_(paired)_contig_145543	movement protein... partial [Alfalfa mosaic virus]<>movement protein... partial [Alfalfa mosaic virus]	CATTGGTCGAAGCAACAGCGTGGACGACTAATTTTAAGTCGTGTCCTTTCGCTGCATCTTTCGCCAGAATACTCCGGGGGTAACGTCCAGCAAATATACATGCTTGGGTAGCATCATGGTCGGTGTCAACATCCACTAACTCTTCTGTAGCCTCATTAAAAAGCTTCAAGGTGATGCTCCCTGAAGAACTTTTCAGTATATTTGGCATATAAAGAAGGTAAATAGCCGAGTGATGGACGTACATCCTCTGTCCAATCTTAGGAAGCATACGATTTAAAATCGATTTCTTTTCCTTCGACACAAGGCTTAAAACTACTGG
11-1_trimmed_(paired)_contig_235241	hypothetical protein [Alfalfa virus S]<>hypothetical protein [Alfalfa virus S]	CCAACTGAGCCGCCACCAGAGCCGGTAGCACTTCCAAACTTCGAGGTGGAACACCCGAGTTTAGAGTGCCGCACCCACGGGCTCCTAGTTTTCGACAATATCCACGCTATGATCCCGATGGACATTACCACCCGTCCTCCCAGCACCAGTCTGCAACTGTCGATCAACGTCACCGAGAATAGAGAAGCTACGACCGTACAGTTCACAATATACGACGCTGGCGCCCTAATCAAGTCAGGCCATGTCTCAACACCGCACCGACTCTCAGAGCTGCCTGGAGATGCCCTTTTCCTCATACACCAAAAGTGCCCAAACTTCACTTACAAGCTTACGCACAGCAATGTGTGTTAAGTTTGAAGTGATGTTTGAAACAATAAAGATGCCTGAGAGTAACCCGCG…
11-1_trimmed_(paired)_contig_88159	replicase... partial [Pea streak virus]	ACTCCGTAGTACGAGACTTCTTTTGATAATGACCCTCACACAAGTGTAAAAATCATCAGTTTCCGCCTCATTCATAGCGTTAACTGCTTGCTCCCCGCGATTGTAAGCGTAAGACAATTCAAGGGCATAATTGTCAATGCAATTGTGCAAATTCTTCTTTTCCCTGGCAATGCAGATTCTCTCATACACCAATTGAGGCTTCTTGAAAATACCGAATGGCAGCAAAGACCAACCACAAAAAGTGGGGTTCTTTGTGAACTGCACTTTGGCTTTCAACTTCAACTTGGACAAGAAATCTTCAAATTTATCACTAACTTTCAAATGTTTTGA
11-1_trimmed_(paired)_contig_64971	replicase... partial [Pea streak virus]	GCATCAGTTTCCTCCTCATTCATGGCATTAACTGCTTGCTCCCCGCGCTTGTAAGCGTAAGACAATTCAATGGCATAATTATCAATGCAATTATGCAAGTTCTTCTTCTCCCTGGCGATACAGATTCTCTCATACACCAATTGAGGCTTCTTGAAAATACCGAATGGCAGCAAAGACCAACCACAAAAAGTGGGGTTCTTTGTGAACTGCACTTTGGCTTTTAACTTCAACTTGGACAAGAAATCTTCAAATTTGTCACTAACTTTCAAATGTTTTGAAGCACACATATCATCCCCCGC
11-1_trimmed_(paired)_contig_64970	replicase [Pea streak virus]<>replicase [Pea streak virus]	GATCTCAAGCACATTCTTGTTTAACACCATGGCCAATGCCCTCTTCACCTTCTTGCGATATGATACCAGAGGTGATGAATTCATCTGTTTCGCGGGGGATGATATGTGTGCCTCAAAACATTTGAAAGTTAGTGACAAATTCGAAGATTTCTTGTCCAAGTTGAAGTTGAAAGCCAAAGTGCAGTTCACAAAGAACCCCACTTTTTGTGGTTGGTCTTTGCTGCCATTCGGTATTTTCAAGAAACCTCAATTGGTATATGAGAGAATCTGTATTGCCAGGGAAAAGAAGAACTTGCACAATTGCATTGATAATTATGCCATTGAATTGTCTTA
11-1_trimmed_(paired)_contig_48828	triple gene block protein 1 [Pea streak virus]<>triple gene block protein 1 [Pea streak virus]	CAAGAGTTGGATTTCGAGATCACAAGTGAACGTGAGGGCGTACTAGAAGTCAAAACCCTACTCGGATCTGAACCAGAGGGTGTTGTGACCTGTTTCGAATCCGAAGTCTGCGAGTTCCTTGATTACAATCAGATCAACCATAAGAGTCCTGCGGACATTATTGGTCTGGAATTCCCAACCGTCTCTCTAGTTATATCTGGCAAGTCTGCTATAGGGGTTCACAGAGCTGAATTTTACATATGCTGCACTAGGTCTACAGAGAAACTCTTAATTATAACACCGGAGCCAGAGGTGTTTCACAATTGTTCAAATGCCA
11-1_trimmed_(paired)_contig_12382	triple gene block protein 1 [Pea streak virus]<>triple gene block protein 1 [Pea streak virus]	AGTATTAGGCGTTTGTTGCGGCAGGACTCGAGGTTTGAGGACTAGACGTTTGGGGTAGCGGACCATCATAACTGTTCTGGGCGCATTATCAAAGGAGTCTCTTAAGAGGCCAAACCTGATCCTAGCAAGTTTGTTCTGATAGACGAATTCCAGAGAGGTGATTGGGAAAAGCTCAAACCTTTTGCCATTTTTGGCGACATCGCTCAGTTAATGCTAAAGAGTTCTGCCGCTTTTGAGAGCGTATTCTCGAAGTGTTCTTCCCATCGAGTTCCTCTACCCATCGTCAAACTCTTTCGAGAGTTGGATTTCGAGATCACGAGTGAACCTG
11-1_trimmed_(paired)_contig_224236	TGB1 [Alfalfa virus S]<>TGB1 [Alfalfa virus S]	GGGTCCCCGAAGAGTAGATTATACTTGCTAGTGGTGCTTCGCTCACCTAGTTGGTACTCGTCTAAGATCCGCAGTGGTTGGGTAAGGCTCTCGTTGGGGCTGTGAGTTTTGACGCCTTCAGTTGCAAGGTTGTCACCGTAAGGGGCGCCGAGCGTGCGGGCTACTGCGTTTGGGTTTGCAAGAGCAGTTTTAATGAATGTGCTTTTGCCGCAGCCAGGAACACCGCGGATAACTACTGGGAAGGAAAGAGGTTGTTGTGTGCGTTGAAAGCCGGCAGAAAGCAAGTCAGTTTCTAATTGAGTTAGATTCATTATTCACAAGTTAGCATAACTTAAGCAAAATCATTGGATGTAGTTGTCAAAGGCAACTGGGGTCTCCAAGTAGGCCCTGTCACCAGCT…
11-1_trimmed_(paired)_contig_192234	TGB2 [Alfalfa virus S]<>TGB2 [Alfalfa virus S]	CGCCTTCTACGTTGCCTGCACGCGGACCCGCCATACACTGTGCCTTGTCTCGGATCAATTTAATGAGTTTTGCGCCACCACCTGACTATACCAAGGTTTTCGTCGCCGCCACTATCGGGGTTGCCCTCGCTCTCACCACTCTCTTCGCCACCCGCAACACTGCGCCACACGTAGGCGACAATATCCACCACTTGCCACACGGAGGCCTTTACCAAGACGGTAATAAGAGAATCGCCTATGCAGGCCCCGGAACTGGTGCACACTCACGCCAGCACTTCCTGCCAGCAATCGCCGTGGTACTCCTCACCTTGGGCATTATTATTAGTGAGCGGTTTAAGCGCCCTACTCGTTCTTGCCGCTGCTGACTACTTCAACAGCCTTCCCGGGAGCCACTCGTGC…
11-1_trimmed_(paired)_contig_44946	RNA-dependent RNA polymerase [Alfalfa latent virus]<>RNA-dependent RNA polymerase [Alfalfa latent virus]	ACATCTGGTTTATTAAGGGTCATTAAATACCTCTCTATTTTGGATATTGTGGTGTAGGAAATTGGCAAGCACTGAATATCACCTTCCATGAGATCTGCAATACCTTTTGTGCCCACTGCCTCGAAGTTAGAGAATGTTCTAGTCTTTGGAACTATCGCATCACCCCGTGTGATAGCTATCAAATGATGGCTGAATTTCGAACACAATATATCCACACAGTATGTGGTGCCATCATCAAGAATGATCTTTGCCAGATTAAGTAGATCGGCACAATCAGCCCTCTGGGAATAACCTTCAGTAGTTACCCC
11-1_trimmed_(paired)_contig_7397	replicase [Pea streak virus]<>replicase [Pea streak virus]	GCTGGCAGATCTTGTAGGGATTGGTTGGCAGATGTTGGTTTGGTGTTTTCGAAAAGTCAAATCTGTACCAAGTTCGACAACAGGTTCAGGTGTGCGAAAGCTGCACAATCTATCGTGTGCTTTCAACATTCAGTTTTATGTAGATTTGCCCCTTACATGCGCTATATTGAAAAACTGCTAGGTGAGGCTTTGCTGAAGACAAACTACTACATCCACTCAGGGAAGAGATTAGAAGAGTTGGATGATTGGGTTATCAGAGGTAACTTCACTGGAGTCTGTACTGAGTC
11-1_trimmed_(paired)_contig_53715	RNA-dependent RNA polymerase [Medicago sativa alphapartitivirus 2]	CTCTAACCTCGCAGGGTTGGTGTCGGAAGTGTCAGGGTAGTGGTAGGTAGGGTGGTAGCCATGTTCAAAAGTAAACATCGGTCGCATAATCATTGCGTGAATATCACGAATGACAGTGTGGCGTGCATCTTTATCAAATCGGCTCCAATCTAGAGTCACTACTGACTCAAATCGAGGAAGGGCTGTAGAAGCCCATGTGTGAAGACGGGGCCATCCGCCAGTAATAGTTTCATATCCCCAAAGCATTGGAGATTCAGGTCCACGGTTCAGCAAGCTGAC
11-1_trimmed_(paired)_contig_229935	RdRP [Alfalfa virus S]<>RdRP [Alfalfa virus S]	AGATATCACGTGGACAACAAAAGGGCCACATCCTACATGTCCGACGTTAAGAACAACCTCACCGGCCTAGTGCTTCCAAAACTTGACCGAGCAACCCTATCCGCTTGGGTATCGCTCTGTGAAAACTCATCTCGTGATGTGGATGTGTTGGTCATACATGGTGCCGGAGGTGCTGGCAAAAGCAGAGCCTTGCAAGAGATGTTACGATCCCGCTCCACACTGAGGGAAGAAGTTAATATCATTCTCCCCACAATCGTCCTAGCACAAGACTGGAAAACAGATCGGAAGAGCACACGTCTGAACTCCAGTCACA
11-1_trimmed_(paired)_contig_43976	putative transport protein [Soybean chlorotic mottle virus]<>RecName: Full=Movement protein... Short=Mov... AltName: Full=Cell-to-cell transport protein... AltName: Full=ORF IA<>putative transport protein [Soybean chlorotic mottle virus]	CATCAAAAATCCAAGACAAAGTCAGGTATGATTTTAAATATTTTATAATTTTTACATTTTATAATGGAATATAGCATGATAAAAGAAAATTCATCTGGTTTCATGGCAGATGTATTAATAGATCATATAGAAAAGGTAGATTTTACCTTAAAACCAGAAGAAAACTTCAAACAAAAAAGTATTTTTTCTTTAATAAAAGAAAAATTATCCAGAGAAAACATTCTAAAATATGGAATGATGATAGGAGAAGTTCCTATACCAATGGAATCAACAGATGGATCTGTTGTAATATCTATGATTGATAAAGAACAAATAAACGAGAGGTTAAAACACTTATCGTTAGAAAAAAGACAGAAGATAGGATATATTCATATATCAACTATCCAAATAATCATAAAA…
11-1_trimmed_(paired)_contig_98267	P1 [Alfalfa mosaic virus]	TTGAAAGCTCAAACACATTTAAAGGGATGTGATAATATCTTTACTACTCATGAAGCTCAGGGTAAGACTTTCGACAATGTTTATTTCTGTCGTTTAACTCGTACCTCAACGAGTCTTACTACTGGTAGAGATCCAATAAATGGCCCATGCCATGGATTAGTTGCCTTGTCGAGACACAAGAAGACTTTTAAATATTTTACCATCGCCCATGATAGCGATGATGTGATCTACAATGCTTGTAGAGATGCCGGTAATACCGACGATAGTATTTTAGCGAGGAGCTATAATACTAATTTCTGAATTAGTCATTGGTAATTCAATGCCAACCTCCACTGGGTGGGTTAAGGTTGAGGTATAGAACCCTATTCGCTCCTGATAGGAAAGATTCTATATTGCTTA…
11-1_trimmed_(paired)_contig_219482	RdRP [Alfalfa virus S]<>RdRP [Alfalfa virus S]	GTTTTGGCATTGAGCTTGATGAAACGGTAGAAACTGATTACTTCCTCCGGGACGCCAAAGTGTCGAGCTTTCCGGAGTTCGAAATTGAGGAATGCACCGTCCTGTGACTGGTCATACTGCTCGTAATCGGAGGTGTAAGAAGGCTGGCTGAAGTCAAACCTGGTTAGCACGAAATCATTAAACTGGTTTGGAGTTTTCTCACACATGATGAACACGTTGTCCGGCTGGTGGTGCTACCTCTTCTTACGCAAGTATAGGGCGTCGGTGGTTGTCA
11-1_trimmed_(paired)_contig_20069	translation transactivator [Soybean chlorotic mottle virus]	AAAAAGAAAGCTTATGTAATTTTTGATGGACCTATGAAAGGTATCTACCAAAACTGGGAAACCACAAAGTTACATACAAACGGCAAAAATGTCAGATACAAAGGGTATGAGACCCTTGAAGAAGCAAAAACAGCCTACAACGCTGTTTACAAGGAAGTTGCAACAGCAAACAATATAGTCCAGCCATCAAAAATGGAGACTAAGAAGAAAATATCTGTAGATAGAATTATCTATGGAGAAAGTAAATTTGTTAAAGAAGTCACCATTGGAGACTACTACAAAAACTGGAGATGGTTAACCAACTACTCAGAAGAGTTAAAAACAGAATGTTTTTATCCTAGCAACAACGGGATAGAAGTAAAAGCTGTAACAGTCCCAGGCATAGGAAAAGAATTAGTC…
11-1_trimmed_(paired)_contig_57640	putative reverse transcriptase [Soybean chlorotic mottle virus]<>RecName: Full=Enzymatic polyprotein... Includes: RecName: Full=Aspartic protease... Includes: RecName: Full=Endonuclease... Includes: RecName: Full=Reverse transcriptase<>putative reverse transcriptase [Soybean chlorotic mottle virus]	CTTGGAGAAATCCTTCATTAGCAACGTAGTTTAAACATCCCAAAAATCTCTGGATTTGTTTTCTATCCACTATTTGATCAGGAAAAAGTAAAAAAAATTTCTTGAAAATGTGGAGATAAATCGAGCTTTCCTCCTTCTCTTAAAATAAGACCAAGGAATTCAATTCCTTTTTTCAAAAACATTGATTTCTTTTCTGATAAAATAATACCTTTGCTTTTAATTCTGTTTAAAACAATGGTAACATCTTTAATATGTTGTTCTTTACTTCCTTTAGTAAAGATTAATATGTCATCGATATATACAAAACAAATATGATCAAGACCTTTAAGAGTATTGTCCATAAATCTTTGATATATTGATGGTGCTTGTTTTAAACCAAATGGTAAAACATTCCA
11-1_trimmed_(paired)_contig_117440	putative coat protein [Soybean chlorotic mottle virus]<>RecName: Full=Capsid protein... Short=CP... AltName: Full=Coat protein<>putative coat protein [Soybean chlorotic mottle virus]	AATATTTTTGTTTATTGAATTTCTTAGGTAAATTCTTTTTCCTTTTATATTCTGCTCTGTCAATTTTTCTAAAGAACTTTCTTTTTCTTTTTCTAGGTTTTTTACAACCATAATTTCCTACTTTACCTAGTATCTTATCACAACAATAGTTTATTTTTGCATCTCTTTTAGCAATTTTATTCATGCATTGTTCAGATATCCATTGTTTTAGTGTAGTTATCCTAGCCCCTAAGGTATTTTCTAATCCCATTTCATTATTTGTTTTTTCATCAAAAATTTCTTGAATTTTTATCCCTAATCCACTTGGGAGTTTATTATAAAATAAATTTAATAAATTATATTCTGTTCTTTTTGTTGGATGAATACCATAGTAATATTCTTCAAATTCACATATAAATG…
11-1_trimmed_(paired)_contig_19751	nucleocapsid protein [Maize sterile stunt virus]	AGCAGCCATATAAGGTGAGACTTGATCATCCTTCCGGGTCTGATTAGCCTGATAAAATCTCTCAACAGCATCTTTCAATGCAGCCTTGGTAGCATCTGGAATTGAGCTCATGCCAATGATATTGGCCGGGTTCTGAAGAGGATTGTTATTGACCCTATACTTTCCGAGAAGTTCAGCAAGAACATACACCAACGCAGGACAACTCTTGGTCTGCAGATTGACAAAGAATTGAGAACTCAGGATTCTAGAGTATTTAAATGCTGGATTATACTCCCTAGCTGGCGTCACTTCAGGCATCTGCTTCTCAAATTTGTTCAAGATTAGGACAATGTCCTTCAATCCTGGAACAGTCAGTGCATGTGTCATCCCGTGTATTATAGTGACATTGTTCAGCTTGCT…
11-1_trimmed_(paired)_contig_32289	putative reverse transcriptase [Soybean chlorotic mottle virus]<>RecName: Full=Enzymatic polyprotein... Includes: RecName: Full=Aspartic protease... Includes: RecName: Full=Endonuclease... Includes: RecName: Full=Reverse transcriptase<>putative reverse transcriptase [Soybean chlorotic mottle virus]	TTTCTTTTATCCCACATACATCTGAGTACATTAAGATTTTCTTTTATTGCTTTTAAAATTTCATTTTTTGTTACAATATTTGTTACAACAAATTCACTTTCTTCTGGATTATTAACATTAAACCATTTTAATGTTATAGTGTCAAGCTTTTGGATAAAAGGATTATATAACTTTAAAAAGTTATTTCCTATTATTAGATCTATTCCAGAATCTTGTTCATAAATTGATCTTACATAAAAATATATATTTTCGATTTTTATGAAGGTATTTTTTAAAACAAACCATATCTTATGTTTTGTTTTATCAGCAATTATTATTTCTTTTGGTTTTTTTAATCTAATCCATTCTTTGGATATAGATTTTCTTCCAAAACATAGAGTTGCACCAATATCAATGTAA…
11-1_trimmed_(paired)_contig_200360	putative reverse transcriptase [Soybean chlorotic mottle virus]<>RecName: Full=Enzymatic polyprotein... Includes: RecName: Full=Aspartic protease... Includes: RecName: Full=Endonuclease... Includes: RecName: Full=Reverse transcriptase<>putative reverse transcriptase [Soybean chlorotic mottle virus]	GAAGAAACTAAGCCTTTAACAGCTTTTTCATGTCCACAAGGTCATTACCAATGGAATGTCCTTCCATTTGGACTAAAACAAGCACCATCTATATACCAAAGATTTATGGATAATGCTCTTAGAGGATTAGAACATATATGTTTGGCATATATTGATGACATTTTAGTTTTTACAAAAGGAACTAAAGAACAACATCTTAAAGATGTAGAAATTGTTTTAAACAGAATTTCAGAAAAGGGAATTGTTATTTCAAAAAAAGAAATCACAATTAGCCAAAAAAGAAATCGAGTATTTGGGCCTTATTTTTAAAGAAAAT
11-1_trimmed_(paired)_contig_92741	replicase... partial [Pea streak virus]	TTCTTGTCCAAGTTGAAGTTGAAAGCCAAAGTGCAGTTCACAAAGAACCCCACTTTTTGTGGTTGGTCTTTGCTGCCATTCGGTATTTTCAAGAAACCTCAATTGGTATATGAGAGAATCTGTATTGCCAGGGAAAAGAAGAACTTGCACAATTGCATTGATAATTATGCCATTGAATTGTCTTACGCTTACAAGCG
11-1_trimmed_(paired)_contig_10329	N protein [Maize yellow striate virus]<>nucleocapsid protein [Maize yellow striate virus]	GATGTATTTTATGAAATAGGTGAGTCAATTCCTATTATATATGCTTTAATCTGCAGAAAATGGTCTTATTTTATTCTTGGTTGAATCCCTTATAAAAAGGAAAGTTTAGGGGAATATTATTAGCCCGAAGAGTGGGGAAGCTTTCTTTTGAGGGAATTGAGAAAATATTTGTCTCCACTTTACACTCCAAGACATTGCTATCATATTCATTAGCGATTGAAGTTAAATTCAAAATTTATCAAATCTTCTCTAATTGGTTATAAGCCATGGCGCACAGTTGTCTGAATCTGAACCTNNNNNNNNNNNNNNNNNNNNNNNNNNNNNNNNNNTTTTCCCTTTTGTCCTTATTACACTTTATTGCAACATTCATGGGTTATTTTCCTTCTGTTCCTAGCAGGC…
11-1_trimmed_(paired)_contig_210895	putative coat protein [Soybean chlorotic mottle virus]<>RecName: Full=Capsid protein... Short=CP... AltName: Full=Coat protein<>putative coat protein [Soybean chlorotic mottle virus]	TTTAAGGGATGGAAAGATACCATCCAATCAAAAATAGCATTTTCCGATCAAAACCTTTGGAAGATAACCAATCTAAAAATTTGCAATATGTGTTATGTAGATAACTTTATTTGTGAATTCCAAAACTATTATTATAACATAGATAATAATACCAGAAACTCTAGGAACTTGATAGAATTATTCTATGACAAGTTACCATAAAAAGTTTCAGAACAGGTAAAGTTATATTTTGCCTCGGCTCTCACAAAAGGAAAGGTAGATAATACCCTTGGAGGAAGGATAACTTGCCTAAAGATCTGGCTTCAAGAGAAATGTAGCCAAAAAATAGCTAAAAGAGAAGCTCAAGTATCCCTTTGTTGTAATAAATTACAAGACAAAGTAGGAAACTATGGATGTAAC…
11-1_trimmed_(paired)_contig_60598	putative reverse transcriptase [Soybean chlorotic mottle virus]<>RecName: Full=Enzymatic polyprotein... Includes: RecName: Full=Aspartic protease... Includes: RecName: Full=Endonuclease... Includes: RecName: Full=Reverse transcriptase<>putative reverse transcriptase [Soybean chlorotic mottle virus]	CCAGCTTTTTATGTCAGAAAACACAATGAGATAAAAAGAGGAAAAGCTCGAATGGTGATTAATTATAAAAAACTTAATGAGGCAACTGTAAGTGACTCATATAAGTTACCAAGAAAAGATTACATTTTTGAAAAAATAAGAGGATGTAATTGGTTTTCATCTTTAGATGCAAAATCTGGATAGTGGCAGTTAAGTTTATCAGAAGAAACAAAACCATTAACAGCTTTTAGTTGTCCAGAAGGACATTTTGAATGGAATGTTTTACCATTTG
11-1_trimmed_(paired)_contig_139412	P1 protein [Alfalfa mosaic virus]<>P1 protein [Alfalfa mosaic virus]	AAGTAAGAATCACAGGTACGAATGTAATGCAACTTTGTCAACGGTGAACAATCGATGGTTTCTTTTAACTCATCGGCAGAGCTACGATTGCTGGTAAGGATCAAATCCACATCCTGACCCGATGAACGGGCTATTTGCTTGATATTGGTGGTTTTTCCGCAACCAGCAACTCCATCAACAATCGTAACTGAAAAGTGTGCTTCAAGACC
11-1_trimmed_(paired)_contig_70302	replicase [Pea streak virus]<>replicase [Pea streak virus]	TTTCGAGTCAGATTGCAGGAGTATGGCAGTGAATCTCTTACAAATAGGTTAGATAGTTTTATTTATAGGACTGGTGGAATAGCCGCTGTTGTGAATGGTCTGATTGAGCTGTTTGGGCCAATCAACAAGTCTGACCGGAAGAGTAGTCCCTATTCTGATTTCTATTGTGCTGAATTGTTCGTTGTAAATAGTGGAACTTTACGTAGGAG
11-1_trimmed_(paired)_contig_33543	triple gene block protein 2 [Pea streak virus]<>triple gene block protein 2 [Pea streak virus]	CTCCTGATAATTCAAGATCATTCTTAGCTTTGGCAATTGGAACGGGCATTGCGATTATTATATTCACATTGAGGTCCAACCAATTGCCTCACGTTGGAGACAATATTCACTCATTGCCGCACGGAGGTTTTTATAAGGACGGAACAAAAACCATACAGTACCACTCTCCTGCGAGAGTCTCGAACAATTGGTTCAAGGGGCCAAACAACATACAGGCTTTAGCTCTGGTTCTGCTGATTATTGGTCTGATTCACGCTTCATCCTTAAGAACAAATAAGGGATGCAACTGCCACAAATAATTATTAGTTTGATTTCCTGCTGTGTAGTACTACTTAGTTTGCATGTTGTTGAATTTTATCTTAAAAA
11-1_trimmed_(paired)_contig_205457	polymerase polyprotein [Soybean chlorotic mottle virus]	ATTTTAGCCTATTTAGATACAGGCGCAACATTATGTTTTGGAAAACGAAACATATCAAGAAATTGGGAAAGATTAGGAAAACCCAAAGAAATAATTGTTGCAGATAAGTCAAAACATCAAATATGGTTTGTTTTGAGAGATATCTCAATTACTATAGAAGGTCATGAATTCTTCATACCAACAATTTATCTCCATGATTCAGGATTAGATTTAATCATTGGAAATAACTTTTTAAAATTATATAACCCTTTTATTCAAGAACTTGACACCATAACATTAAAATGGTTTAATGT
11-1_trimmed_(paired)_contig_124061	P1 [Alfalfa mosaic virus]	TACTCTGGAATTTGTCTTCACCGGTCTCTTGTTCTTGTAAAAATATTTTTCAAGGCAATAGGTGGCATCTGCTGGGGATCTCCAGGTAATTAATTTCCTCTCGACTTTCCCAGTTAGCTTATGATGACGAAAAACAAATGACGGATTCCTTGAGACAAAAGGAATTTGTTCCGTGTCACCAAA
11-1_trimmed_(paired)_contig_44537	Tgb3 [Pea streak virus]	CGTGTGCTCTTCCGATTTAAGGGATGCAACCGTCACAAATAATTATTGGTTTGATTTCCTGTTGTGTAGTACTACTTAGTGTGCATGTTATTGAATTTGATCTTAAAAATACCCAAAATAGTTGTACCATTATCCTTACTGGTGAGAGTGTCAAAATACTTGGTTGTGATTTTTCGAGTGAATTCATTGAATACGCAAAAACCTTGAAAGTGCAAGCTATTTGAGAATCTTTAAGTTTGCAGAAGAAGTATTTGATAAAGATGGCGGAGCAACAGAAAGCTGCTGAAGAGAAGGCTCGTGTCGAGGCTAGGTTGAAACAACAGCTTGAGCAGCAAAGTTCGAAGCTGGGGAGAGAGAAAGAGTTTATTCGGGATGCTGAGGGGTTGCAGAAATCTCTAT…
11-1_trimmed_(paired)_contig_20145	replicase [Pea streak virus]<>replicase [Pea streak virus]	AGGGGTAGAAAGGAACTCTCTTGCGGCACTGAAGGCCGCGGGGACTGAATTGCTGTATGAGGCCAAGAAGGATAGAGCTGACATTCTCTGTGAAAGTTTGCATTCTGGATTGACAGGAGTGATTTCCTCGAAACTTTACAATGATCAACCGCTGATACATAATCCAGGTCCAGGATCTGTGAG
11-1_trimmed_(paired)_contig_41621	replicase [Pea streak virus]<>replicase [Pea streak virus]	TTTTCAGCTATGCCCCATTCGCACCCAGTTTGTAAAACTTTGGAGAATTATCTGCTTTACAAAGTATTGCCGAATTATATAGATCACAGGTTTTACTTCGTTGGAATTAAGGAGAGTAAAATCAACTTCTTGAGAAGTAGGGAAAAGAAGTTAAACCTTTGTGAGGTGGTGAACAG
11-1_trimmed_(paired)_contig_133752	putative reverse transcriptase [Soybean chlorotic mottle virus]<>RecName: Full=Enzymatic polyprotein... Includes: RecName: Full=Aspartic protease... Includes: RecName: Full=Endonuclease... Includes: RecName: Full=Reverse transcriptase<>putative reverse transcriptase [Soybean chlorotic mottle virus]	ATCAGAAAAATTAGTATCAAAAGATACTATGATTGATTATTCTTATGAAAATATTAAAAATAAGATAAAAGATGAAGATCTTTTACTTTGTAAATATGTTTCAGGGTCATTTACAGATACTGAAACGAGGTATCCAATTCATGAATTAGAAACATTAAGTTGTGTTAAAGTTTTAACAAAATGGCAAATGGAATTAATTCCAACCAGATTTTTATTAAGAACAGATTCCAAATATGTAACTGGATTTTGGAAATATGACCTTCGTGTCAATTATAAATATGGAAGACT
11-1_trimmed_(paired)_contig_53858	putative coat protein [Soybean chlorotic mottle virus]<>RecName: Full=Capsid protein... Short=CP... AltName: Full=Coat protein<>putative coat protein [Soybean chlorotic mottle virus]	CAAAATGGATGATAGAAAATTTAAACAAATACCATCTAAATATATACATACTATAAATCGTCACAAAGAAGATAATGTTTTAAACATTGACTGCAGTGAGGATACTAAAAAAGAACTAAGAAGTTGGTATCATGATCACATGGTAACAATCCAATTAGACCCTACACTTGGGAAACTAAGTCCAAAGAGTATTTTCAACTATTTAAAAACTAAAACCATAGGAAATGCTTGGAGTTTTATGTCTGAACAATCAGACTCAGAACTTCCATCAACAACCGAAGAGGTAATAAATCATGTTTATTCAATTCTGAAAAAAGAATTCGTAGGTTTTGATGCGCCTGAAGCAGAAGCAGACTTAATGAATACAAACATTCATAGAATCTTTAATCTAAGAATCTG…
11-2_trimmed_(paired)_contig_100	RNA-dependent RNA polymerase [Medicago sativa alphapartitivirus 1]<>RNA-dependent RNA polymerase [Medicago sativa alphapartitivirus 1]<>RNA-dependent RNA polymerase [Medicago sativa alphapartitivirus 1]<>RNA-dependent RNA polymerase [Medicago sativa alphapartitivirus 1]<>RNA-dependent RNA polymerase [Medicago sativa alphapartitivirus 1]	AAAAAAATAACGTCTTAAACTTAAGACTTTCCGGGGATACCGATAAAGTGTTTTAATGGCCAATGCTTTTCGGAAACTAAGTCACGAGTTGGCTCTTGGAGAAGGCGGACAGTTTCAAAATAACTAGGGAAGTGACTAATGTCAACTTCAGAATATCCTGGAACGTAATTTTGCCTATAGCGTAGACTACCTGGTAAACCATGCGGGTCAGGGCTATAGCCTCCGGCTTTCAGAAAGTTATAGATATCCTCGCAAATTTGGTAGACACGAGAGTGGAATCCACAGTTAGCATAAGCAATGCCGATGGATCGAGCCATCAGCGATGGTAACGAGACAGTCCTTTCAGGGTGTCTCAACATAGCTAATAGTTGTAGTTCTTCACGATATGGCATAGTACCA…
11-2_trimmed_(paired)_contig_10053	movement protein [Alfalfa mosaic virus]	TGCATGAGCATTTATATATGTGCGTTAGCACATATATAAGCAATATGAAGTCGATCCTATCAGGAGCGAATAGGACTTCATACCTTGACCTTAATCCACCCAGTGGAGGTCAGCATTAAATGACTTTAGCATCCCAAATTAATGGGGTACATCAATGACGATCAAGATCGTCAGCTTCGTCGAGCAGCCCCACAGTAATCAAACTGCGGAGGGGCCCTGCTCGCGGGAACGCCTTTCTCTCGACCCAAACTTCGTTGAATCGGTATGAGGGATTTTTAGATCCCTCAGGCTGCGCGTCGAAGTCCAGACAGAGGGCTACGGCATAGGAATGCTTGAAATTTTGATTTTGCATTCCCGCATGGGTAGGAGCTGTGAAGACCAACTCAAACCCGAACTTCT…
11-2_trimmed_(paired)_contig_134	coat protein [Medicago sativa alphapartitivirus 1]	AAATTCTATCCAGAACTTGTTATTCTAACTCTCCTGGTCTTATAAACTTAAAGAATTTTCGTCTTAGTAGAAATTTACTACTCCCCTCCCCACTGAAATGGCTTCTAATTCAGGTACCAAATCTGATGAGGTTCAAAAGAGCCTCCAGACTCTGAAATCCTTAATAGATGAGAACAAGATTGATCAACAGCTCCTACAAACTCTAGGCCTGAAATCACTCGACAAATTCTCTCCTACTGAGGTTGAAGACCCATTTCCCTCTAAAGCTACGGTTGTAGCTCAGACAACACTATCTGCCGATAGGCGCACGCCTAAAGAGCAAGATAAGTCACTTGCTGATGCTGTTGAGCCAAAGGCTCCTACTGTCGCTTCTGATATTCTAGCTCCATTTGCTGGAAT…
11-2_trimmed_(paired)_contig_149746	coat protein... partial [Medicago sativa deltapartitivirus 1]	TTAAGAAGAACTTCATTTCATTAATAAATTAAAGGGGTACAATAAGTACTATAATAATAAATAACTGAAAGAAATTACATTAATAACTTAATACTAATAACTTAGGAGCTAAACTCCTTAGGAGCTATTCTCCGTAAGTAAACCTAGATGCATCGAAAGTCGACTCTCGAAAGTCGTTTCAAAGATGATGCGTTCATAATACAAGTAGGTTACCCTCTTGATCATGGTCAAGGTCTTCTTAGCTTGATCGTCGCCGTAAGCTCTAGTGTTGATAACACTAGGTTGGCTTGTGTCTAAAGCAGCACGATTGTCAAGCCTAATCCTCTTGGGTGGATTGTTGACGTTAACAGTGGAGGAACCAGCTGTTAGAATCAGCGAATCGCTCAAAGAGTTACTCAA…
11-2_trimmed_(paired)_contig_159	RNA-dependent RNA polymerase [Medicago sativa alphapartitivirus 1]<>RNA-dependent RNA polymerase [Medicago sativa alphapartitivirus 1]<>RNA-dependent RNA polymerase [Medicago sativa alphapartitivirus 1]<>RNA-dependent RNA polymerase [Medicago sativa alphapartitivirus 1]<>RNA-dependent RNA polymerase [Medicago sativa alphapartitivirus 1]	ATACAGAGTATATACCAGAATGTTTAAATCGAAGTATCTTACCGTCAGGCAACATTAGCGGAATCGTTAAAGTTGCGTCAGTCATCCAATTCCATAGGTTCTCAATTCTTTGAGGGTTGGCTCCGGTGGAGTCAGGGTAGTGGATTGTAGGATGATATCCATTATTGAAATCAAAATATGATCTCATAACAAGTTGATGTATATCAGAGATGACAGTATGTCTAGCGTCTCTATCAAACCGTTTCCAGTCGAGAGTAGCAACAAAATCATACCTAGGCATCCTAGAGGAGGCCCATTTATATAGTCTAGACCAACCACCAGTAGTGGTTTCATAGCCCCATAGCATAGGAGAACGTTCTCCTTGGTATAGTAAGCTTGTCTGTAAAGGCCAGATAAACG…
11-2_trimmed_(paired)_contig_189	coat protein [Medicago sativa alphapartitivirus 1]<>coat protein [Medicago sativa alphapartitivirus 2]	ATTCTTCCGAATTGAATTACATTCTCTCTCGGTCTTATAAACTTAAAGAATTTTAGTCACAGCAGAATTTATTCTCTACTCCCCTCCCCCTACATTATCATGGACAAATCTAAGAAGTATCTGTCTGATGCTAAAGAAATCATCAAGGCTAATGGTCTTGAAGAAAAATTTCTCGCCGCCGCTGGTCTTTCATCTATGGATGAACTCGACCCTAAGAACTTCGCTGAGTTTGAAGCTCCCACTCCTCCTCAAGTTATGAAGCCTTCTATCGCTGCCGCCCCCATCATTCCAAAACCGCTTTCAAAGCAGGTTGCTGATGCCTCTACTGGCTTTAATCCAGAGAGCGCTTCTGATATGCTCAGGCCATTTATTGGTCTAAAGATTAACTACAAAGCTAGG…
11-2_trimmed_(paired)_contig_250	replicase [Pea streak virus]<>replicase [Pea streak virus]	GAAGAAGAAAAAGAACCCAACTCCCCCCCTATCTTTTTGAAATAATCCTAAGATCATTTCAAAAACATATACATGGCTCTTACATACCGTAGTCCATTGGAGGAAGTGTTGGGTTCTTTTTCTTCTTCAGAGCAAAGCTTGATTGCGATACCTGCTATAGCAAACTTGAAAGGAGTGGAACAAGATAATCATAACTTATTTAATTATGCGCTAAGTCCGATGGCTAAGCAAAAATTAATAAGCAATGGTTTGTATCTCAGTCCTTTTTCAGCTATGCCCCATTCGCACCCAGTTTGTAAAACTTTGGAGAATTATCTGCTTTACAAAGTATTGCCGAATTATATAGATCACAGGTTTTACTTCGTTGGAATTAAGGAGAGTAAAATCAACTTCTTGAGA…
11-2_trimmed_(paired)_contig_3467	P1 [Alfalfa mosaic virus]	GATGCTAATTGCGTCAGGAGTTTGTCTCAATACGAGATTGTTTTTGTTGACCAATCTTGCGTCTTTGCCTCAGCAGAACGTATCATTCCAAGCCTGGAGAAAGCCCTAGGTCTTGAAGCACACTTTTCAGTTACGATTGTTGATGGAGTTGCTGGTTGCGGAAAAACCACCAATATCAAGCAAATAGCTCGTTCATCGGGTCAGGATGTGGATTTGATCCTTACCAGCAATCGTAGCTCTGCCGATGAGTTAAAAGAAACCATCGATTGTTCACCGTTGACAAAGTTGCATTACATTCGTACCTGTGATTCTTACTTGATGTCTGCCTCGGCGGTAAAAGCACAGAGGTTAATTTTCGATGAATGTTTTTTGCAACATGCAGGTTTAGTCTATGCCGCT…
11-2_trimmed_(paired)_contig_38581	RNA-dependent RNA polymerase [Medicago sativa alphapartitivirus 2]	TGGAGTCACGACGTGTGCTCTTTCGACTTTTTTTTGTTTTTTTTTTTTTTTTTTTAAGAGAAAAGACGCAAAAAAATAACGTCTGAAACTTAAGACTTTCCGGGGATTCCGATAAAGTGATCCTTAGGCCAGTGCTTATCGGTTAAGATAATACGCTGTGGATCTTGGAGATGTTGGACAGTTTCAAAGTACGTCGGAAAGTGACTAATGTCAACTTGCACGTAACTTGGAATATAGTTCTGTCTGTATCTAATACTACCTGGTAAACCATAAGGGTCGGGGGTAAACCCGCCTTTAGCCAGGAAGTTATAGATATCCTCGCAAATTTGGTATACACGGGTATGATTACCACAATTAGCGTAGGCGACTCCTATGGCTCGTGCCATTAGGGACGGTAGT…
11-2_trimmed_(paired)_contig_42052	polymerase [Alfalfa mosaic virus]	AAGCTACACTCTTTCCCTGCACGCCGCTCTTCCGATCTATGAATCATCACCGGTAGCAACAACGAATTTCACATTTGGGTCCATCAAGTCATACACGTGACATAGACAAGCTAATGTCACTATTGTGTTTCCCAAGTATGTGAGCGCATCTCCAGTACGACGTTGGAAATCGACGTTAAAGAAAACACCATTCTTCGAATCTGAGATTCGGGATTTTCTATGCGCATTAAACCATAAGGTTAGAAATCCGTTGGGTATACCTAAGTATTTCAGAAACCTTTCCTGGATCAAGTGATGCAACTCATTTTGACTTTTGTCAAACTTCGAAAAGTCTATCTCTTTAAAATGGAAACTTGCATCAAAGGCTTCGGCATCGATGGAAAACAATTGATGGAATTT…
11-2_trimmed_(paired)_contig_42053	P2 protein... partial [Alfalfa mosaic virus]	ACGAGATTTCTGAATGTGACTGGAGTTCAGACGTGTGCTCTTCCGATCTGCAGCCAAAAAAATTGGTGAAGACGACATCACGATATCTTTATCGTGGTATGTTATGGTTGCTGGCATCGGCCGTTCTAGGTGTAGAGAATTATCTTCAACGGGCTTTAACACAGATTTAATCATGTGTTTATAGCTGTCGATGGAACGAATACCTAGAGGATCTGAATATAATTCAGGGTCGGGATTCTTCCCAACTATATAGTCCTGGAAATATGAAACTTCACCCTCAGATATAAAATCTGGAAACATGCACAACTTATCAGGATCTATAACAGTTGTTAAGAACTTATTAACCACGGAATTAGCAACAGAATTCACGTCATAAATCTGCCCCAGGTTAGGCACATT…
11-2_trimmed_(paired)_contig_49498	putative nucleocapsid protein [Zhuye pepper nucleorhabdovirus]	CATCTCATTAATTGCCAAACTCACCAAATTGCTTGGTTTGGTTTAATGTGCCACATGTCAATTGAGTAAAACACTTTCATATATATTATTGAGAGTGCCACATGTCATAAGAATAGATTGAGAAAAACACTTCCATATATAGACTTGAAATGGGTCTTAAATTTATATAATATAGATTTCCACACATGTTCCAACAATATTGAAGGACTTGAACACCCTACTCTTAAATTTATGTTATGAGATGTCAGTCAGAATGGCGGGGGCTTTGGCATGTTGAGCACTGGAGGGGGTTTCTTCTTCCTGCTTTCTTCTTTCTCTGGCGGTTCTTCCGCTCTGCGCTTTCCTGACATGGTGTTGCTTGCTGTAGGGAGACCCTTCGATGTTTCCGTCATCCCCATT…
11-2_trimmed_(paired)_contig_5988	ORF1+2p [Medicago sativa amalgavirus 1]<>TPA_inf: ORF1+2p [Medicago sativa amalgavirus 1]	TGTCGATCTCTTGTTGCTTAGATGACAGACCACCAATAGGAGCATTCGCTGTATAATCAGGGCCCTGGCAATTTCATCTCTTCTTAAGTGCTAAGCTCTGTATCCTTTTGCTTTCAAAGTGTATTCTATTCCTCTTTCTCGTATTTTCACTAACATCTTTGCAGGTCTCAACTATCCCATGGCTGACTTTGAAGCTCAACGTGATGATAACATTGCAGCGAATGCTCCTATTGGTGGTCTGTCATCTAAGCAACAAGAGATCGACACCGTCACTGCTGCCATCACACCTCTCCTTGCCGCTGGGTTCCCCCAAGCTATTTTCAACTATGATGACCTGCTCTTGAGGGGTTACACCGCCAAGACTTTCTGTGATTTCATCAAGCCGCTATCCGCTATAAC…
11-2_trimmed_(paired)_contig_8622	replicase [Alfalfa mosaic virus]	CAGGAGATGCTTCGACGCGTAGTCGAAAAGCAAGCTGCAGACGACACAACTGCAATCGGAAAGGTTTTCTCCGAAGCAGGTCGTGCCTATGCCCAGGATGCTCTCCCTTCAGACAAAGGTGAAGTCTTGAAGATATCCTTTTCCCTGGACGCCACGCAACAAAACATACTACGCGCCAACTTTCCTGGTCGACGTATTGTATTTTCAAACAGTTCGAGTTCATCTCACTGTTTTGCGGCTGCCCATCGTCTACTAGAAACCGATTTTGTTTACCGATGTTTCGGTAATACGGTTGATAGTATTATAGACCTTGGAGGAAATTTTGTTTCCCATATGAAGGTGAAGCGGCATAATGTACATTGCTGCTGTCCCATATTGGATGCTAGAGACGGAGCTAGG…
11-2_trimmed_(paired)_contig_3466	replicase [Alfalfa mosaic virus]	TGTGTTTGAGCTTTCAAAACTGCTTTTTCAGCTTGAGTATGACACAAATAAAGAGCGTTGGTATTTCTCTCAACGCTTACAGGGGAATTTATCGGCACAACTTCGATAGATCTTAGTACTCTGGAATTTGTCTTCACCGGCTTCTTGTTCTTGTAAAAATACTTTTCAAGGCAATAGGTGGCATCTGCTGGGGATCTCCAGGTAATTAATTTTCTCTCGACTTTCCCAGTTAGCTTATGATGACGAAAAACAAATGACGGATTCCTTGAGACAAAAGGAATTTGTTCCGTGTCACCAAAACCAATAACTTCGCTGCAACCAGCTAAAGTAGCAGCGGCATAGACCAAACCTGCATGTTGCAAAAAACATTCATCAAAGATTAACCTCTGTGCTTTTACC…
11-2_trimmed_(paired)_contig_103	replicase [Pea streak virus]<>replicase [Pea streak virus]	TTACATGCGCTATATTGAAAAGCTGCTAGGTGAGGCTTTGCTGAAGACAAACTACTACATCCACTCAGGGAAGAGATTAGAAGAGTTGGATGATTGGGTTATCAGAGGTAATTTCACTGGAGTCTGTACTGAGTCGGACTATGAGGCTTTCGATGCTTCCCAAGATCACTGGATCATGGCCTTTGAATTAACCCTAATGGAACATTTGGGTTTGCCTAGGGATTTAATTGCTGATTACAGGTACATCAAGACCCATTTGGGCTCAAAGTTGGGGTCATTCGCTATTATGCGGTTTTCGGGAGAGGCAAGCACATTCTTATTTAACACCATGGCCAATGCCCTCTTCACCTTCTTGCGATATGATACTAGAGGTGATGAATTCATCTGTTTCGCGGGGGA…
11-2_trimmed_(paired)_contig_8607	replicase [Alfalfa mosaic virus]	GGGAGGTCCTGCGCCTGGTATAATAGAGTCAAAGGACAAATGGTAGTACACACCGTTAACGAGGGGTACTATCATCATTCATACCAGACAGCAGTGAGGCGGAAAGTACTTGTCGACAAGAAAGTGCTTACCAGAGTTACTGAAGTTGCTTTTAGGCAATTCAGACCTAACGCTGATGCTCATTCCGCAATTCAGTCCATAGCGACTATGTTATCTTCTTCAACGAATCATACCATTATCGGTGGTGTGACTCTGATTTCGGGCAAACCTCTCAGCCCGGATGACTACATTCCAGTGGCGACAACGATTTATTATAGAGTGAAAAAACTCTATAACGCCATTCCAGAGATGTTATCCCTCCTAGACAAGGGAGAGAGATTATCAACTGATGCTGTTCTA…
11-2_trimmed_(paired)_contig_123473	putative reverse transcriptase [Soybean chlorotic mottle virus]<>RecName: Full=Enzymatic polyprotein... Includes: RecName: Full=Aspartic protease... Includes: RecName: Full=Endonuclease... Includes: RecName: Full=Reverse transcriptase<>putative reverse transcriptase [Soybean chlorotic mottle virus]	CATACTTAGATGTATGTGGAATAAGAGAAAGTTTTATCTAACGATTGAACAAAATCTAGGACATCATCTAGATCAAGTTTGTTCCGAAAATCCATTAGATACTATAATAAATAAAATACAAGATTTAATTGTTGTAAAACTTAAAGATCCTAAAAAAGAAGTCAAAGCCTTATACAAGATCCCTTACTCAGGAGAAGATAAGGAAGAATTTAAAAAAGAAATAGCAGAATTATTAGAAAAGGGTCTAATAAGAGCTTCTATTAGTCCACATTCTGCACCGGCTTTTTATGTCAGAAAACACAATGAGATAAAAAGAGGAAAAGCTCGAATGGTGATTAATTATAAAAAACTTAATGAGGCAACTGTAAGTGACTCATATAAGTTACCAAGAAAAGATTA…
11-2_trimmed_(paired)_contig_156171	unnamed protein product [Figwort mosaic virus]<>RecName: Full=Transactivator/viroplasmin protein... Short=Tav... AltName: Full=Inclusion body matrix protein<>unnamed protein product [Figwort mosaic virus]	CAATCTGGAATGCTGCTAAATCCGGCGCTCAAGCTAATTCTTTTGTGGTCGTCACTGCGTTCGTCATACGCAGCGACGACCACAAAAGAATTAGCTTGAGCTCAGGATTTAGCAGCATTCCAGATTGGGTTCAATCAACAAGGTACGAGCCATATCACTTTATTCAAATTGGTATCGCCAAAACCAAGAAGGAACTCCCATCCTCAAAGGTTTGTAAGGAAGAATTCTCAGTCCAAAGCCTCAACAAGGTCAGGGTACAGAGTCTCCAAACCATTAGCCAAAAGCTACAGGAGATCAATGAAGAATCTTCAATCAAAGTAAACTACTGTTCCAGCACATGCATCATGGTCAGTAAGTTTCAGAAAAAGACATCCACCGAAGACTTAAAGTTAGTGGGCA…
11-2_trimmed_(paired)_contig_17933	coat protein [Hop latent virus]	GCCACCCCCACATCAGTTGGGTGCAGATGGTATCACCTCAGTTACTCCATCTCTTATGAACCTAGCAATGCTAGCATTGTAAGTTAGGCCAGGAAAGCATGTTTTGTTATCACACCTCGTAGTAAAAGCCGTAGGTGGCCACAACCGGTAACACCGGTGGCAGCGACCCACTAGCCTAGCTCTACGCCTTCTAGCATACGACGACCTCCCACCGCCCACAGGGCGATGGACTTGCAGAGAAATCATAACACACAAATGGAAATCACTCCTACCACACTGTTCTAAGAACTTATTATGCAACAGCAAAGCGACACGCAGGTAAAACATACTTAATTATTAGACTTAGAGTAGTCGCGTTGAAGCTCGGGCCCATTCTTTCCCCCGGTTATCTCCACATCT…
11-2_trimmed_(paired)_contig_121917	CP [Alfalfa virus S]<>CP [Alfalfa virus S]	CGGCATACGAGATTTCTGAATGTGACTGGAGTTCAGACGTGTGCTCTTCCGATCTGCTGACCACCGTGAAGCAGACAGATCCGATCTATTTCACCTAGCATGGTTCTGCTATCACAATGGAAGTTCACGCTTCCTAGTCGCACGCGGAGAAACGTCCCACCGAATTCCGTTGGCCAAGATTAAGAATGTTGTGGAGCTCAAGTGCACGCTGCGACAATTCTGCATGTACTATGCCAAAACTTGTTACAACACTGGGAAAGCTCAGATGATCCCACCAGCATCATGGTCAACCCGCGGTTACCCCGAGAACGCCAAATTCGCTGCCTTTGACTTCTTCAGCGGTGTGACTAATAACGCCGTCCCAACTCCAGCTGGTGGCATGTCTTACTACCCAACGGC…
11-2_trimmed_(paired)_contig_172517	RNA-dependent RNA polymerase [Medicago sativa deltapartitivirus 1]	TGGAAAGTCAATTAAGTTCCGAATCAATTCGAATGCTGTTACTATTTCGTATTTGCTAACGGTAGCATCAAACTGTTTCCAGTCTATGGCGTATAGCCACTTTCCTGCTGCTGCTGCTTCTGAAATAACTTCTGGGACGCTATCCAATGGGTCTCGTCCAATGTGGTAGAATGTCTTACTTTCTGAGAACATCCGGATCAATGGATCCGCAACCGTTCCCTCAATAAGAATGTACTGGAATGCTCTTCCCCATACATTTCTAACTTTGGTCTTCTCCAATAAGTTGGTTAGCTGTGTGCGTGTGTGTCCGATGTCAGGCACCATTGTCTCTATGAGATGCTTCATGCCAGGTACTCCCTGTTCATGCACTTCTCCGACAACTTTTCGTGCTCTCCGGGC…
11-2_trimmed_(paired)_contig_13320	replicase [Alfalfa mosaic virus]	GATGTGTACTATGCTGAATGGCATCAAGGAAATGCCATTGATGCGTCAAGTTACGCACGTACCCTGTTAGACGATATCAGGAAGCAGAAAGAAGAGAGCTTAAAAGCTAAAGCGAAGGAAGTTGAAGATGCTCAAAAATTAAATAGAGCAATTTTGCAAGTTCATGCCTATTTGGAAGCTCATCCAGATGGAAGAAAAATCGAAGGACTGGGGTTGAGTTCTCAGTTCATCGCAAAAATCCCCGAGCTTGCAATTCCAACACCAAAACCGTTACCTGAATTTGAGAAGAACGCAGAAACTGGCGAAATTTTGCGTATCAATCCTCATTCAGATGCCATTCTTGAAGCAATTGATTACTTGAAGTCCACTTCAGCCAATTCTATCATTACTTTGAATAAA…
11-2_trimmed_(paired)_contig_164512	hypothetical protein [Alfalfa virus S]<>hypothetical protein [Alfalfa virus S]	GGGCTGCGTGCAACCTCTGGATTTGGAGGGTGGCCTGATTCTGTAGTCCCTCCAGGTGCTTGTACCATTTGATCGAGTTAGCGTGTAGTGCGTGCAACTGGCCGAAAAGCTCTTCGATCGGTAGCGGTGATTGTTGGATTTGGTAGTCCACCTCTGGCCTATTGGCTAAGAGGGCGTTGGTAGCATTGAGTGCTGATTGAAGCTCCGAGAAGAACACTCGCTGATCCGGTATCGTCGTCACAGGCGGTGTTCGAACTTGCGAGTTGGTGATCAGTGTTAGTAACTCCCCGTGATGCCGTTGGATGTCAGTAGAGGTGGGAAGAGTGGCAATGTCGGCTCTAATAGCTTGTATGTCTTCTGTTTGAGCGCGGTTGTTGTTGGCGGAGTTGACGGCGTGGT…
11-2_trimmed_(paired)_contig_141634	RNA-dependent RNA polymerase [Medicago sativa deltapartitivirus 1]	GCGAAAGATCACTGGACACGGACCGAAAGTTTGTTTCACTCAAGGAGATGATTCTCTATCGAGTGATGACCAATTCATCCCACCAGAAAGATTTGCCGAAGTAGCTTATCCAATTGGCTGGATCATCAATCCAGACAAAACGGAGTATTCAACGGTTCCAGGAGAAGTTTCATTCCTTGGAAGGACAATGATCGGAGGATCAAACGTACGAGATACACTGAAGTGTATCAGATTACTGATGTTTCCGGAATATCCAGTTGAATCACCACAGATTTCCGCTTACAGAGCTCAATCAATTGCAGCAGACGCAGGAGGAAGGAGCGCTATACTCAACGAGATAGCTAGTAAGCTAAAGACTGATTACGGAGTCGAACAGGAGAACGAGGTTACGGCGCATTT…
11-2_trimmed_(paired)_contig_272	replicase [Pea streak virus]<>replicase [Pea streak virus]	CTTGATGTACCTGTAATCAGCAATTAAATCCCTAGGCAAACCCAAATGTTCCATTAGGGTTAATTCAAAGGCCATGATCCAGTGATCTTGGGAAGCATCGAAAGCCTCATAGTCCGACTCAGTACAGACTCCAGTGAAATTACCTCTGATGACCCAATCATCCAACTCTTCTAATCTCTTCCCTGAGTGGATGTAGTAGTTTGTCTTCAGCAAAGCCTCACCTAGCAGCTTTTCAATATAGCGCATGTAAGGGGCAAATCTACACAAAACCGAATGTTGAAAGCATACGATTGATTGTGCAGCTTTTGCACACCTGAACCTGTTGTCGAACTTGGTACAGATTTGACTTTTGGAAAACACCAAACCAACGTCTGCCAACCAATCCCTACAAGATCTGCC…
11-2_trimmed_(paired)_contig_273	replicase [Pea streak virus]<>replicase [Pea streak virus]	CTTGATGTACCTGTAATCAGCAATTAAATCCCTAGGCAAACCCAAATGTTCCATTAGGGTTAATTCAAAGGCCATGATCCAGTGATCTTGGGAAGCATCGAAAGCCTCATAGTCCGACTCAGTACAGACTCCAGTGAAATTGCCTCTGATAACCCAATCATCCAACTCTTCTAATCTCTTCCCTGAGTGGATGTAGTAGTTTGTCTTCAGCAAAGCCTCACCTAGCAGCTTTTCAATATAGCGCATGTAAGGGGCAAATCTACACAAAACCGAATGTTGAAAGCATACGATAGATTGTGCAGCTTTTGCACACCTGAACCTGTTGTCGAACTTGGTACAGATTTGACTTTTGGAAAACACCAAACCAACGTCTGCCAACCAATCCCTACAAGATCTGCC…
11-2_trimmed_(paired)_contig_201027	CP [Alfalfa virus S]<>CP [Alfalfa virus S]	TAGCGATAGTGTCGCGCGCCAACCCAACTGAGCCGCCACCAGAGCCGGTAGCACTTCCAAACTTCGAGGTGGAACACCCGAGTTTAGAGTGCCGCACCCACGGGCTCCTAGTTTTCGACAATATCCACGCTATGATCCCGATGGACATTACCACCCGTCCTCCCAGCACCAGTCTGCAACTGTCGATCAACGTCACCGAGAATAGAGAAGCTACGACCGTACAGTTCACAATATACGACGCTGGCGCCCTAATCAAGTCAGGCCATGTCTCAACACCGCACCGACTCTCAGAGCTGCCTGGAGATGCCCTTTTCCTCATACACCAAAAGTGCCCAAACTTCACTTACAAGCTTACGCACAGCAATGTGTGTTAAGTTTGAAGTGATGTTTGAAACAATA…
11-2_trimmed_(paired)_contig_2820	RNA-dependent RNA polymerase [Medicago sativa alphapartitivirus 1]<>RNA-dependent RNA polymerase [Medicago sativa alphapartitivirus 1]<>RNA-dependent RNA polymerase [Medicago sativa alphapartitivirus 1]<>RNA-dependent RNA polymerase [Medicago sativa alphapartitivirus 1]<>RNA-dependent RNA polymerase [Medicago sativa alphapartitivirus 1]	TCTGATATACATCAACTTGTTATGAGATCATATTTTGATTTAAATAATGGATATCATCCACCAATCAACTACCCTGACTCCACCGGAGCCAGCCCTCAAAGAATTGAGAACCTATGGAATTGGATGACTGACGCAACTTTAACGATTCCGCTAATGTTGCCTGACGGTAAGATACTTCGATTTAAACATTCTGGTATATACTCTGGATACTTCCAGACACAGATACTAGATTCGATGTACAATTGTGTTATGATCTTCACTGTTCTATCTAGAATGGGGTTTGATCTTGAAAGAGTTGAAATTAAAGTACAAGGAGATGATTCCATTTTCTTAATGTGCTATCCTTTCATTACTCTTCAAAATACGT
11-2_trimmed_(paired)_contig_32682	RNA-dependent RNA polymerase [Medicago sativa alphapartitivirus 1]<>RNA-dependent RNA polymerase [Medicago sativa alphapartitivirus 1]<>RNA-dependent RNA polymerase [Medicago sativa alphapartitivirus 1]<>RNA-dependent RNA polymerase [Medicago sativa alphapartitivirus 1]<>RNA-dependent RNA polymerase [Medicago sativa alphapartitivirus 1]	TAAAGATGGACACACTACTAACTCAAGTGGTCATGAACTCAAATTTTGGAACACAGCATTTTCTCGACATCATCTAGTTGAATCCCATGATGAAGATAATTTCCGCTTAGTATTCGGTGCTCCTGCCACATTTTTGGTGGCTGAATTGACGTTTATCTGGTCTTTACAGACAAGCTTACTATACCAAGGAGAATGTTCTCCTATGCTATGGGGCTATGAAACCACTACTGGGGGTTGGTCTAGACTATATAAATGGGCCTCCTCTAGGATGCCTAGGTATGATTTTGTTGCTACTCTCCACTGGAAACGGTTTGATAGAGACGCTAGACATACTGTCATCTCTGATATA
11-2_trimmed_(paired)_contig_36704	RNA-dependent RNA polymerase [Medicago sativa alphapartitivirus 1]<>RNA-dependent RNA polymerase [Medicago sativa alphapartitivirus 1]<>RNA-dependent RNA polymerase [Medicago sativa alphapartitivirus 1]<>RNA-dependent RNA polymerase [Medicago sativa alphapartitivirus 1]<>RNA-dependent RNA polymerase [Medicago sativa alphapartitivirus 1]	AGCTTACTATACAAAGGAGAACGTGCTACTATGTTATGGGGCTATGAAACCACTACTGGTGGTTGGTCTAGACTATATAAATGGGCCTCCTGTAGGATGCCTAGGTATTATTTTGTTGCTACTCTCGTCTGGAAACGGTTTGATAGAGTCGCTAAACATACTGTCATCTCTGATATCCATCAACTTGTTATGAGATCATGTTTTGATTTCAATCATGGATAACATCCTACATTCCACTTCCCTGTCTCCCCCGGAGCCAACCCTCCAACAATTGAGAACCTATGGAATTGGATGACTTACGCAACTTTAACGATTCCGCTAATGTTGCCTGACGGTAAG
11-2_trimmed_(paired)_contig_8777	replicase... partial [Pea streak virus]	GTTAGCGATTATCTAAGCTTAAAGTAAACTTTCCATCAGAGATTTGGCGTTCAGGAACACAGTCTTAACATCGCTCCGTAGTAAGTGACTTCTTTTGATAATGACCCTTACACAATTGTAAAAAGCATCATTTTCCTCCTCCTTCATAGCGTTAACCGCTTCCTCCCCGCTCATGTAGGCGTTAGTCTAATCACTCGCATAATTATCAATGCAATTGTGCACGTTCTTCTTTTCCCTGGCAATACAGACTCTCTCATACACCAATTGAGGCTTCTTGAAACTACCGAATGGCAGCAAAGACCAA
11-2_trimmed_(paired)_contig_251849	TGB1 [Alfalfa virus S]<>TGB1 [Alfalfa virus S]	GAAAGTCTTGTCTGAAGATAAGATCTGAGTGGCCGAGTTCGGATGAAACGGGTGCGCGGTGATAAGGACGCCGGGTGTCTCGCTTTCCAAGTTGAAGCCCCGCGAGCGTAAGAAGTTAGCAACGGGTCTGGGCACTCGGTGTGACACAGACTTGACGACGTGGGGCGGAAGACGGAAAGGGCCTTGGTAGGGGTCCCCGAAGAGTAGATTATACTTGCTAGTGGTGCTTCGCTCACCTAGTTGGTACTCGTCAAAACTCACAGCCCCACCGAGAGCCTTCCCCAACCACTGCGGATCTTAGACGAGTACCAACTAGGTGAGCGAAGCACCAGTAGCAAGTATAATCTACTCTTCGGGGACCCCTACCAAGGCCC
11-2_trimmed_(paired)_contig_131363	replicase [Pea streak virus]<>replicase [Pea streak virus]	CCTTTTTCAGTAAATGTAAAGTGGAGTACAAGTACAATGGTGGTGCACATGAAGCTGTTGAATGGCCTGCGTGGATGGATATGCTGCTAGAATGTAACGGCTGTGACCCTGAAGAGGACGATGGCGTTCTGGTCCAGATTTATTCTGGGGGGTCACAAATGGGGTTCCACGCAGAGGGTGAGGCAATCTTTCCAAAGGATGGTGAAATACTAACCATGACCACGGGAGGTAGTGCGAATTTTTCGCTCGGGTGCAGCCGTGGGGGCTTCACA
11-2_trimmed_(paired)_contig_78172	putative coat protein [Soybean chlorotic mottle virus]<>RecName: Full=Capsid protein... Short=CP... AltName: Full=Coat protein<>putative coat protein [Soybean chlorotic mottle virus]	TTTCTTGCCTTTAGGGCATGAATCCTTTTTAGGATATTTTTTCTTTCTCCTAAAATATTTTTGTTTGTTAAATTTCTTAGGAAATTTCTTTTTCCTCTTGTATTCTGATCGGTCAATTTTTCTAAAGAACTTTCTTTTCCTTTTTCTAGGTTTTTTACAACCATAATTTCCTACTTTACCTTGTAGTTTATCACAACAATAGTTTATTTTTGCGTCTCTTTTAGCAATTTTATTCATGCATTGTTCAGATACCCATTGTTTTAGTGTAGTTATTCTAGCACCTAAGGTATTTTCTAATCCCATTTCATTATTTGTTTTTTCGTCAAAAATTTCTTGCATTTTTATTCCTAATCCACTTGGGAGTTTATTATAAAATAAATTTAATAAATTATATTCTGT…
11-2_trimmed_(paired)_contig_27049	N protein [Maize yellow striate virus]<>nucleocapsid protein [Maize yellow striate virus]	TCACAAAAATTGTTAAAAAATGGTTGTACAGATATCATTTATCTTATATATAACGGTACCATGTAATCATAAATAACCTATTAATAAAAAACTTAGCTCAGCTAAGTCGGTATGGATAATGCATGGTATATGCAGGTCCGGGGTTCAAACTCCAGCCACCACAAAAAAAATACTATTAGGTACATCCTCCGATCATTATTATAAGTAAAATTTAACATTTTAGGTCTAAAATATCAATTTTTATTTATAATAGTGGCTGGTACACTGTTACACACAGGTTTTTTTTATTTATTTATTAGGCGAAAATGTGCTTAAACAGATGAGAATACATTTATCCTAGATGCGGCTTATCACCACTCTTGGTTGTGCCAATCCGAACTACTGGAGTAGCCTTGGCTG…
11-2_trimmed_(paired)_contig_33302	replicase [Pea streak virus]<>replicase [Pea streak virus]	AGAAGGTGAAGAGGGCATTGGCCTTGGTGTTAAATAAGAATGTGCTTGCCTCGCCCGGTAACCGCATAATAGCGCATGACCCCAACTGTGTGCCCCAATTGGTCTTGAAGTACCTGTAATCAGCAATTAAATCCCTAGGAAAACCTAAATGTTACATTAGGGTTAATTCAAAGGCCCTGATCCAGTGATCTTGGGCAGCATCGAAAGCCTAATAGTCCTACGCAGTACAGACTCCAGTGAAATTACCTCTGATGACCCAATCATCCAACTCTTCTAATCTCTTCCGTTAGAGGATGGAGTAGTTTGTCTGCAGCAAAGCTACATCTAGCAGC
11-2_trimmed_(paired)_contig_42502	replicase [Pea streak virus]<>replicase [Pea streak virus]	CACATTCTTGTTTAACACCATGGCCGATGCCCGCTTCACCTTCTTGCGCGATGATACCAGAGGTGATGACTTCCACTGTTTCGCGGGGGATGATATGTGGGCTTCAAAACATGTGAAAGTTAGTGACAAATGTGAAGATTTCTTGGCCAAGTTGAAGTTGAAGGTCAAAGTGCAGTTCACAAAGGACCCCACTGTTTGTGGTTGGTCTTTGCTGCCATTCGGTATTTTCAAGAAG
11-2_trimmed_(paired)_contig_47486	putative inclusion body protein [Soybean chlorotic mottle virus]<>RecName: Full=Transactivator/viroplasmin protein... Short=Tav... AltName: Full=Inclusion body matrix protein<>putative inclusion body protein [Soybean chlorotic mottle virus]	AACTTCATCGTCTTCAAACCATGGATAAGTTGAAGTAAAAGATAAAAAGAACTCTTTACCTTTTGCGAAGCTATTGTTGAATTTATAAGCGATTTCGCCTATATCTTTTGGAAGAAGTTCTAGTTCATGAATTTTTCTTCCTGCATCTTCTTGAAGATACATTGTTTTAATCATTCCACAATCATAGAATGATCTGACTAACTCTTTGCTTACGCCTGGGACTGTTACGGCTTTTACCTCTATCCCGTTGTTGCTAGGATAAAAACATTCTGTTTTTAACTCTTCTGAGTAGTTGGTTAACCATCTCCAGTTTTTGTAGTAGTCTCCAATGGTGACTTCTTTAACAAATTTACTTTCTCCATAGATAATTCTATCTACAGATATTTTCTTCTTAGTCTC…
11-2_trimmed_(paired)_contig_4995	replicase [Pea streak virus]<>replicase [Pea streak virus]	ATCAGACCGTTCACAACGGCAGCTATTCCACCAGTCCTATAAATAAAACTATCTAACCTATTTGTAAGAGATTCACTGCCATACTCCTGCAAATAGGTTAGATAGTTTTATTTATAGGACTGGTGGAATAGCCGCCGTTGTGAACGGTCTGATTGAACTTTTTGGGCCAATCAACAAGTCTGACCGGAAGAGTAGTCCCTACTCTGATTTCTATTGTGCTGAATTGTTCGTTGTGAATAGTGGAACTTTACGTAGGAGCATTATAGATATGTTA
11-2_trimmed_(paired)_contig_84964	polymerase polyprotein [Soybean chlorotic mottle virus]	TTTGCATCAAAAGATGAAAACCAATCACATCCTTTTATTTTTTGCAAAATATAATCCTTTCGTGGTAATTTATAAGAATCATCAATGGTTGCTTCATTGAGTTTCTTATAATTTATCACCATTCTGGCTTTTCCTCATTTTATTTCATTATGACTTGTCACATAAAAAGCGGGTGCTGAATGTGGACTTGCAGAAGGAGTAATTAACTTCTTTTCTTAAAGTTCTTTTATATCTTTTTGAAATTCTAATTTATCTCTTACTGAATAAGGCATTTTATATTTTACATT
11-2_trimmed_(paired)_contig_14244	putative coat protein [Soybean chlorotic mottle virus]<>RecName: Full=Capsid protein... Short=CP... AltName: Full=Coat protein<>putative coat protein [Soybean chlorotic mottle virus]	TGTTGTAAACAACATCTTTCTCTTCAAAAAGGGGGGAAGAATAAGGAAAAGATTGAAGAAATTGAAAAAACTCTATTTTCTAACTATAAGAAATGAGTATAGAAGAAAACATAGAGTATCAACTCGAAAAATTAGATCAACTTATGGCTACTTTAGACATAAGTGAAAAAGATTCCATTAAGGAAGAACCTGAATCTAAAGATCTAGAAGATATTATCTACGACTTTAGTTCCGATGATGATTCAAAAGACGACGGAAATTTCGTTAAAATAGAACAATTAGAAATGGGCGAAAGCTCAGGAACAAAAAGAGGACCCTCTTATAATTGGAATACAGAATTCCATAGAGAATTTTCTCAAGCTAAATTCCAAAGAATTCCTATGAATTATATTCCCAAAC…
11-2_trimmed_(paired)_contig_112987	replicase [Pea streak virus]<>replicase [Pea streak virus]	TCACGGCCAAATCCAGATAAGTGCGCATTTTCCTATCTAGAATTTGCGCTTCTTCTTCTTCCTGCAACTCCGATAGCGCACGCATAATGTAGGCATCAAGATCCTCAGCTTGCAAATCGCTCAGTACGTATCTAGCCACAAAATTACCCTCAACCCTTTCCACTAACAAGGTATAAAAACTGTAGGGGGTCAACTCCATGAGTGCATTATAAGAGTAGCTGCGTTTTAACATATCTATA
11-2_trimmed_(paired)_contig_16838	P1 protein [Alfalfa mosaic virus]	ACGTTCATTCAATACTGTGAAGAATTCACTATGAATGCTGACGCCCAATCCACCGATTCCAGCCTTAGTATGCGAGAACCTCTATCTCATGCCTCCATTCAGGAGATGCTTCGACGTGTAGTCGAAAAGCAAGCTGCAGACGACACAACTGCGATCGGAAAGGTTTTCTCCGAAGCGGGTCGTGCCTATGC
11-2_trimmed_(paired)_contig_16837	125.7 kd protein [Alfalfa mosaic virus]<>RecName: Full=Replication protein 1a... Includes: RecName: Full=ATP-dependent helicase... Includes: RecName: Full=Methyltransferase<>125.7 kd protein [Alfalfa mosaic virus]	ACGTTCATTCAATACTGTGAAGATTTCACTATGAATGCTGACGCCCAATCCACCGATGCCAGCCTTAGTATGCGAGAACCTTTATCTCATGCCTCCATTCAGGAGATGCTTCGACGTGTAGTCGAAAAGCAAGCTGCAGACGACACAACTGCAATCGGAAAAGTTTTTTCCGAAGCGGGTCGTGCCTATGC
11-2_trimmed_(paired)_contig_19586	N protein [Maize yellow striate virus]<>nucleocapsid protein [Maize yellow striate virus]	TAGTGCAGGGCAATTCTTGGTCTGCAGATTGATAAAGAATTGAGAGCTTAGGATTCTGCAGTACTTGAAAGCCGGGTTATACTCTCTGGCTGGAGTGGCACCAGGCATCTGCTTCTCAAATTTATTCAAGATCAGAACCATTTCTTTCAGCCCAGGGATAGTCAATGCATGTGTCAAACCATGTATTATAGTGGCATTGTTCAGCTTGCTGAGTGTTTTCAACTCTCCAAACAGCTTATACGCATGCATCCCAGTATAAGACAGAGGTAAAGTTGCCAGATATCTGACAAGACCTACATCTGACGAATCTATGTCCTCTTTCGTCTCATATGGTACAAATGTCTTGACCCAGGTAATTGCAATTGTAGGGTCTGATGCCATCAATGTCTTTGTCAATTT…
11-2_trimmed_(paired)_contig_87440	capsid protein [Pea streak virus]	TTTTCTTTTTTTTTTTTTTTTTTTTTTTTTTTTTTTTTTTTCTTTTTTTTTTTTTCTCTTTTCTTTTTTTCTTCTTTTTTTTTTTCAAGCAGAAGACGGCATACGAGATTTCTGAATGTGACTGGAGTTCAGACGTGTGCTCTTCCGATCTCCCAGCTCTTTCAGTTTGGCAATTACATTTGCCATATTTTCAGCTGTTGCCACTTGATTGTCTCCAGGACTCCAACCCAGCTTTTGAAGATCTTCGACCGTGGGTAGAGTAAAGATGTTTGTACCCTCACGCTTTATCTTGTCAGCCACCTTCAACCTTTTTCTGTCCGCCTCCCAACCTCCATTGCCAATGGCTAAGCCT
11-3_trimmed_(paired)_contig_10987	replicase [Pea streak virus]<>replicase [Pea streak virus]	ATTTTGTCTGAATCGTGATAGGGCAGTAACCCATCTCTTTGCATTGACTTTGAGGGAATCAGCACGCAGAATGATTAAACCCCTGTCAAACGTCAACCCCGTGGATTCCCCAAAGGTTAGGACCTTGCAATCCTGCCCATAGTAGGCCCTGACGAGTTTCTTCTCTGTAAATCCAGCAACGAGCACAACTGCTCTATATTCAGGCGCAATCCTGAGGAATTCACTCACCCCTTCATAAATTAAATAAGGCTCATCAATTTCCAGACTTTGCTGCATGAAGGCGCAAGGTAAACGTCTCAAAAAATTCCGGTTTTGGAACCTGTAAGAACCAATAGTGTAATCATAATCAACACCCTGCAAAGCTCTTTCCAAATCCGAACCCAAATAACACAGAATATT…
11-3_trimmed_(paired)_contig_10988	replicase [Pea streak virus]<>replicase [Pea streak virus]	AGATTTTGTCTGAATCTTGATAGGGCAGTAACCCATCTCTTTTCATTGACTTTGAGGGAATCAGCACTCAGAATGATTAAACCCCTATCAAACGTCAACCCCGTAGATTCCCCAAAGGTTAAGACCTTGCAATCCTGCCCATAGTAAGCCCTGACGAGTTTCTTCTCTGTAAATCCAGCAACGAGCACAACTGCTCGGTATTCAGGCGCAATCTTGAGGAATTCACTCACCCCTTCATAAATCAAATAAGGCTCATCAATTTCCAGACTCTGTTGCATGAAGGCGCAAGGTAAACGCCTCAAAAAATTCCGGTTTTGGAACCTGTAAGAACCAATAGTGTAATCATAATCAACACCCTGCAAAGCTCTTTCCAAATCCGAACCCAAATAACACAGAATG…
11-3_trimmed_(paired)_contig_11345	ORF1p [Medicago sativa amalgavirus 1]<>TPA_inf: ORF1p [Medicago sativa amalgavirus 1]	TCACGTGCTGACTTGGGATTGAAACATGAAGAAATCAAAGACACCATAAATTCGAGATCCTCCCTGGGCCTTTCTCGATCAAACTTACTCCAATCTAATTCAACAATAACAGCAACATTCTTGACCCCATTCCAGATGTGCGCCCAGTCAGATGAGGCCTTCACAACGGCATTCTTGAAACCTGATCTTCTGTTAAGGCGCTTATGGAAGGTGTAAGTAGATAGCACATTGTACAGGGGGCTACTACAACACTGTTCCAAAGCATCCATCATCATAACGGCCCTACCAACAGAATCACCCTCAGAAATCTTCTTCCTAGCCTTCTCTTCAGTTACCAGTTTCGACCTAAAGCCAAGACGAGCTCCAAACCACGGTAGACCCTCCACACCAAAATCACTA…
11-3_trimmed_(paired)_contig_126	RNA-dependent RNA polymerase [Medicago sativa alphapartitivirus 1]<>RNA-dependent RNA polymerase [Medicago sativa alphapartitivirus 1]<>RNA-dependent RNA polymerase [Medicago sativa alphapartitivirus 1]<>RNA-dependent RNA polymerase [Medicago sativa alphapartitivirus 1]<>RNA-dependent RNA polymerase [Medicago sativa alphapartitivirus 1]	GCTAGACATACTGTCATCTCTGATATCCATCAACTTGTTATGAGATCATATTTTGATTTCAATAATGGATATCATCCTACAATCCACTACCCTGACTCCACCGGAGCCAACCCTCAAAGAATTGAGAACCTATGGAATTGGATGACTGACGCAACTTTAACGATTCCGCTAATGTTGCCTGACGGTAAGATACTTCGATTTAAACATTCTGGTATATACTCTGGATACTTCCAGACACAAATACTAGATTCGATGTACAATTGTGTTATGATCTTCACTGTTCTATCTAGAATGGGGTTTGATCTTGAAAGAGTTGAAATTAAAGTACAAGGAGATGATTCCATTTTCTTAATGTGCTATCCTTTCATTACTCTTCAAAATACGTTTCTACAGATGTTC…
11-3_trimmed_(paired)_contig_14750	replicase [Pea streak virus]<>replicase [Pea streak virus]	TCCCCCTATCTTTTTGAAATAATCCTAAGATCATTTCAAAAACATATACATGGCTCTTACATACCGTAGTCCATTGGAGGAAGTGTTGGGTTCTTTTTCTTCTTCAGAGCAGAGCTTGATTGCGATACCTGCTATAGCAAATTTGAAGGGAGTGGAACAAGATAATCATAACTTATTTAATTATGCGCTAAGTCCGATGGCTAAGCAAAAATTAATAAGTAATGGTTTATATCTCAGTCCTTTTTCAGCTATGCCTCATTCGCACCCAGTTTGTAAAACTTTGGAGAATTATCTGCTTTACAAAGTATTACCAAATTATATAGATCACAGATTTTACTTCGTTGGAATTAAGGAGAGTAAAATCAACTTTTTGAGAAGTAGGGAAAAGAAATTGAACCT…
11-3_trimmed_(paired)_contig_15677	replicase [Pea streak virus]<>replicase [Pea streak virus]	TGACCATGACACCTGGAGGTAGGGAGAATTTTGCGGTCAGGTGCAGCCGTGGGGGCTTCACAGTTAACTTTGGGGCAGATACTGATTTGCTCAGGGCTGGGGGATGCCAGAACGGTCATAAGCACGCTGTGAGCAACTGCACCCATGGAAGAATCAGTTACACATTTAGGCAGTTGAAGCAGTGCAGGGAGTACCTGGAGCGTGAATGCGAGGTTGAGTCTTTGTGTGATCAATCTGAAAGCGAACAGAGTGTGGAAATAATCACACTCCATGATGTGGAAATCAAGCAAGGCAAGGATGTGGACACACAATTCCTAGATGCAATAGAGGTGCCCGGTGATGGGAATTGTTTCTGGCACTCCTTAGGCTACTACTTTGGTTTGGAAGGTAAAGCTCTAA…
11-3_trimmed_(paired)_contig_161	RNA-dependent RNA polymerase [Medicago sativa alphapartitivirus 1]<>RNA-dependent RNA polymerase [Medicago sativa alphapartitivirus 1]<>RNA-dependent RNA polymerase [Medicago sativa alphapartitivirus 1]<>RNA-dependent RNA polymerase [Medicago sativa alphapartitivirus 1]<>RNA-dependent RNA polymerase [Medicago sativa alphapartitivirus 1]	ATCCAGAGTATATACCAGAATGTTTAAATCGAAGTATCTTACCGTCAGGCAACATTAGCGGAATCGTTAAAGTTGCGTCAGTCATCCAATTCCATAGGTTCTCAATTCTTTGAGGGTTGGCTCCGGTGGAGTCAGGGTAGTGGATTGTAGGATGATATCCATTATTGAAATCAAAATATGATCTCATAACAAGTTGATGTATATCAGAGATGACAGTATGTCTAGCGTCTCTATCAAACCGTTTCCAGTCGAGAGTAGCAACAAAATCATACCTAGGCATCCTAGAGGAGGCCCATTTATATAGTCTAGACCAACCACCAGTAGTGGTTTCATAGCCCCATAGCATAGGAGAACGTTCTCCTTGGTATAGTAAGCTTGTCTGTAAAGGCCAGATAAACG…
11-3_trimmed_(paired)_contig_339	coat protein [Medicago sativa alphapartitivirus 1]	TTCCGATTTCGAGACAGTCCTTTCAGGGTGTCTCAACATAGCTAATGGTTGTAGTTCTTAACGATTTTTTTTTTTTTTTTTTTTTTTTTCTTTTTTTTGGGTTTTTAGTTTTTTTTAAGTCGAAACAGAAAAGAAATTGAAAAAACGACTGACAAAAGGAAAAACGCAGGACGAGAAATAAAAAAACAGCAAGTGATTTTAAAATTTTTTTGGTTTTTGTTCTAAATCCTAACAAAATAAAGAAGCGAAATAAAACCGGAACTAGAAACATCTAGACGACGGAAACGCAGAATCTAATTCTTAGACTTCATCATCTTAGTTACCGAGTCATCAAGTGACAGGTAAGTGGAAGAATCAGTTAAAGAAGATTCAAGGGGGCGAATATCCCAAAATTCACCT…
11-3_trimmed_(paired)_contig_35343	putative nucleocapsid protein [Zhuye pepper nucleorhabdovirus]	TTTTTTTAAGATATTTTTTGTATCCATATTTGCTTGGTAAGCATTAAAAGCAAAAATATTACAATTGCATCACATTATTGTTATGAAAATAAAAAACAAAACAAATGACATCTCATTAATTGCCAAACTCACCAAATTGCTTGGTTTTGTTTAATGTGCCACATGTCAATTGAGTAAAACACTTTCATATATATTATTGAGAGTGCCACATGTCATAAGAATAGATTGAGAAAAACACTTCCATATATAGACTTGAAATGGGTCTTAAATTTATATAATATAGATTTCCACACATGTTCCAACAATATTGAAGGACTTGAACACCCTACTCTTAAATTTATGTTATGAGATGTCAGTCAGAATGGCGGGGGCTTTGGCATGTTGAGCACTGGAGGGGGT…
11-3_trimmed_(paired)_contig_50755	CP [Alfalfa virus S]<>CP [Alfalfa virus S]	GAGCCGACATTGCCACTCTTCCCACCTCTACTGACATCCAACGGCATCACGGGGAGTTACTAACACTGATCACCAACTCGCAAGTTCGAACACCGCCTGTGACGACGATACCGGATCAGCGAGTGTTCTTCTCGGAGCTTCAATCAGCACTCAATGCTACCAACGCCCTCTTAGCCAATAGGCCAGAGGTGGACTACCAAATCCAACAATCACCGCTACCGATCGAAGAGCTTTTCGGCCAGTTGCACGCACTACACGCTAACTCGATCAAATGGTACAAGCACCTGGAGGGACTACAGAATCAGGCCACCCTCCGAATCCAGAGGTTGCACGCAGCCCTACCCGCCACCGCAGACGCCAATTCATCGCAAATTAACCAGGCGTTACACAACATCTTGG…
11-3_trimmed_(paired)_contig_51322	P1 [Alfalfa mosaic virus]	CCTCATTCAGATGCCATTCTTGAAGCAATTGATTACTTGAAGTCCACTTCAGCCAATTCTATCATTACCTTGAATAAATTGGGTGATCATTGTCAGTGGACGACAAAAGGTCTTGATGTAGTATGGGCCGGTGACGATAAACGTCGAGCTTTCATCCCAAAGAAAAATACTTGGGTCGGACCTACTGCTAGAAGTTATCCCCTTGCAAAATATGAAAGAGCAATGAGCAAGGATGGATACGTAACTCTGAGATGGGACGGAGAAGTTCTAGATGCTAATTGCGTCAGGAGTTTATCTCAATACGAGATTGTCTTTGTTGACCAATCTTGCGTCTTTGCCTCAGCGGAACGCATCATTCCAAGTCTAGAGAAAGCCCTAGGTCTTGAAGCACACTTTTCA…
11-3_trimmed_(paired)_contig_53978	P2 protein... partial [Alfalfa mosaic virus]	CGGGCAGGCTCGACGCTTTAAGATTTTTCCCTGTTTTTAAAACAGAAGCGCTACCAGTGGCGGATGTCCAAGAGGTCAAATTCATTTCTGAGAACATACCAGTTATTGATGACCTTTATTACTACTCTGACGAGAATATTCCGTCTGAATTGCCCTCACCATTACTGGATGAGTTGGGGAAGTTGCCGGAGGATCTTGGACCTCTGAATGAAATCGAAGACATTAAGCCGGTGGCGGCCCCAATCACATTGCTATCTGAGTTTAAAGCCTCAGATAATGCTAAGCCACTCGACATAGTCGAAATTATTCCAGACGTAAGTCTGACGAAACCTTATGAAGCCGTCATATCAGGTAATGATTGGATGACGTTGGGGAGAATGATACCTACCACTCCCATTC…
11-3_trimmed_(paired)_contig_60802	P1 protein [Alfalfa mosaic virus]<>P1 protein [Alfalfa mosaic virus]	ATTTATTTTCCTTGCGCTTTCCACAGCATTACGTTCATTCAATACTGTGAAGAATTCACTATGAATGCTGACGCCCAATCCACCGATTCCAGCCTTAGTATGCGAGAACCTCTATCTCATGCCTCCATTCAGGAGATGCTTCGACGTGTAGTCGAAAAGCAAGCTGCAGACGACACAACTGCGATCGGAAAGGTTTTCTCCGAAGCGGGTCGTGCCTATGCCCAGGATGCTCTCCCTTCAGACAAAGGTGAAGTCTTGAAGATATCCTTTTCCCTGGACGCCACGCAACAAAACATACTACGCGCCAACTTTCCTGGTCGACGTATTGTATTTTCAAACAGTTCGAGTTCATCTCACTGTTTTGCGGCTGCCCATCGTCTACTAGAAACCGATTTTGTT…
11-3_trimmed_(paired)_contig_6105	coat protein [Medicago sativa alphapartitivirus 1]<>coat protein [Medicago sativa alphapartitivirus 2]	TAGTGTGTCATAAATTTCCAACATGTTGCTTTCGTAGTGTGTTGTTATGTTTATGTTAGGGTTCTATTCTATTAATTCTATCGGTATGGATAGGGATACTTCTAGGTGGTAAGGGTCCTTGTTTGCTGTTTCAGTTTAATGCAAATAAACTTTATGATATGTATTGTTGTAATAAGTTTTTTTTTTTCTTTTTTTGGTTTTTTTTCTTTAAGTAGAAAATAAAAGGATAAATAAAAGTACTAAGAACGAAAAACGAGGTAATCGAAAAGGGAAGAGAATTACTTCAAAACCTTAATTAAACAAAGGAGATATTTTTTTTTTGTTTTCAATTAATGGTTCAACAAAAAAGGAAAAACGGAAAATCAGAACTTCAAACAAGAAGACATGAAAACCGGCAAG…
11-3_trimmed_(paired)_contig_9089	replicase [Pea streak virus]<>replicase [Pea streak virus]	TAATCGAGGAACTCGCAGACTTCAGATTCGAAACAAGTCACGACACCCTCTGGTTCAGATCCGAGTAGGGTTCTGACTTCTAGTACGCCCTCACGTTCACTCGTGATCTCAAAATCCAACTCTTGCAAGAGTTTGACGATGGGTAGAGGGACTCGATGGGAAGAACACTTCGAGAATACGCTCTCAAAAGCAGCAGAACTCTTTAGCATTAACTGAGCGATATCGCCAAAAATGGCAAAAGGTTTGAGCTTTTCCCAATCACCTCTCTGGAATTCGTCTATCAGAATAAACTTGCTAGGATCAGGTTTGGACTCCTCAGAGATTCCTTTGATAAAACGGCCAGAACAGTTATGATGGTCCGCTACCCCAAACGTCCAGGCCTCAAACCTCGAGTCCTGA…
11-3_trimmed_(paired)_contig_9090	replicase [Pea streak virus]<>replicase [Pea streak virus]	GGGGGCATGTTATTTACATGCATATAATTCCAAATGATAGGAGCAAAACTCCTGCAAACTTGCCTCAGGGTACACTGTTCCCTTATGACACCAAAGATTGCATCTCTAGTGATAGAACCTTCAGGGTAATTGATAGAACCTTGGGGATTAGTATACCTGGATGCACCGACTGCTGTGCAGTACATGGCCACGTCCCAGAATGTCCTGGCCATATGCTCCGGAGGAACGCCCAGCTCTTTCAGTTTGGCACTTATTTTTGCCAGATTTTCAGCAGTTGCCACTTGATTGGCTTCAGGGTTCCAACCCAGCTTTTGAAGATCATCGAGCGTGGGCCGAGTAAAGATGTTTGAACCATCAAGCTTCATCTTGTCAGACACCTTCAGCCTTTTTCTGTCCGCC…
11-3_trimmed_(paired)_contig_35945	MP [Alfalfa mosaic virus]<>MP [Alfalfa mosaic virus]	TATTGGTCTTGTCTTGGTAGTAATATGTGTGCTTTTATATACTACTGATGTTCACTATTCAGAGGATTTGATATGTCAATTTTAGCACCGGAAGCTTCATCTGTGGCATGGTTTAGTTTGATTGGAATTGGTTAAAACTTTATGCCCTGCCGCCGCGAAGCATGAAAAGATTACATTTTTTTACACTGACCTAGCACTTTGTTTACCTCAGGGTCAAGGATTTGTGACTGTCGATGAAGTAGAAAGGAGGCTATCTTGGACTTCAGGTCGTGCCATTGATGCACTAGATACATTACTTGATGAGGGACTTGCAATGATTGATGATGGCCACAAAGATGTAAAACGACGGTACTGGTTTCCGTGTGTATCCCCCATTTCGTCTTTGATGGGAATTGATTC…
11-3_trimmed_(paired)_contig_73324	RdRP [Alfalfa virus S]<>RdRP [Alfalfa virus S]	TTCCCGGCGCTGAGGGTTCTAGCCATAGCTTTTTCATTCTCTTCAGGGCTAGCGAGTCGGATACGTTTGTCGATGGTGAGTCTGAATATAGCCTCATCTTTGGCTTGCTGGTGGGGTAACAGCTGCACTATTTTGTTCTCAGTCTGCATCAAATTCGTTTTCTCAAATTTAGACCATAATTCCCGAGTGTCTTTGTCTTCCATAGCTTCCACTAGGTCGTCCAGGAATGTTTCATCGTTGGCCACTGGCAGGTGAGTTTTGATGTTGGGTTCTTTAGGCTCGTACTCAGTGGGTGGTTCATCACGACCTAACCATTCGTCTTCCCTCACGCCACTAAGTAGGGTTTTGAGGTAAGGAGTGGCGTCCAGTTTGGCTAGAAAAGCTGGGTTCTCATTGAAA…
11-3_trimmed_(paired)_contig_1331	ORF1+2p [Medicago sativa amalgavirus 1]<>TPA_inf: ORF1+2p [Medicago sativa amalgavirus 1]	TTTTTTTTTTTTTTTTTTCCGGGGGCCCGCATAATCGCGGTGCCACGGACAATTTCATTAAATATTAAGTTCATGATTACAGGGAGTTAGGGAAAGAAAATTACAGGAGGAAACATGAAAGAAAATAAAAGCTATTCCCTACTTGATCTAATTCCATCGAGCCACCTCACGAAGTCCTCCACACATGCGAAACCTCCTAACTCGAGCCTCCCCCGCAGTGCACGTAACGCGCGGCCAGCCTTCTCCAAATCCTTGGGTGCATCCGGGTCTGCCCCATCTTTCAATCTGAATGTCTTCGTTTCACGCAGATATTTCGAAATGGGGTGGTGATGTAGCCAATTAAGCCAACTCCTCAGGTCATTCCCAAATTGCCCCTCACCCACAAAAGCGTCACCTCTA…
11-3_trimmed_(paired)_contig_69782	RdRP [Alfalfa virus S]<>RdRP [Alfalfa virus S]	GCATTGCCGGCATCATGGAGTTGGCTCCTGAGGGCGTCGTAGGCGATGTTACACTCAGTGTTCGCGTCAAACGCGGGCCCTTCACCGCTAAGCCGCATGATGGCTAAATTGCCTAGGAAGGTTTTGGCATTGAGCTTGATGAAACGGTAGAAACTGATTACTTCCTCCGGGACGCCAAAGTGTCGAGCTTTCCGGAGTTCGAAATTGAGGAATGCACCGTCCTGTGACTGGTCATACTGCTCGTAATCGGAGGTGTAAGAAGGCTGGCTGAAGTCAAACCTGGTTAGCACGAAATCATTAAACTGGTTTGGAGTTTTCTCACACATGATGAACACGTTGTCCGGCTGGTGTTGCTCCCTCTTCTTACGCAAGTATAGGGCGTAGGTGGTTGTCAGCAGC…
11-3_trimmed_(paired)_contig_46234	capsid protein [Alfalfa mosaic virus]<>coat protein [Alfalfa mosaic virus]<>coat protein [Alfalfa mosaic virus]<>coat protein [Alfalfa mosaic virus]<>coat protein [Alfalfa mosaic virus]<>coat protein [Alfalfa mosaic virus]<>coat protein [Alfalfa mosaic virus]<>capsid protein [Alfalfa mosaic virus]<>capsid protein [Alfalfa mosaic virus]<>coat protein [Alfalfa mosaic virus]<>coat protein [Alfalfa m…	CACCGATATCTACACGAGAGGTTACACTCTTTCCCTACACGACGCTCTTCCGATCGCATTCATGCAGTTTTGCATGAGCATTTATATATGTGCGTTAGCACATATATAAGCAATATGAAGTCGATCCTATCAGGAGCGAATAGGACTTCATACCTTGACCTTAATCCACCCAGTGGAGGTCAGCATTAAATGACTTTAGCATCCCAAATTAATGGGGTACATCAATGACGATCAAGATCGTCAGCTTCGTCGAGCAGCCCCACAGTAATCAAACTGCGGAGGGGCCCTGCTCGCGGGAACGCCTTTCTCTCGACCCAAACTTCGTTGAATCGGTATGAGGGATTTTTAGATCCCTCAGGCTGCGCGTCGAAGTCCAGACAGAGGGCTACGGCATAGGAA…
11-3_trimmed_(paired)_contig_15360	coat protein [Pea streak virus]<>coat protein [Pea streak virus]<>coat protein [Pea streak virus]	GAGAAGGCTCGTGTGGAGGCCAGGTTGAAACAACAGCTTGAGCAGCAAAGTGCAGAGCTGGGGGGCGAGAATGAGTTTATTCGGGATGCTGAGGGGTTGCAGAAATCGCTATTGGAACGTTTTCAGGCCCTGCAGGACCTAACTGCAAAAAGTATTGCAGGCTCATCCATAGTTAATGGGGGCTGGGAGGCGGACAGAAAAAGGCTGAAGGTGTCTGACAAAATGAAACTTGATGGTTCAAACATCTTTACTCGACCCACGCTCGATGATCTTCAAAAGCTGGGTTGGAACCCTGAAGCCAATCAAGTGGCAACTGCTGAAAATCTGGCAAAAATAAGTGCCAAACTGAAAGAGCTGGGCGTTCCACCGGAGCATATGGCCAGGACGTTCTGGGATGTG…
11-3_trimmed_(paired)_contig_41574	unnamed protein product [Figwort mosaic virus]<>RecName: Full=Transactivator/viroplasmin protein... Short=Tav... AltName: Full=Inclusion body matrix protein<>unnamed protein product [Figwort mosaic virus]	AATTCTTTTGTGGTCGTCACTGCGTTCGTCATACGCATTAGTGAGTGGGCTGTCAGGACAGCTCTTTTCCACGTTATTTTGTTCCCCACTTGTACTAGAGGAATCTGCTTTATCTTTGCAATAAAGGCAAAGATGCTTTTGGTAGGTGCGCCTAACAATTCTGCACCATTCCTTTTTTGTCTGGTCCCCACAAGCCAGCTGCTCGATGTTGACAAGATTACTTTCAAAGATGCCCACTAACTTTAAGTCTTCGGTGGATGTCTTTTTCTGAAACTTACTGACCATGATGCATGTGCTGGAACAGTAGTTTACTTTGATTGAAGATTCTTCATTGATCTCCTGTAGCTTTTGGCTAATGGTTTGGAGACTCTGTACCCTGACCTTGTTGAGGCTTTGGAC…
11-3_trimmed_(paired)_contig_10000	coat protein [Pea streak virus]<>coat protein [Pea streak virus]<>coat protein [Pea streak virus]	GGGGGCATGTTATTTACATGCATGTAATTCCAAATGATAGGAGCAAAACTCCTGCAAACTTGCCTCAGGGTGCACTGTTCCCTTATAACACCAAAGATTGCATCTCTGGTGATGGAACCTTCAGGGTAATTGATAGAACCTTGGGGATTAGTATACCTGGACGCACCGACTGCCGTGCAGTACATGGCCACATCCCAGAATGTCCTGGCCATATGCTCCGGAGGAACGCCCAGCTCTTTCAGTTTGGCACTTATTTTTGCCAGATTTTCAGCAGTTGCCACTTGATTGGCTTCAGGGTTCCAACCCAGCTTTTGAAGATCATCGAGCGTGGGTCGAGTAAAGATGTTTGAACCATCAAGCTTCATCTTGTCAGACACCTTCAGCCTTTTTCTGTCCGCC…
11-3_trimmed_(paired)_contig_81529	RNA-dependent RNA polymerase [Medicago sativa deltapartitivirus 1]	CCGGAGAGCACGAAAAGTTGTCGGAGAAGTACATGAACAGGGAGTACCTGGCATGAAGCATCTTATAGAGACAATGGTGCCTGACATCGGACACACACGCACACAGCTAACCAATTTATTGGAGAAGACCAAAGTTAGAAATGTATGGGGAAGAGCATTCCAGTACATTCTTATTGAAGGGACAGTCGCGGATCCACTGATCCGGATGTTCTCAGAAAGTAAGACATTCTACCATATTGGACGAGACCCATTGGATAGCGTCCCAGAAGTTATTTCAGAAGCAGCAGCAGCAGGAAAGTGGCTATACGCCATAGACTGGAAACAGTTTGATGCTACCGTTAGCAAATACGAAATAGTAACAGCATTCGAATTGATTCGGAACTTAATTGACTTTCCGAA…
11-3_trimmed_(paired)_contig_15678	replicase [Pea streak virus]<>replicase [Pea streak virus]	TTTGAAAGTATTGTGGCTGCTGCTAGGTTGCATAGTGTGCAGATTGAAATTATTGACCTGAATAGCTCCATAGTGTGGGTCTTCACGCCAAAGACTGATTTGAGGCAATGTGCACGCATGCAGTTGATCGGGGAGCATTATAGCCCAGTCATCCCTAAGGAGGTTTGTGTGCTCAGGGCAATTGCTGAATCTCTAGGGAAGACTCTGCAAGATATCCACAGGTGTCTCACTAAAGCTGAGAACCGTAACCTCTTAGACTTGGTAGAATCAGGGGAGGGTTTGGAGGTGTTCCTGATTGAACCTTTCATGACGCTCTTCGGTATACGGGCCGTGATTGACAATGAAGGGGATGTGATTATCCTCAACCCCAAGGGGGCTCTTGAGCGCTTCTTTCAGAAC…
11-3_trimmed_(paired)_contig_35569	RdRP [Alfalfa virus S]<>RdRP [Alfalfa virus S]	TTTTAATGAATGTGCTTTTGCCGCAGCCAGGAACCCCGTGGATCACTACTGCGAAGGAAAGAGGTTGTTGTGTGCGTTGAAAGCCGGCAGAAAGCAAGTCAGTTTCTAATTGAGTTAGATTCATTATTCACAAGTTAGCATAACTTAAGCAAAATCATTGGATGTAGTTGTCAAAGACAACTGGGGTCTCCAAGTAGGCCCTGTCACCAGCTGCATCATGCATCTCAATTTTGTGTGGGTTCAAGATCAACCTATCAGACGTTATATGGAATGTGGGCAAGTGATCGCCGGTGTGCGCTGCGGTAGCCCCATGTTTGATTAGCACTCTGGTAACCAGCTGGTGAGCTTCCATCTCTTTCTCGTCAAAGATTTGGTACAATCTATCCTGTAGCTTGTAAG…
11-3_trimmed_(paired)_contig_95054	TGB1 [Alfalfa virus S]<>TGB1 [Alfalfa virus S]	GGACGTCGTGACTTTCACAGCCCGAAACGCTAACAGAGTGGCCCGTTCTGGTCAGGAGGCAAGAGTGGCTCCCGGGAAGGCTGTTGAAGTAGTCAGCAGCGGCAAGAACGAGTAGGGCGCTTAAACCGCTCACTAATAATAATGCCCAAGGTGAGGAGTACCACGGCGATTGCTGGCAGGAAGTGCTGGCGTGAGTGTGCACCAGTTCCGGGGCCTGCATAGGCGATTCTCTTATTACCGTCTTGGTAAAGGCCTCCGTGTGGCAAGTGGTGGATATTGTCGCCTACGTGTGGCGCAGTGTTGCGGGTGGCGAAGAGAGTGGTGAGAGCGAGGGCAGCCCCGATAGTGGCGGCGAGGAAAACCTTGGTATAGTCAGGTGGTGGTGCAAAACTCATTAAA…
11-3_trimmed_(paired)_contig_105434	polymerase [Alfalfa mosaic virus]	GAGTAATAATAAAGGTCATCAATGACTGGTATGTTCTCAGAAATTAATTTGACCTCTTGGACATTCGCTACTGGTAGCGCTTCCGTTTTGGAAACAGGGAAAAATCTTAAAGCGTTGAGTCTGTCCGTAATTTCCGATAACTCACGCTCTTCGCTTAGCAACTCAAATGAGCTGTCTATGGCATCTAACTCCTCTCGGAGGTAGGCATAGTCGTCGTAAGAATCTTCATTCACGACATTCGGTATGGCCCAAGCGGGTGCATCGTCTTCATTAACAAAATGTCTATAAAGACGGTAAACCCTACAACAAGGGCTATCGAATTCTCCCCCAAAACTCTCGTGGAAGTCTTCGGCAGCTTGAGTCATCTTTCTTACGAGCATCAATGATACAAAAACATGT…
11-3_trimmed_(paired)_contig_81743	hypothetical protein [Hubei picorna-like virus 40]<>hypothetical protein [Hubei picorna-like virus 40]	AACACACATCACTCTTAAAGAGTGTTATTAATATATTCATCTTGAATATAAGTTAAACCTGAAGAGAAAAACATTTCATCGATTTCTTCCCAGGTGAGAATAGGTATTGGCATATGCTTCTTTCGCATATGATTTCCCAGTAAGGCCTTAAATTCAGCAAATTTCCGTGGTCCATGACCATGAGCTTGTAATAGAGCTGCTTCGCAATTAACATAAGTGGATTCTTTCCTGTTAGGGCTTTTCCAAATCCACTGGGTCGCTCCAATTACCGACTCCCACTCCAATGGTGATAACCACTCCAAAGGCCGTGTAGGATGTTTTAGGAAACCTCTTTTTAAGAATGTCGCCTGTGACAATGGAACCATGGATTGAATCTCCTTAGATTTGGAAGCGTCTGTT…
11-3_trimmed_(paired)_contig_14751	replicase [Pea streak virus]<>replicase [Pea streak virus]	CGTAGGAGTATTATAGATATGTTAAAACGCAGCTACTCTTATAATGCACTCATGGAGTTGAATCCCTACAGTTTTTATACCCTGTTAGTGGAAAGGGCTGAGGGTAATTTGGTGGCTAGATACGTACTGAGCGGTTTGCAAGCTGAGGATATTGATGCTTACATTATGCGCGCTCTATCGGAGTTGCAGGAAGAAGAAGAAGAGCAAATTCTGGACAGGAAAATGCTCACTTATCTGGATCTGGTCGTAAAGGAAGAAGAAGAGCAAACTGAGGAAATTGAGGAGGTGGCAGAGGAGATTAAGACCACCAAAACTTTTGATAGGGAGGTCTCCCACTTGAATTGTGATTGTGGCATGAGTTTTGAGCGTGGGAAGACTATACTGGTTGATCAGGCAAGG…
11-3_trimmed_(paired)_contig_137042	coat protein [Pea streak virus]<>coat protein [Pea streak virus]<>coat protein [Pea streak virus]	GAGCAAACCTCCTGCAAACTTGCCTCAGTGTACACTGGTCCCTTATGACACCAAAGATTGCATCGCTAGTGATGGAACCTGCAGGGGAATTGATAGAACCTTGGGGATTAGTATACCTGGACGCACCGACTGCCGTGCAGTACATGGCCACATCCCAGAATGTCCTGGCCATATGCTCCGGAGGAACGCCCAGCTCTTTCAGTTTGGCACTTATTTTTGCCAGATTTTCAGCAGTTGCCACTTGATTGGCTTCAGGGTTCCAACCCAGCTTTTGAAGATCATCGAGCGTGGGTCGAGTAAAGATGTTTGAACCATCAAGCTTCATCTTGTCAGACACCTTCAGCCTTTTTCTGT
11-3_trimmed_(paired)_contig_79359	RdRP [Alfalfa virus S]<>RdRP [Alfalfa virus S]	GAAAAACCTCCCTTAACTGCGGAATACTTCCTAATCCCCACCGCCTCCCAGCGCACCCACCGCCACCCTTTTCGAGCCTTAACTCACCACCGAGTCTTGCTCACATTCCGCTCCACGAAAAGAATAGCAGCTTGCCTGTTCACCGGGGAGGATGCACACATGAGCGATGACTAACATTTTGACAGCGCCACAGAGAAACACTCACCTGACCAGCCAGCAACACTGAGCGTGGCCGAAACAAAACAACTGGATGACACTCTGGCGGAGGGACGGGCAGCCACACCTAAGAGCAACAGCTTTCCGCCCTTTCCAAGAGCCACAATTGAAATATTGCAAATACATGGCTTCAAAAACCTCCGACCGCAAAGTGACGGCACGGGCCCCATTCAACCAGTACAC…
11-3_trimmed_(paired)_contig_709	RNA-dependent RNA polymerase [Medicago sativa alphapartitivirus 1]<>RNA-dependent RNA polymerase [Medicago sativa alphapartitivirus 1]<>RNA-dependent RNA polymerase [Medicago sativa alphapartitivirus 1]<>RNA-dependent RNA polymerase [Medicago sativa alphapartitivirus 1]<>RNA-dependent RNA polymerase [Medicago sativa alphapartitivirus 1]	GCACATTAAGAACATGGAATCATCTCCTTGTACTTTAATTTCAACTCTTTCAAGATCAAACCCCATTCTAGATAGAACAGTGAAGATCATAACACAATTGTACATCGAATCTAGTATCTGTGTCTGGAAGTATCCAGAGTATATACCAGAATGTTTAAATCGAAGTATCTTACCGTCAGGCAACATTAGCGGAATCGTTAAAGTTGCGTCAGTCATCCAATTCCATAGGTTCTCAATTCTTTGAGGGCTGGCTCCGGTGGAGTCAGGGTAGGGGATTGTAGGATGATATCCATTATTGAAAGCAAAATATGAGCTCATAACAAGGTGATGGATATCAGAG
11-3_trimmed_(paired)_contig_90596	hypothetical protein [Hubei picorna-like virus 40]<>hypothetical protein [Hubei picorna-like virus 40]	CAGGAGTAGGAAAGAGTTTTGCTACGGAAGAGATAGCCAAAGTTTTATTACAAGAAATTGGTTTTACTCAACCATCATCGGAAAGCATTTATTATAGAACTCCAGGAGAAAAATTTTGGAGTGGTTATCGGGACCAACCAGTCATTGTTTACGATGAGTGGTTAAATGTAAATGACCCTTTGAAATGTACAGAAGTTTTAGCAGAACTCATGAAATTGAAATCTACGGCGATATTCATCCCGGAAATGGCCCATTTAGAAGAAAAGAAGATACGTGGTAATCCATATCTTATCATCTTATTGTGTAATGGAGCTTTTCCAAGTGTGAGTGATTACATGAGATATCCAAAAGCGATTTATCGGCGACGTGATCTTGTCTTTCGTTGTGAAAGATCTCAAG…
11-3_trimmed_(paired)_contig_70291	replicase [Alfalfa mosaic virus]	AAAGTATTTTTACAAGAACAAGAAGCCGGTGAAGACAAATTCCAGAGTATTAAGATCTATCGAAGTTGTACCGATAAATTCCCCTGTAAGCGTTGAGAGAAATACCAACGCTCTTTATTTGTGTCATACTCAAGCTGAAAAGGCAGTCTTGAAAGCTCAAACACATTTAAAGGGATGTGATAATATCTTTACTACTCATGAAGCTCAGGGTAAGACTTTCGACAATGTTTATTTCTGTCGTTTAACTCGTACCTCAACGAGTCTTACTACTGGTAGGGATCCAATAAATGGCACATGCCACGAATTAGTTGCCTTGTCGAGACACAAGAAGAATTTTAAATATTTTACCATCGCCCATGATAGCGATGATGTGATCT
11-3_trimmed_(paired)_contig_35979	RNA-dependent RNA polymerase [Medicago sativa alphapartitivirus 1]<>RNA-dependent RNA polymerase [Medicago sativa alphapartitivirus 1]<>RNA-dependent RNA polymerase [Medicago sativa alphapartitivirus 1]<>RNA-dependent RNA polymerase [Medicago sativa alphapartitivirus 1]<>RNA-dependent RNA polymerase [Medicago sativa alphapartitivirus 1]	TTAATAAAGAACATTTTATTGTATAGATTGCGGTTCGTCATACGACGATTAATAATCGCAGGAAGTAGACTTTCTGCGTGGGCTTCACGAAATAAGTCTCGATGATAAGATTTGGTAAAACCTTCATCGAATTTCTGTATTTCGTATTCGTTCCAACTTTTACTAGCAGCAAAAGGGGCACCGATATTAGTACATAACTGTCATGGGTAAGGGCGCAAGTCAGAAAAATGTATAGGCTTAAGTAATGAATCAGGTTTAAATAATTTCCGAGTGTGTTCGATGGCATTATAATAATGGGTATCTTTGAGCACGGGAAAGTAGTCTGAATCTAGTTTATCT
11-3_trimmed_(paired)_contig_2586	putative coat protein [Soybean chlorotic mottle virus]<>RecName: Full=Capsid protein... Short=CP... AltName: Full=Coat protein<>putative coat protein [Soybean chlorotic mottle virus]	TCATTTTTATCCCTTAGGATTGTATTACTGGCTCTGATACCAGGTTTGGTGTTTTTTCTTATCAGCAAAGATAATTTCTTTTGGTTTTTGTAGTCTAATCCATCCTTCCTTAATTATGGATCTCCTACCAAAACATAAAGTGGCACCGGTATCAATATAACCCATGATTTTCTTTTTGTTTAGTGTTACCTGGATAAATGTTGCATTAGGGTTTCCATTTTTTAAAATTTTTCTACTCATTCTTCAATTTCTTCTTCAGTAGTATATTCAAAAATACTACTCTCATCAGAATCTATATCTGATTCTATTGGTTCGAAACCTACTTCCCAAATTAATTTCAAGGTTTCTTTTTTAGAATCTTTCTTTTTAGGACATTCATTTGCATAATGTCCTTCTTCA…
11-3_trimmed_(paired)_contig_23539	triple gene block protein 1 [Pea streak virus]<>triple gene block protein 1 [Pea streak virus]	GCTGCTTTTGAGAGCGTATTCTCGAAGTGTTCTTCCCATCGAGTCCCTCTACCCATCGTCAAACTCTTGCAAGAGTTGGATTTCGAGATCACAAGTGAACGTGAGGGCGTACTAGAAGTCAAAACCCTACTCGGATCTGAACCAGAGGGTGTTGTGACTTGTTTCGAATCCGAAGTCTGCGAGTTCCTCGATTAAGATCAGATCAACCATAAAAGTCCTGCGGACATTATTGGTCTGGAATTCCCAACAGTCTCTCTAGTTATATCTGGCAAATCTGCTATAGGGGGCTACAGGGCTGAATTTT
11-3_trimmed_(paired)_contig_75344	RNA-dependent RNA polymerase [Medicago sativa alphapartitivirus 2]	TCCGGCCCCGTCCACTTTGCTAATGGCAGAGTTAATGTTTATATGGCCCATACAAGTCAGCTTGCTGAACCGTGGACCTGAATCTCCAATGCTTTGGGGATATGAAACTATTACTGGCGGATGGTCCCGTCTTCACACATGGGCTTCTACAGCCCTTCCTCGATTTGAGTCAGTAGTGACTCTAGATTGGAGCCGATTTGATAAAGATGCACGCCACACTGTCATTCGTGATATTCACGCAATGATTATGCGACCGATGTTTACTTTTGAACATGGCTACCAC
11-3_trimmed_(paired)_contig_26446	replicase... partial [Pea streak virus]	AAAGCCAAAGTGCAGTTCACAAAGAACCCCACTTTTTGTGGTTGGTCTTTGCTGCCATTCGGTATTTTCAAGAAGCCTCAATTGGTGTATGAGAGAATCTGCATTGCCAGGGAAAAGAAGAATTTGCACAATTGCATTGACAATTATGCCATTGAATTGTCTTACGCTTACAAGCGCGGGGAGCAAGCAGTTAACGCTATGAATGAGGAGGAAACTGATGCTTTTTACAATTGTGTGAGGGTCATTATCAAAAGAAGTCA
11-3_trimmed_(paired)_contig_51074	putative reverse transcriptase [Soybean chlorotic mottle virus]<>RecName: Full=Enzymatic polyprotein... Includes: RecName: Full=Aspartic protease... Includes: RecName: Full=Endonuclease... Includes: RecName: Full=Reverse transcriptase<>putative reverse transcriptase [Soybean chlorotic mottle virus]	AAAACTTAATGAGGCAACTGTAAGTGACTCATATAAGTTACCAAGAAAAGATTACATTTTTGAAAAAATAAGAGGATGTAATTGGTTTTCATCTTTAGATGCAAAATCTGGATACTGGCAGTTAAGGTTATCAGAAGAAACAAAACCTTTAACAACTTTCAGTTGTCCAGAAGGACATTTTGAATGGAATGTTTTACCATTTGGTTTAAAACAAGCACCATCAATATATCAAAGATTTATGGACAATACTCTTAAGGGTCTTGATCATATTTGTTTTGTATATATCGATGACATATTAATTTTTACTAAAGGAAGTAAAGAACAACATGTTAAAGATGTTATGACTGTTT
11-3_trimmed_(paired)_contig_110201	polymerase polyprotein [Soybean chlorotic mottle virus]	AATCAATCTTAGTATCTTTTGATACTAATTTTTCTGATAAATCAAATAGTTTGTCCAATTTCTCTTTCGAGCTACTAGACTTAGCGTACTGGGTTGCTCCAGTATCTTTCATTCCTTGTTGATGGGTTACATCACCAACATAGTTTCCCGAATCATCAAGATTCAGGATCGCTTTACCATTAGGTAGAGCTCTCATACAACCTGCCCAGGTTGTTTTATCAGCATCAATCTCAACAATTAAAAAATCATTTTCTGTTGGATTGTATAAGCTGGGTAAAACTTTAATTTTTCTTTTAATAGTTTTTACAGTTAGAGTATCTTGTTCAGTCCATGACCATGGAACTTTCTCAGATATCTTTTTCTGTAAAATCTTTCTTTCGGTTGCCAAATTTTTGAAAA…
11-3_trimmed_(paired)_contig_69818	126 kDa protein [Alfalfa mosaic virus]	CACATCTTCAAGGGATTGGAAGTATACTGGATCAGAAATCAGAGGTGAAGGACCATCAACCGTTCCAAGAATGAATGAGAAAACCGTTTCAATTTTCTTTTGGAAAGATTGGTATAAATCCACGGTAGTTTCCGTGTTACTTCTAGGATCAGTTATGGTGACCGACTCAAATTTGTCACTCCCTAGGCATTTCAACAACATCCTTATAGGGTAGAAGACACCGTCTGTGCATCGAACGGGGCTCTCATCTTGAACCGGTGTCCGTTCAGAATG
11-3_trimmed_(paired)_contig_13432	replicase [Pea streak virus]<>replicase [Pea streak virus]	TGGGCTCAAAGTTGGGGTCATTTGCTATTATGCGGTTTTCGGGAGAGGCAAGCACATTCTTGTTTAACACCATGGCCAATGCCCTCTTCACCTTCTTGCGATATGATACCAGAGGTGATGAATTCATCTGTTTCGCGGGGGATGATATGTGTGCTTCAAAACATTTGAAAGTTCGTGATAAATCTGAAGATTTCTTGTCCAAGTTGAAGTTGACAGCCAAAGTGCAGTTCACAAAGAACCCCACTTTTTGTGGCTGGTCTTTCCTGCCCTTCGGTATTTTCAAGAAGCC
11-3_trimmed_(paired)_contig_128766	hypothetical protein [Hubei picorna-like virus 40]<>hypothetical protein [Hubei picorna-like virus 40]	GCAAAGTGCATACTCAATATTGGTCTCTGATGGTTTTCTCTTAACAAAAATGATCCGCACGCACCCGGTTGACTATAACCATAAACCAGTACATCTCGAACTTCAAAGAACTGACCATCTTGATCTATAACAACCTGCCTATCAGAGATTCCCTTCACCTCAGTTAAAACTTCTCTCATAAAATCAGACCCTTTATAGGGGCTAGCCATTAAAATACCCTCACTAGGTAAAGGTAATTCTAAATCTGCCTCCTTTGCGAGATACTTTCGAATGTCTTTAAACAACTGCATACTAGCAGGTAATTTAAGATACGCTATATCAGAAGTTTTACTTTCTGAAAAATCTGAATCAATTAGATTTAAATGTATTTTCTCTTGGGGACGGTTT
11-3_trimmed_(paired)_contig_26470	replicase... partial [Pea streak virus]	AGTGACAAATTCGAAGATTTCTTGTCCAAGTTGGAGTTGAAAGCCCAAGTGCAGTTCACAAAGAACCCCACTTTTTGTGGTTGGTCTTTGCTGCCATTCGGTATTTTCAAGAAGCCTCAATTGGTGTATGAGAGAATCTGTATCGCCAGGGAGAAGAAGAACTTGCATAATTGCATTGATAATTATGCCATTGAATTGTCTTACGCTTACAAGCGCGGGGAGCAAGCAGTTAACGCTATGAATGAGATATGGGAAGAGCGTCGTGTAGGGAGAGAGTGTT
11-3_trimmed_(paired)_contig_15938	ORF1+2p [Medicago sativa amalgavirus 1]<>TPA_inf: ORF1+2p [Medicago sativa amalgavirus 1]	AACCATCCCCTCGATGCCAAAGACACCTCCACCATCAAGAAACACTGGCCTCTCAACTAATGCGCGAAAATTGGAAGTAGTATAGGCATGGAGCAATCTTTCTTCACGTGCCGACTTGGGATTGAAACATGAAGAAATCAAAGACACCATAAATTCGAGATCCTCCCTGGGCCTTTCTCGATCAAACTTACTCCAATCTAATTCAACAATAACAGCAGCATCCTTGACCCCATTCCAGATGTGCG
11-3_trimmed_(paired)_contig_15939	ORF1+2p [Medicago sativa amalgavirus 1]<>TPA_inf: ORF1+2p [Medicago sativa amalgavirus 1]	AACCATCCCCTCGATGCCAAAGATACCTCCACCATCAAGAAACACTGGCCTCTCAACTAATGCGCGAAAATTGGAAGTAGTATAGGCATGGAGCAATCTTTCTTCACGTGCTGACTTGGGATTGAAACATGAAGAAATCAAAGACACCATAAATTCGAGATCCTCCCTGGGCCTTTCTCGATCAAACTTACTCCAATCTAATTCAACAATAACAGCAGCATTCTTGACCCCATTCCAGATGTGCG
11-3_trimmed_(paired)_contig_49680	putative coat protein [Soybean chlorotic mottle virus]<>RecName: Full=Capsid protein... Short=CP... AltName: Full=Coat protein<>putative coat protein [Soybean chlorotic mottle virus]	TGTAGATCATGTTTAGAACTTGTTTCTTTTCTTTAGGAACCTTCTTTGGACATTCACTAGCATAATGTCCTGTTTCATGACATAGCCAACATGTGCATGATTTTTTACCTTTAGGACAGGTTTTATTTTTTCTAGGGTACTCCCTTTTTCTTCTATAGAATCTTTTCTTCCTATGTTTCTTTTTATCATAGGAAAATCTTTTAAATTTCTTTCTTCTAGGATATTTCCTTCTTTTCCTAGTTTTTTCACAACCATATGCTCCAATTTTTCCTTGGATTCTATCGCAGCACAAACCTATTCGTGCATCTCGTTTTGATTGTTTCTTTAGGCATTGTTCTTGCATCCAATTTCTAAGGATAGAGATTCTAGCTCCTAAAGTATCTTTAACCTTTCCTGAGG…
11-3_trimmed_(paired)_contig_64472	RNA-dependent RNA polymerase [Medicago sativa alphapartitivirus 1]<>RNA-dependent RNA polymerase [Medicago sativa alphapartitivirus 1]<>RNA-dependent RNA polymerase [Medicago sativa alphapartitivirus 1]<>RNA-dependent RNA polymerase [Medicago sativa alphapartitivirus 1]<>RNA-dependent RNA polymerase [Medicago sativa alphapartitivirus 1]	GTACAATTGTGTTATGATCTTCTGTTCTATCTAGAATGGGGTTTGATCTTGAAGGGGTTGAAATTAAGGTACAAGGAGCTGATTGCATTTTATTACTGTGCTATCCTTTCATTACACTTCAAAATACGTTTCTACAGTTGTCAGCCCACTATGCGATAATTTTCTTTGGATCAACTTTACATATTGGTAAAAGGGAAATATTACCTGGCCTTGAAAACGCTGGGGTATTGACATATCGGAACCATGGTACTATGCCAGATCGTGAAGAACTACAACTATTGGCAATGTTGAGACGCCATGTGAGGATTCTCTAGTTG
11-3_trimmed_(paired)_contig_19109	triple gene block protein 2 [Pea streak virus]<>triple gene block protein 2 [Pea streak virus]	AATGCCATTGATAGCACCTCCTGATAATTCAAGATCATTCCTTGCTTTGGCAATTGGGGCGGGCATTGCGATTATCATATTTACTTTTATGCCCAACCAATTGCCTCACGTTGTGGACAATATTCACTCATTGCCGCACGGAGGTTTTTATAAGGACGGAACAAAAACCATACAGTACCACTCCCCTGCGAGAGTCTCGAACAATTGGTTCAAGGGCCCAAACAACATACAGGCTTTAGCTCTAGTTCTGCTGATCATCGGTTTGATTCACGCCTCATCCTTAAGAACAAACAAGGGATGCAAATGTCACAAATAAATATTGGTTTGATTTCCTGCTTTGTAGTACTACTTAGTTTGCATGTCATTGAATTTTATCTTGAAAA
11-3_trimmed_(paired)_contig_123556	RdRP [Alfalfa virus S]<>RdRP [Alfalfa virus S]	GTCTGCCATTTCTACCTTGGGTGGTGACTCAGCCTCTCTCAAGGCTTTTTCCATGTCCGCGATAAGTTCCAAATCTTCTAAAGTGGGACCCCTTGCTGATTCTTCCGGAGGTGCAGACCCATCGTCAATCTCCGGCACACTGTCTTCATCAGTTTTCCCTGTGACCCAGGATTCCCCTTCCGCTGGATACGCTTTGGGTTTTGTGGTGAAAGGAACTGGGATTACATCTGTGACGGTCAATAGTGCAGATCGGAAGTGCAC
11-3_trimmed_(paired)_contig_70801	replicase [Pea streak virus]<>replicase [Pea streak virus]	TCCTTTCTACCCCTAGTCCTTCAGCCTCACCAAATCGCTCCAAGCCAATTATCTTGTTTTTATCCACATGAACCAGGTGACTTCCATAGTTCTGGAAGAAGCGCTCAAGAGCCCCCTTGGGGTTGAGGATAATCACATCCCCTTCATTGTCAATCACGGCCCGTATACCAAAGAGCGTCATGAAAGGTTCAATCAGAAACACCTCCAAACCCTCCCCTGA
11-3_trimmed_(paired)_contig_76462	replicase [Pea streak virus]<>replicase [Pea streak virus]	AGCAGATAATTCTCCAAAGTTTTGCAAACTGGGTGCGAATGGGGCATAGCTGAAAAGGGACTGAGATACAAACCATTGCTTATTAATTTTTGCTTAGCCATCGGACTTAGCGCATAATTAAATAAGTTATGATTATCTTGTTCCACTCCCTTCAAATTTGCTATAGCAGGTATCGCAATCAAGCTCTGCTCTGAAGAAGAAAAAGAACC
11-3_trimmed_(paired)_contig_110060	polymerase polyprotein [Soybean chlorotic mottle virus]	ATAAAACATCAGTTTCAACTGATTCAAAACTTGATTATTCAAGTAATAACATCCGAATTAAGGATAAAGATCTTGTTTTATGCAAGTATGTTTCAGGTTCTTCTAGAGATGCTGACACAAGATACCATATGATTGTGACCCAAACTCTTTCTTGTTTAAATGTTTTAGAAAAATGGAGAATGGATTTAATTCCATCAAGATTTTTATTACGAACAGATTCAACTTATGCTAGCGGATTTTGGCGCTACAATTTAAAAGTTTCTCATAAACAAGGGAGACTTGTTCGATGGCAAATGCGCATCCAACAATTCTATCCTTATATTCAACTAATAAAATCAGAAAATAATTGTTTTGCAGATACACTCACAAGAGAATGGAGCAAGCTTTGAAGGTGCTTCA…
11-3_trimmed_(paired)_contig_97654	126 kDa protein... partial [Alfalfa mosaic virus]	AAGACACCGTCTGTGCATCGAACGGGGCTCTCATCCTGAACCGGTGTCCGTTCAGAACGAGAAGTCGCTGACCTAGAAAATAGAGACTTCAGATCTCTCTTAGGCAACGACAACAGAGCTTTGGCGACAAAATCACCAGGAACATTGACTTTATCCAGTGCGCTTAAAAAGGTAGGACCAGAATACCACGTTGGACCTTCAGA
11-3_trimmed_(paired)_contig_9427	N protein [Maize yellow striate virus]<>nucleocapsid protein [Maize yellow striate virus]	CTCCCAAACAAAGCCGTAGTGATTCTTCTGGGAGTTATTATATACTGAAGTTCTTTTTTACCAATTACTTTTCTCAGGCATCCCACCATTATTATATTTTCAACTCATCATATGTATCATCACTTTCATATTCACTCAATAGCGTCTTTCTATGAGTTTTGCTTAAAGATCTCTCTTATAAGAAATAAGCGGGATATGTTTCTAGATTAAACACAGAACCATTCAAGTAAGGTGTTTTATCTTGTTTATCAACCATGTTGATTATTTTTTGTATTTTCATAGTATGAGTTGAGAATATCGATTTCGGGCAAAATCTCATTTTATTATTTCAATTGATATAACCAACAGATATTTTAGACTATAGATTTATAGCAAGGACCCAAATATGCATCCAAGGGA…
11-3_trimmed_(paired)_contig_70292	126 kDa protein [Alfalfa mosaic virus]	AGCGTTGAGAGAAATACCAACGCTCTTTATTTGTGTCATACTCAAGCTGAAAAGGCAGTTTTGAAAGCTCAAACACATTTAAAGGGATGTGATAATATCTTTACTACTCATGAAGCTCAGGGTAAGACTTTCGACAATGTTTATTTCTGTCGTTTAACTCGTACCTCAACGAGTCTTACTACTGGTAGAGATCCAATAAATGGCCCATGCCATGGATTAGTTGCCTTGTC
11-3_trimmed_(paired)_contig_69819	126 kDa protein... partial [Alfalfa mosaic virus]	TGAACCGGTGTCCGTTCAGAATGAGAAGTCGCTGACCTAGAAAATAGAGATTTCAGATCTCTCTTAGGCAACGACAACAGAGCTTTGGCGACAAAATCACCAGGAACATTGACTTTATCCAGCGCGCTTAAAAAGGTAGGACCAGAATACCACGTTGGACCTTCAGACCCTTTTAAAACAGCATCAGT
11-3_trimmed_(paired)_contig_61901	replicase [Pea streak virus]<>replicase [Pea streak virus]	GGTTCTTTTTCTTCTTCAGAGCAAAGCTTGATTGCGATACCTGCTATAGCAAACTTGAAAGGAGTGGAACAAGATAATCATAACTTATTTAATTATGCGCTAAGTCCGATGGCTAAGCAAAAATTAATAAGCAATGGTTTGTATCTCAGTCCTTTTTCAGCTATGCCCCATTCGCA
11-3_trimmed_(paired)_contig_15359	coat protein [Pea streak virus]<>coat protein [Pea streak virus]<>coat protein [Pea streak virus]	TTAGCTCTGGTTCTGCTGATTATTGGTCTGATTCACGCTTCATCCTTAAGAACAAATAAGGGATGCAACTGCCACAAATAATTATTAGTTTGATTTCCTGCTGTGTAGTACTACTTAGTTTGCATGTTGTTGAATTTTATCTTAAAAATACCCAAAATAGTTGTACCATTATCCTCACTGGTGAGAGTGTTAAAATACTTGGTTGTGACTTTTCGAGTGAATTCATTGAATACGCGAAAACCTTGAAAGTGCAAGCTATTTGAGAATCTTTAAGTTTGCAGAAGAAGTATTTGATAAAGATGGCGGAGCAACAGAAAGCTGCTGAAGAGAAGGCTCGTGTTGAGGCTAGGTTAAAACAACAGCTTGAGCAGCAAAGTTCGAAGCTGGGGAGCGAGAAAG…
11-3_trimmed_(paired)_contig_122762	putative coat protein [Soybean chlorotic mottle virus]<>RecName: Full=Capsid protein... Short=CP... AltName: Full=Coat protein<>putative coat protein [Soybean chlorotic mottle virus]	TGGAATTTTAAATATTGATTGTGTTGACAATCTTGTCCAAGCCATAAGAAGTTGGTATAATAAAAATACTATCCAGATACAGTTAGATAGTGACTTAAAAGGTCTAAGCCCAAAACAAATTTTTAATTATCTTTTGTGTAGAACAGAAGGTAATGCATATAAATACTTAGCTGAAAAACCTGACGAAGAACAAACTGCCGAAAATAGTATAGGAATGATTAATAAAGTCTTTGAATGGCTTTTAAATGAGTTTAAAGGATGGCAAGATACGGTAGATTCAAATACCGCTTTTAATGCCGAAAAATTATGGAGAATAATGAATCTATCCATATGTAATTCTTGTTACATAGAAAATTATAGTAGTGAATTCTCACAATTATATTATGATCTAAATGTGGA…
11-3_trimmed_(paired)_contig_67729	putative reverse transcriptase [Soybean chlorotic mottle virus]<>RecName: Full=Enzymatic polyprotein... Includes: RecName: Full=Aspartic protease... Includes: RecName: Full=Endonuclease... Includes: RecName: Full=Reverse transcriptase<>putative reverse transcriptase [Soybean chlorotic mottle virus]	ATTTTGTTTACTATAGTATCCAATGGATTTTCAGAACAAACTTGATCTAGATGATGTTCTAGATTTTGTTCAGTTGTTAAGTAAAACTTTCTTTTATCCCACATACATCTAAGTATGTTAAGATTTTCTGAAATTGCCTTTAAAATTTCATTTTTTGTTATAATGTTCGTTGTAACAAATTCACTTTCTTTTGGATTATTGATATCAAACCAATTTAATGTTATGGTATCAGTTTTTTGAATAAAAGGATTATATAACTTTAAAAAGTTATTNNATCTATTCCAGAATCATGTTCATAGATTGATTTTACATAGAAGTATCTATGTTCAATTTTTATAAAAACATGTTTTAGAACAAACCAGATTTGGTGTTTTTTCTTATCAGAAAAGATAATTTCTT…
11-3_trimmed_(paired)_contig_67211	P1 protein [Alfalfa mosaic virus]	GCATGAGCATTTATATATGTGCATAAGCACATATATAAGCAATATAGAATTTCTCCTATCAGGAGCGAATAGGATTCTATACCTCAACCTTAATCCACCCAGTGGAGGTTGGCATTGAATTACCAATGACTAATTCAGAAATTAGTATTATAGCTCCTCGCTAAAATACTATCGTCGGTATTACCGGCATCTCTACAAGCATTGTAGATCACATCATCGCTATCATGGGCGATGGTAAAATATTTAAAAGTCTTCTTGTGTCTCGACAAGGCAACTAATCC
1-1_trimmed_(paired)_contig_113704	P1 [Alfalfa mosaic virus]	TTGCAAGTTCATGCCTATTTGGAAGCTCATCCAGATGGAAGAAAAATCGAAGGACTGGGGTTGAGTTCTCAGTTCATCGCGAAAATCCCCGAGCTTGCAATTCCAACACCGAAACCGTTACCTGAATTCGAGAAGAACGCAGAAACTGGCGAAATTTTGCGTATCAACCCTCATTCAGATGCCATTCTTGAAGCAATTGATTACTTGAAGTCCACTTCAGCCAATTCTATCATTACCTTGAATAAATTGGGTGATCATTGTCAGTGGACGACAAAAGGTCTTGATGTAGTATGGGCCGGTGACGATAAACGTCGAGCTTTCATCCCAAAGAAAAATACTTGGGTCGGACCTACTGCTAGAAGTTATCCCCTTGCAAAATATGAAAGAGCAATGAGCAAG…
1-1_trimmed_(paired)_contig_123918	replicase [Pea streak virus]<>replicase [Pea streak virus]	GTTTGTGTGCTCAGGGCAATTGCTGAATCTCTAGGGAAGACTTTGCAAGATATCCACAGGTGTCTCACTAAAGCTGAGAACCGTAACCTCTTAGATTTGGTAGAGTCAGGGGAGGGTTTGGAGGTGTTCCTGATTGAACCTTTCATGACGCTCTTCGGTATACGGGCCGTGATTGACAATGAAGGGGATGTGATTATCCTCAACCCCAAGGGGGCTCTTGAGCGCTTCTTCCAGAACTATGGAAGTCACCTGGTTCATGTAGACAAAAACAAGATAATTGGCCTGGAGCGATTTGGTGAGGTTGAAGGACTAGGGGTAGAAAGGAACTCTCTTGCGGCACTGAAGGCCGCAGGGACTGAATTGCTGTATGAAGCCAAGAAGGATAGAGCTGACATTCTC…
1-1_trimmed_(paired)_contig_1476	RNA-dependent RNA polymerase [Medicago sativa deltapartitivirus 1]	CCTAGCTCGAAGAGGGCTAGTGCTATCGATTACCTGGTATAAAATCTTAATATTTTAAACACGACAGTATCAATTATGGTACTGAACGCATTACATGATTATGATTTCCTCGATTTCAGAAGTGAAGTTGAAAGGACGAGTCATAAGCATTCACACGGTGTACGGCGAGAGCCATATACCACAGAAGTTGATAGGTGGGCGAAAGGCTTACTTATGAACTTACACTCAGAGCTGTATAAGCAAAGCATCGAAGGATGGTCGAGAAGTTATTACGACCCGGCTAGACATTTAGAAGCAATTTATAATTATGCAGCACCTGACATTCCCTTGACAAACATAGATTGGCAATTGTACACAGATTGTGCATTGACCATTAGACAAGGGTTTTATAGCCTTCCA…
1-1_trimmed_(paired)_contig_1636	coat protein [Medicago sativa alphapartitivirus 1]<>coat protein [Medicago sativa alphapartitivirus 2]	TCAAATTCTTCCGAATTGAATTGCATTCTATCTCGGTCTTATAAACTTAAAGAATTTTAGTCACAGCAGATTTTATTTTCTACTCCCCTCCCCCCACATTATCATGGACAAATCTAAGAAGTATCTATCTGATGCTAAAGAAATCATCAAGGCTAATGGTCTTGAAGAAAAATTTCTCGCCGCTGCTGGTCTTTCATCTATGGATGAACTCGACCCTAAGAACTTCGCTGAGTTTGAAGCTCCTGCTCCTCCTCAAGTTATGAAGCCCTCTATCGCCGCTGCTCCCATCACTCAAAAACCGCTTTCCAAGCAGGTTGCTGATGCCTCTACTGGCTTTAATCCAGAGAGCGCTTCTGATATGCTCAGACCATTTATTGGTCTAAAGATTAACTACAAAGC…
1-1_trimmed_(paired)_contig_172713	replicase [Pea streak virus]<>replicase [Pea streak virus]	ATCAGAATAGGGACTACTCTTCCTGTCAGACTTGTTGATTGGCCCAAAAAGCTCAATCAGACCATTCACAACGGCAGCTATCCCACCAGTCCTATAAATAAAACTATCTAATCTATTTGTAAGAGATTCACTACCATACTCCTGCAATCTTACTCGAAAGGTTAGAGGGGCGAGGTTACTCTCAAAATCCTCCAGAGCGACCTTCAGAATTGTGTCAAACTTTCCGTAGAAAATCTTTGGGAGGAGTTTCAAGAAATCCGCTTTGATCCTAGCCCAATTATCTCTCAGTATCAAGCTGTTCAGACCCCTCTTGCTGATGTGCAAAGCAGCGTACTCCCTCACGAATTTGATCTCAAATGCACTGGGTTCTTGCACTATCTGCCCCAATTTCGCAATTGC…
1-1_trimmed_(paired)_contig_252	RNA-dependent RNA polymerase [Medicago sativa alphapartitivirus 1]<>RNA-dependent RNA polymerase [Medicago sativa alphapartitivirus 1]<>RNA-dependent RNA polymerase [Medicago sativa alphapartitivirus 1]<>RNA-dependent RNA polymerase [Medicago sativa alphapartitivirus 1]<>RNA-dependent RNA polymerase [Medicago sativa alphapartitivirus 1]	TCTTAAACTTAAGATTTTCCGGGGATACCGATAAAGTGTTTTATTGGCCAATGCTTTTTTTTTTTTTTTTTTTTTTTTTTTTTTTTTTTTTTTTTTTTTTTTTTTTTTTTTTTTTAAGAGAAAAGACGAAAAAAAAATAACGTCTTAAACTTAAGACTTTCCGGGGATACCGATAAAGTGTTTTAATGGCCAATGCTTTTCGGAAACTAAGTCACGAGTTGGCTCTTGGAGAAGGCGGACAGTTTCAAAATAACTAGGGAAGTGACTAATGTCAACTTCAGAATATCCTGGAACGTAATTTTGCCTATAGCGTAGACTACCTGGTAAACCATGCGGGTCAGGGCTATAGCCTCCGGCTTTCAGAAAGTTATAGATATCCTCGCAAATTTGGTAGACACG…
1-1_trimmed_(paired)_contig_25496	coat protein... partial [Medicago sativa deltapartitivirus 1]	CGAACTTTTGCGCGAAATTAATTAAGATTTTGTATACCAAATCGAGAAGAGATTTATAGCCTTACCATGGCGACTGAAGAAACTAGTATGCTTTCTGGTGACCCTAACACTGTGTCCCCGTCTCAAACTCAAACACCTACAGAAGGATCAATTAGATCCCTGGCTCGTAAATCGAGCGACTACACGTGGGCCTCCAATAGAATCACTATTGACCGAGAGTCCTACTTGAAGAATAGGAGGTATGTTAACCTCAAACCATCTGAGATGTACGCATCTTTGGTTAGGTTATATACCGAAGCGTTCTTATCCCACTGGTCCCATTTCAAGCGAACTGCTGATGCGATCGTGACTTTGAACAACAACCCCAGAGACTCTGCAACCTACCTGGCCAGAAAATAT…
1-1_trimmed_(paired)_contig_4128	ORF1+2p [Medicago sativa amalgavirus 1]<>TPA_inf: ORF1+2p [Medicago sativa amalgavirus 1]	ATGCTGCTGTTATTGTTGAATTAGATTGGAGTAAGTTTGATCGAGAAAGGCCCAGGGAGGATCTCGAATTTATGGTGTCTTTGATTTCTTCATGTTTCAATCCCAAGTCAGCACGTGAAGAAAGATTGCTCCATGCCTATACTACTTCCAATTTTCGCGCATTAGTTGAGAGGCCAGTGTTTCTTGATGGTGGAGGTGTCTTTGGCATCGAGGGGATGGTTCCAAGTGGGTCATTATGGACTGGTTGGTTAGACACTGCGCTGAATATACTGTACATGAAGGCTGTCTGTGCTGAAATAGGTGTTGGTGATGATGACGTTGAGGTTATGTGTGCTGGTGATGACAATCTCACTCTGTTTAAGTTTGATCCAGGTGAGGCGAATTTGCGTAGAATCAGGG…
1-1_trimmed_(paired)_contig_65307	replicase [Pea streak virus]<>replicase [Pea streak virus]	TGGATGGATATGTTGCTAGAGTGCAATGGCTTTGACCCTGAAGAGTACGATTGCGTTCTTGTCCAGATCTATTCTGGTGGGTCAAAGATAGGGTTCCACGCAGATGATGAGGCAATCTTTCCAAAGGATGGGAAAATACTAACCATGACCACTGGAGGTAGTGCGGATTTTTCGGTCAGGTGCAGCCGTGGGGGCTTCACATTTAACTTTGGGGCAGATACTTATTTGATCATGCCTGAGGGATGCCAGAACGGTCATAAGCACGCTGTGAGCAACTGTACCCATGGAAGAATCAGTTACACATTTAGGCAGTTGAAGCAGTGCAGGGAGTACCTGGAGCGTGAATGCGAGGTTGAATCTTTGTGTGATCAATCTGAGAGCGAACAGAGTGTGGAAATA…
1-1_trimmed_(paired)_contig_65308	replicase [Pea streak virus]<>replicase [Pea streak virus]	GCAATTGCCCTGAGCACACAAACCTCCTTAGGGATGACTGGGCTATAATGCTCCCCAATCAACTGCATGCGTGCACATTGCCTCAAATCAGTTTTTGGCGTGAAGACCCACACTATGGAGCTATTCAGGTCAATAATTTCAATCTGCACACTATGCAACCTGGCAGCAGCCACAATACTTTCAAACTCACAATATTCATAACCACTCATTTGCGTCTTTAACGGCTCGAGATTCCAGTCCACTTCCTCTAAACGTGCTGCACTTATCTCCTTTAGAGCTTTACCCTCCAAGCCAAAGTAGTAGCCTAAGGAGTGCCAAAAACAATTCCCATCACCGGGCACCTCTATTACATCTAGGAATTGTGTGTCCACGTCCTTGCCTTGCTTAATTTCCACATCA…
1-1_trimmed_(paired)_contig_66	coat protein [Medicago sativa alphapartitivirus 1]	TAATTTCCGAAGCCATAAATTAACAGGAAGGGGAAAAAATCATTAAAAAAAATTCAAGGGGGGGAATATCCCAAAAATCCCCTTTGATAATTTTTTTTTTTTTTTTTTTTTTTTTTTTCTTTTTTTTGGGTTTTTAGTTTTTTTTAAGTCGAAACAGAAAAGAAATTAAAAAAACGACTGACAAAAGGAAAAACGCAGGACGAGAAATAAAAAAACAGCAAGTGATTTTAAAATTTTTTTGGTTTTTGTTCTAAATCCTAACAAAATAAAGAAGCGAAATAAAACCGGAACTAGAAACATCTAGACGACGGAAACGCAGAATCTAATTCTTAGACTTCATCATCTTAGTTACCGAGTCATCAAGTGACAGGTAAGTGGAAGAATCAGTTAAAGAAGATT…
1-1_trimmed_(paired)_contig_68811	replicase [Pea streak virus]<>replicase [Pea streak virus]	AAGCCTCATATCGAGGAAGCAAAGCTCAATGAAGCATTGCCGTATGGGAAATTCTTGCTGGATGAATTTTTGAAGAAAATACCATTACGTGCAAGCCATAGACCGGATTTGATGGCTGAAGCCGTGCAAGACTTTGAAGAAAAGAAACGAAGCAAAAGTGCGGCCACCATAGAGAATCATGCTGGCAGATCCTGTAGGGATTGGTTGGCAGACGTTGGTTTGGTGTTTTCCAAAAGTCAAATCTGCACCAAGTTCGACAACAGGTTCAGGTGTGCGAAAGCTGCACAATCTATCGTATGCTTTCAACATTCAGTTTTGTGTAGATTTGCCCCTTACATGCGCTATATTGAAAAACTGCTAGGTGAGGCTTTGCTGAAGACAAACTACTACATCCACTCT…
1-1_trimmed_(paired)_contig_75757	replicase [Pea streak virus]<>replicase [Pea streak virus]	TCTATTGATTGCACGTAATAGTATTTTCTTCAAAAATTCATCCAGCAAGAATTTCCCATACGGCAATACTTCATTGAGCTTTGCTTCATCGATATTAGGCTTGGAAAATCTTAACCTTTTCTTCACTGCCATCAGAAAGGTTAAATTATCTGAAGCTCTGTGCCTTGGGTAAATTGCTTCAAACCTCTCAGCCGCATTAGTCAACCGCTCACCGCAACCGCGATCATGGTCATCAGTGAATTGCTCAGTGACCATGTCCCGAAAACGATACTCCCTAGCATCCTTCTCCAGTAGTAGGTGTAACCATCTACTCCTCACACCCTCCATTTCGCAACGAGGGAGGTGAGTTTTGAACCACTGGTCTTGCTCCATGAACTCATTGATGAGGGCCACCTCTAC…
1-1_trimmed_(paired)_contig_117646	replicase [Pea streak virus]<>replicase [Pea streak virus]	GCAACAGAATCGATGAACAAGTGGTGTTACACGTTCAACATTGAAGATGGAGAAATGTTCTTTTTCCCTGATGGGGTAACTACTGAAGGTTATTCCCAGAGGGCTGATTGTGCCGATTTACTTAATCTGGCAAAGATCATTCTTGATGATGGCACCACTTACTGTGTGGATATATTGTGTTCGAAATTCAGCCATCATTTGATAGCTATCACACGGGGTGATGCGATAGTTCCGAAGACTAGAACATTCTCTAACTTTGAGGCTGTGGGCACAAAGGGTATTGCGGATCTCATGGAAGGTGATATTCAGTGCTTGCCAATTTCCTACACCACAATATCCAAAATAGAGAGGTATTTGATGACCCTTAATAAACCAGATGTGCAATCTGCAATTGCGAAA…
1-1_trimmed_(paired)_contig_30053	triple gene block protein 1 [Pea streak virus]<>triple gene block protein 1 [Pea streak virus]	TTCAAGGTTTTTGCGTATTCAATAAATTCACTCGAAAAATCACAACCAAGTATTTTGACACTCTCACCAGTAAGGATAATGGTACAACTATTTTGGGTATTTTTAAGATAAAATTCAATAACATGCAAACTAAGAAGTACTACACAGCAGGAAATCAAACCAACAATTATTTGTGACAGTTGCATCCCTTGTTTGTTCTTAAGGATGAGGCGTGAATCAGACCAATGATCAGCAGAACCAGAGCTAAAGCCTGTATGTTGTTTGGGCCCTTGAACCAATTGTTCGAAACTCTCGCAGGGGAGTGGTACTGTATGGTTTTTGTTCCGTCCTTATAAAGACCTCCGTGCGGCAATGAGTGAATATTGTCTCCAACGTGAGGCAATTGGTTGGACCTCAAAG…
1-1_trimmed_(paired)_contig_30052	triple gene block protein 1 [Pea streak virus]<>triple gene block protein 1 [Pea streak virus]	CTCAGCATCCCGAATAAACTCTTTCTCGCTCCCCGGCTTCGCCCTTTGCTGCTCGAGCTGTTGTTTCAACCTAGCCTCAACACGAGCCTTCTCTTCAGCAGCTTTCTGTTGCTCCGCCATCTTTATCAAATACTTCTTCTGCAAACTTAAAGATTCTCAAATAGCTTGCACTTTCAAGGTTTTTGCGTATTCAATGAATTCACTCGAAAAATCACAACCAAGTATTTTGACACTCTCACCAGTAAGGATAATGGTACAACTATTTTGGGTATTTTTAAGATAAAATTCAATAACATGCAAACTAAGTAGTACTACACAGCAGGAAATCAAACCAATAATTATTTGTGACAGTTGCATCCCTTGTTCGTTCTTAAGGATGAGGCGTGAATCAGGCCGATG…
1-1_trimmed_(paired)_contig_68812	polyprotein... partial [Pea streak virus]	AAGCCTCATATCGAGGAAGCAAAACTCAATGAAGCATTGCCGTATGGGAAATTCTTGCTGGATGAATTTTTAAAGAAAATACCATTACGTGCAAGCCATAGACCGGATTTGATGGCCGAAGCCGTGCAAGACTTTGAAGAAAAGAAACGAAGCAAAAGTGCGGCTACAATAGAGAACCATGCTGGCAGATCTTGTAGGGATTGGTTGGCAGATGTTGGTTTGGTGTTTTCCAAAAGTCAAATCTGTACCAAATTCGACAACAGATTCCGGTGTGCAAAAGCTGCACAATCTATCGTATGCTTTCAACATTCCGTCTTGTGTAGATTTGCCCCTTACATGCGCTATATTGAAAAGCTGCTAGGTGAGGCTTTGCTGAAGACAAACTACTACATCCATTCC…
1-1_trimmed_(paired)_contig_27251	nucleocapsid protein [Datura yellow vein nucleorhabdovirus]<>nucleocapsid protein [Datura yellow vein nucleorhabdovirus]	ACATTAGTGGCAATTTTGAGTAGAATAATAGCTGGTTTTCACTTGAGTAGTTTAATTATTTTCATTGTTATTATATTTATTATTGTTGTTGTTAGAATTGTTGTTGTTGTTGTTGTTATTATTATTATTATTATTATTATTACCTAAAATAAAATCTCAAAATGAATTAAGATATTTTTTGTATCCATATTTGCTTGGTAAGCATTAAAAGCAAAAATATTACAATTGCATCACATTATTGTTATGAAAATAAAAAACAAAACAAATGACATCTCATTAATTGCCAAACTCACCAAATTGCTTGGTTTGGTTTAATGTGCCACATGTCAATTGAGTAAAACACTTTCATATATATTATTGAGAGTGCCACATGTCATAAGAATAGATTGAGAAAAACAC…
1-1_trimmed_(paired)_contig_89896	P1 protein... partial [Alfalfa mosaic virus]	ATTTAATCCATTTATTTTTCCTTGCGCTTTCCACAGCATTACGTTCATTCAATACTGTGAAGATTTCACTATGAATGCTGACGCCCAATCCACCGATGCCAGCCTTAGTATGCGAGAACCTTTATCTCATGCCTCCATTCAGGAGATGCTTCGACGTGTAGTCGAAAAGCAAGCTGCAGACGACACAACTGCAATCGGAAAAGTTTTTTCCGAAGCGGGTCGTGCCTATGCCCAGGATGCTCTCCCTTCAGACAAAGGTGAAGTCTTGAAGATATCCTTTTCCCTGGACGCCACGCAACAAAACATACTACGCGCCAACTTTCCTGGTCGACGTATTGTATTTTCAAACAGTTCGAGTTCATCTCACTGTTTTGCGGCTGCCCATCGTCTACTAGAAAC…
1-1_trimmed_(paired)_contig_98104	P1 protein... partial [Alfalfa mosaic virus]	CACGGAGAGAATATTGTCTCTAAAGTCGTATGTCCGAAAACACCCGGAAATTGTGGGTGAAGCAGATTACTGTATGGACACGTTTCAGAAATGCTCAAGGCGAGCTGACTATGCTTTTGCCATCCATTCTACTAGCGATCTCGATGTGGGAGAGTTAGCATGTAGTTTGGACCAAAAAGGCGTTATGAAATTCATTTGCACCATGATGGTTGATGCAGATATGTTAATTCATAACGAGGGGGAAATTCCTAACTTTAATGTTAGATGGGAGATCGATCATAAGAACGATCTCATTCATTTCGACTTCATCGACGAGCCCAATTTGGGATATAGTCATCGGTTTTCATTGCTGAAACACTATTTGACTTACAATGCCGTTGATTTGGGTCATGCTGCTTA…
1-1_trimmed_(paired)_contig_185439	CP [Alfalfa mosaic virus]	GATCGGAAGAGCACACGTCTGAACTCCAGTCACTCCGGAGAATCTCGTATGCCGTCTTCTGCTTGAAAAAAGTAACCTAACTGCGGAGGGGCCCTGCTCGCGGGAACGCCTTTCTCTCGACCCAAACTTCGTTGAATCGGTATGAGGGATTTTTAGATCCCTCAGGCTGCGCGTCGAAGGCCAGACAGAGGGCTACGGCATAGGAATGCTTGAAATTTTGATTTTGCATTCCCGCATGGGTAGGAGCTGTGAAGACCAACTCAAACCCGAACTTCTCATTAGCGTGAAACACGCCTTGAGGATATTCTTGCATGGGATTACCATGCGCAACGGCCCTACCATCCTCAGTCGTCACGTCATCAGTGAGACAAAAGGTGCCGGCATGGGACGGTGTTATGG…
1-1_trimmed_(paired)_contig_117279	126 kDa protein... partial [Alfalfa mosaic virus]<>126 kDa protein... partial [Alfalfa mosaic virus]	AACGAGGGGTACTATCATCATTCATACCAGACAGCAGTGAGGCGGAAAGTACTTGTCGATAAGAAAGTGCTTACCAGAGTTACTGAAGTTGCCTTTAGGCAATTCAGACCTAATTCTGATGCTCATTCCGCAATTCAGTCCATAGCGACTATGTTATCTTCTTCAACGAATCATACCATTATCGGTGGTGTGACTCTGATTTCGGGCAAACCTCTCAGCCCGGATGACTATATTCCAGTGGCAACAACGATTTATTATAGAGTGAAAAAACTCTATAACGCCATTCCAGAGATGTTATCCCTCCTAGACAAAGGAGAGAGATTATCGACTGATGCTGTTTTAAAAGGGTCTGAAGGTCCAACGTGGTATTCTGGTCCTACCTTTTTAAGTGCGCTGGAT…
1-1_trimmed_(paired)_contig_7614	ORF1+2p [Medicago sativa amalgavirus 1]<>TPA_inf: ORF1+2p [Medicago sativa amalgavirus 1]	CCCTACCAACAGAATCACCCTCAGAAATATTCTCCCTAGCCACCTCACCCGCTACAACTTTAGCCCCAAACCCAAGACGAGCGCCACACCCCGGTAGACCCTCCACACCAAAATCACTATTACCAAATGAATTGAAGTACCACCAAGCCTCATCCTGCAGCAACTGCCTTAAACCATTCTTACTCCTAACACCAAAAGCTTTCAGAACTGGACCACTAGTAGCAAAATTGTTGAAATTCTTCACACGACAAGCATCAGGACCATCGGGCACAGAGAAGTCACCCGGCAACTGGAGGCGCGCCCTAGCAACCCGAAAGGAATAGATATCCCTTAACAGCTTACCAGGGCGTACGGTGGATGCATTGGCGAGAAGTTTGAGGGCATCATTGGAGCTGCCAC…
1-1_trimmed_(paired)_contig_119335	polymerase polyprotein [Soybean chlorotic mottle virus]	ATGAGATAAAAAGAGGAAAAGCTAGAATGGTGATAAATTATAAGAAACTCAATGATGCTACAATCGGAGATTCTTATAAATTACCACGAAAGGATTATATTTTCTTTCCCAGGTTAAACGTTACCTGGTTTTCATCTTTTGATGCAAAATCAGGATACTATCAAATCAGACTCTCTGAAGAAACTAAGCCTTTAACAGCTTTTTCATGTCCACAAGGACACTACCAATGGAATGTTCTTCCATTTGGACTAAAACAAGCACCATCTATATACCAAAGATTTATGGATAATGCTCTTAGAGGATTAGAACATATATGTTTGGCATATATTGATGATATTTTAGTTTTTACAAAAGGAACTAAAGAACAAAATCTTAAAGATGTAGAAATTGTTTTAAATA…
1-1_trimmed_(paired)_contig_74595	polymerase polyprotein [Soybean chlorotic mottle virus]	TTATGGACAATACTCTTAAAGGTCTTGATCATATTTGTTTTGTATATATCGATGACATATTAATTTTTACTAAAGGAAGTAAAGAACAACATGTTAAAGATGTTATGACTGTTTTAAATAGAATAAAAGATAGAGGAATTGTTCTATCTAGAAAAAAGTCAGTACTTTTGAAACAAGAAATTGAATTCCTTGGTCTTATCATAAGAGAAGGAGGAAAACTCGATTTATCACCACATGTTCAAGAAAAAATTTCACTTTTTCCTGATCAATTGACGGATAGAAAACAAATCCAAAGATTTTTGGGATGTTTAAATTATATTGCTAATGAAGGATTTCTTCAAGATTTAGCAAATGATAGAAAAGTTTTACAGAAGAAGATATCTGAAAAAGTGCCATGGT…
1-1_trimmed_(paired)_contig_171045	replicase [Pea streak virus]<>replicase [Pea streak virus]	GGTCCATACCCTGCTGATCAAGTCCTCAAAGAACTTGAAGGCAGTTTTGCATTTGTGATCTATGATCATAAGGATGGAACAGTTTTTGCTGCGGCCCGTTGTAAATAGTGGAACCCTACGTAGGAGTATTATAGATATGTTAAAGCGCAGCTACTCTTATAATGCACTCATGGAGTTGAATCCCTACAGTTTTTATGCCCTGTTAGTGGAAAGAGCTGAGGGTAATTTGGTGGCTAGATATGTGCTGAGCGGTTTACAAGCTGAAGATATTGATGCCTACATTATGCGTGCTCTATCGGAGTTGCAGGAAGAAGAAGAAGAGCAAATTCTGGACAGGAAAATGCTCACTTATCTGGATCTAGCCGTAAATGAAGAAGAAGAACAGACTGAGGAAATTGA…
1-1_trimmed_(paired)_contig_20261	capsid protein [Pyrus pyrifolia cryptic virus]	TTTTTTTTTAATAATAAAGTTCTTTCATTAATTAAATTTCAAATTACAAAGATAGTGATAACTAGCATACTTAAATAAGCTAAATTAAACTAATAATCCTTGAAGATGAGCATCTTATGCGCTGCAGTGCGCGTATGGATGTCACTTCGCATTATTACTAGACAGTAGTACTTATAAGTTACAATCTTATACATATTTGCTATGTAGTTGACAGGCTTAGTAGTCCTAACAGTCTTGAATTTTGCTGTGGTCTTCGCTTGAGCTATCAGATCTTCCTTTGAAACAGTGAGAGGGATCTCTTCTGTTATGGTCTCTTCTGTAGCGTCTGACGCATCAGTGAGCATAGACGTGGGCTGCTGTAAAGCGGCCAGCTTGTTGTATTCAGCTACGAGAATTTTG…
1-1_trimmed_(paired)_contig_269094	RNA-dependent RNA polymerase [Medicago sativa alphapartitivirus 2]	AACTTATGGAATTGGATGACTGATGCCATCCTCACCACCCCTCTAATTCTACCAGATGGCAGTGTCCTAAGATTTAACCATTCAGGTATTTACTCTGGATATTTCCAGACTCAAATATTAGACTCTATTTACAATTGTGTAATGATTTTTACGATACTATCCCGTATGGGATTCGACTTAGATCGCGTAGAAATTAAGGTACAAGGCGATGATTCAATCATCTTGCTTATGTCCCATTATACTACAATCAAGGACTCATTTTTACCATTCTTCTCACTTTATGCTCAACAGTATTTTGGCTCTATAGTCAATACTAAGAAGAGCGAGGTGCTTCCTTCATTAGAAGGAGCTGAGGTACTAAAGTACCGCAACTTCGGCA
1-1_trimmed_(paired)_contig_171046	replicase [Pea streak virus]<>replicase [Pea streak virus]	TTGTTCGTTGTAAATAGTGGAACTTTGCGTAGGAGTATTATAGATATGTTAAAGCGCAGTTACTCTTACAATGCACTCATGGAGTTGAATCCCTACAGCTTATATACCCTGTGAGTGTAAAGGGCTGAGGGTAATTTGGTGGCTAGATATGTACTGAGCGGTTTGCAAGCTGAGGATATTGATGCCTACATTATGCGTGCTCTATCGGAGTTGCAGGAAGAAGAAGAAGAGCAAATTCTGGACAGGAAAATGCTCACTTATCTGGATCTGGCTGTAAAGGAAGAAGAAGAGCGAACCGAGGAAATTGAGGAGGTGGTAGAGGAGATTAAGACCACCAAAACTTTTGATAGAGGGGTCTCCTACTTGAATTGTGATTGTGGCATGAGTTTTGAGTGTGGA…
1-1_trimmed_(paired)_contig_8740	polymerase polyprotein [Soybean chlorotic mottle virus]	AGCTTTTCCTCTTTTTATCTCATTATGTTTTCTGACATAAAAAGCTGGCGCTGAATGTGGACTAATTGAAGGACTTATTAATCCTTTCTCTAATAGTTCTGCTATTTCTTTTTTAAATTCTTCCTTATCTTCTCCTGAATAAGGGATTTTGTATAGGGCTTTGACTTCCTTTTTAGGGTCTTTAAGTTTTACAACAATTAAATCTTGTATTTTGTTTACTATAGTATCCAATGGATTTTCAGAACAAACTTGATCTAGATGATGTTCTAGATTTTGTTCAGTTGTTAAGTAAAACTTTCTTTTATCCCACATACATCTAAGTATGTTAAGATTTTCTGAAATTGCTTTTAAAATTTCATTTTTTGTAATAATGTTTGTTGTAACAAATTCACTATCTTT…
1-1_trimmed_(paired)_contig_282396	movement protein... partial [Alfalfa mosaic virus]<>movement protein... partial [Alfalfa mosaic virus]	GGTCCTAAGCAGCTAAAGCTCCGCACTCAATTGGTGCTGTCTAATGGAGCAGCGCCAGTAGTTTTAAGCCTTGTGTCAAAGGAAAAGAAATCGATTTTAAATCGTATGCTTCCTAAGATTGGACAGAGGATGTACGTCCATCACTCGGCTATTTACCTCCTTTATATGCCAAACATACTGAAAAGTTCTTCAGGGAGCATCACCTTGAAACTTTTCAATGAAGCTACAGGAGAGTTAGTGGATGTTGACACCGACCATGATGCTACCCAGGCATGTAGATTTGCTGGACGTTACCCCCGGAGTATTCTGGAGATCGGAAAAGCACACGTCTGAACTGCATTCAC
1-1_trimmed_(paired)_contig_29489	putative inclusion body protein [Soybean chlorotic mottle virus]<>RecName: Full=Transactivator/viroplasmin protein... Short=Tav... AltName: Full=Inclusion body matrix protein<>putative inclusion body protein [Soybean chlorotic mottle virus]	ATAGAACCAAAAGGATGGAAATCTTCAACAAACCCAACAACTGTCCTTGCAGATTTACCAAAAACATCTTGGGCCGATAAGGTCGAAGAAGAAGAAGAAAGAAAAAATGGAAAAGAAAAAGAATCCATTGATCAACAAACAAGTCAAAAGATTGACAGTCAACTTGGAGGAAAAAAGAAAGCTTATGTAATTTTTGATGGACCTATGAAAGGTATCTACCAAAACTGGGAAACCACAAAGTTACATACAAACGGCAAAAATGTCAGATACAAAGGGTATGAGACCCTTGAAGAAGCAAAAACAGCCTACAACGCTGTTTACAAGGAAGTTGCAACAGCAAACAATATAGTCCAGCCATCAAAAATGGAGACTAAGAAGAAAATATCTGTAGATAGAATT…
1-1_trimmed_(paired)_contig_98689	triple gene block protein 1 [Pea streak virus]<>triple gene block protein 1 [Pea streak virus]	TCTGAGGAGTCCAAACTTGGTCCTAGCAAGTTTATTCTGATAGACGGATTCCAGAGAGGTGATTGGGAAGAGCTCAAACCTTTTGTCATTTTTGGCGACATCGCACAGTTAATGCTAAAGAGTTCTGCTGCTTTTGAGAGCGTATTCTCGAAGTGTTCCTCCCATCGAGTCCCTCTACCCATCGTCAAACTCCTGCAAGAGTTGGATTTCGAGATCACGAGTGAACGTGAGGGCGTACTAGAAGTCAG
1-1_trimmed_(paired)_contig_36717	putative N protein [Maize associated rhabdovirus]	ATAGAAGATCCAATCGATCAGACTAAGCAGGAATCCGATGAAAAACAGCAGGAGGTCGAGAAGATAAAGGGCATTAGGGTGGGAAAATCAGGTTCGAAACTGAAACCTGATGGTACCTTGTCTCTTGAGGAGAAGGTGTTTTATCCCTATCTTGCTGCTTATCTCCTCCGAATGGTGTCCAAGACTGACTCGAACGCCAAAGCTGGTATGGACAACCTATTCTTGAGGTTCACTTCCTTCTATTCTAGGAAACCTCCGACGAAGAAGGTTATGTCTGATTCTTGGTTCAAACTGCTGAAAACTCTGATGGCATCGGATCCTACCATAGCAGTAACTTGGGTCAAGACATTTGTACCATATGAGGCTAAGGAAGACATGGATTCGTCAGATGTAGGCCTT…
1-1_trimmed_(paired)_contig_4168	ORF1+2p [Medicago sativa amalgavirus 1]<>TPA_inf: ORF1+2p [Medicago sativa amalgavirus 1]	TAAAGTGATGAGACACCCTGCATAAAATCACGAAATACCTGGATATGTTCAGCATTCTCAGGATAGTCTTCAAGTTTATAACCACCAGGGGCCCGCCTCCAGGGAGCTAATTCGGGGTAAGGAACGGGTTCGTCACCAACAGGTCTGATGGAGCCATGCTTGATTGGGATAAATGGGTCCTCCAGACTAGCCCCAGGTCTGCTTGCTTCCCTGATAATGATGGACCTTGACAACATGTGATTACAATTATGATAATTATGAGGATTGTCAACCA
1-1_trimmed_(paired)_contig_6387	P1 protein [Alfalfa mosaic virus]<>P1 protein [Alfalfa mosaic virus]	ATTGCTCTATTCAATTTTTGAGCATCTTCAACTTCCTTCGCTTTAGCTTTTAAGCTCTCTTCTTTCTGCTTCCTGATATTGTCTAACAGGGTACGTGCGTAACTTGACGCATCGATGGCATTTCCTTGGTGCCATTCAGCATAGTACACATCTTCAAGTGATTGGAAGTATACTGGATCAGAAATTAGAGGTGAAGGACCATCAATCTTTCCAAGAAT
1-1_trimmed_(paired)_contig_42680	RNA-dependent RNA polymerase [Medicago sativa alphapartitivirus 1]<>RNA-dependent RNA polymerase [Medicago sativa alphapartitivirus 1]<>RNA-dependent RNA polymerase [Medicago sativa alphapartitivirus 1]<>RNA-dependent RNA polymerase [Medicago sativa alphapartitivirus 1]<>RNA-dependent RNA polymerase [Medicago sativa alphapartitivirus 1]	ATTTGGTAAAACCTTCAACGAATTTCTGTATTACGTATTCCATCCAACTTTTACTTGTAGCACTACGAACACCGATATTAGTAGATAACTGCCATGGGTAATGGCGCAAGTCAGAAGAATGTATAGGCTTAAGTAAAGAATGAGGTTTAAATAATTTCCGAGTTTGTGCGATAGCATTATAATAATGTGTGTCTTTGAGCACGGGAAAGTAGTCTGAGTCTAGTTTATCTAAATCACTTTT
1-1_trimmed_(paired)_contig_166345	polymerase polyprotein [Soybean chlorotic mottle virus]	GTTTCCTAAGTTTTTCCAATGAAGTAATATTGTATCTCTTCTTTGGGTAAATGGTTCATATAATTTTTAAAAGTTATTTCCTATAATTAAGTCTAGTCCTGAATCATGGAGGTAAATTGTTGGAATAAAAAACTTATACCCTTCAATTTCTATAGAAACATCTCTAAGGTTAAACCATATTTGATGTTTTGACCTGTCTGCAACTATAATTTCCTTCGATTTTGCTAATCTTTCCCAATTTCTAGAGATAGATTTTTTACCAAAGGAAAGAGTTGCACCTGTATCTATATAGGCCAGGAGTTTTTTATTTCCTAACAATATTTTTATGAACGTACAC
1-1_trimmed_(paired)_contig_30086	ORF1+2p [Medicago sativa amalgavirus 1]<>TPA_inf: ORF1+2p [Medicago sativa amalgavirus 1]	GGTAGGGCCGTTATGATGATGGATGCTTTGGAACAGTGTTGTAGTAGCCCCCTGTACAATGTGCTATCTACTTACACCTTCCATAAGCGCCTTAACAGAAGATCAGGTTTCAAGAATGCCGTTGTGAAGGCCTCATCTGACTGGGCGCACATCTGGAATTGGGTCAAGAATGCTGCTGTTATTGTTGAATTA
1-1_trimmed_(paired)_contig_39354	ORF1+2p [Medicago sativa amalgavirus 1]<>TPA_inf: ORF1+2p [Medicago sativa amalgavirus 1]	GTGGAGGGTCTACCGTGGTTTGGCGCCCGTCTTGGCTTTAGGTCGAAACTGGTAACTGAAGAGAAGGCTAGGAAGAAGATTTCTGAGGGTGATTCTGTTGGTAGGGCCGTTATGATGATGGACGCTTTGGAACAGTGTTGTAGTAGCCCCCTGTACAATGTGCTATCTACTTACACCTTCCATAAGCGCCT
1-1_trimmed_(paired)_contig_128074	putative reverse transcriptase [Soybean chlorotic mottle virus]<>RecName: Full=Enzymatic polyprotein... Includes: RecName: Full=Aspartic protease... Includes: RecName: Full=Endonuclease... Includes: RecName: Full=Reverse transcriptase<>putative reverse transcriptase [Soybean chlorotic mottle virus]	TATTAAAAATAAGATAAAAGATGAAGATCTTTTACTTTGTAATATGTTTCAGGGTCATTTACAGATACTGAAACGAGGTATCCAATTCATGAATTAGAAACATTAAGTTGTGTTAAAGTTTTAACAAAATGGCAAATGGAATTAATTCCAACCAGATTTTTATTAAGAACAGATTCTAAATATGTAACCGGATTTTGAAAATATGACCTTCGCGTCAATTATAAATATGGAAGACTTGTAAGATGGCAGATGAAACTCCAACCGTTTCACCCATATATTGA
1-1_trimmed_(paired)_contig_228037	putative coat protein [Soybean chlorotic mottle virus]<>RecName: Full=Capsid protein... Short=CP... AltName: Full=Coat protein<>putative coat protein [Soybean chlorotic mottle virus]	GGGGTGCTCAATATGTGTTATGTAGATAATTTTATTTGTGAATTCCAGAACTATTATTATAACATAGATAATAATATCAGAAACTCTAGGAACTTGATAGAATTATTCTATGACAAGTTACCATAAAAAGTTTCAGAACAGGTAAAGTTATATTTTGCCTCGGCTCTCACAAAAGGAAAGGTAGATAATACCCTTGGAGGAAGGATAACTTGCCTAAAGATCTGGCTTCAAGAGAAATGTAGCCAAAAAATAGCCAAAAGAGAAGCTCAAGTATCCCTTTGTTGTAATAAATTACAAGACAAAGTAG
1-1_trimmed_(paired)_contig_119334	polymerase polyprotein [Soybean chlorotic mottle virus]	CAGGATTTAGTTGTTATAAAACTTAAAGATCCTAAAAAGGAAGTCAAAGTGTTATACAAAATTCCTTACTCAGGAGAAGATAAGGAAGAATTTAAAAAAGAAATAGCAGAATTACTAGAAAAAGGTCTAATAAGTGCTTCTATTAGTCCACATTCAGCGCCAGCTTTTTATGTCAGGAAACACAATGAGATAAAAAGAGGAAAAGCTCGAATGGTGATTAATTATAAAAAACTTAATGAGATGACTATAAGTGATTCTTATAAGTTACCAAGAAA
1-1_trimmed_(paired)_contig_214000	coat protein... partial [Alfalfa mosaic virus]<>coat protein... partial [Alfalfa mosaic virus]<>coat protein... partial [Alfalfa mosaic virus]	GGCGACCACCGAGATCTACACAAGCGGAAACTCTCTTTCCCTACACGACGCTCCTCCGATCTGAGGAAGCTCACGCCGAGCCCATTAAAAGAGCTCAGACTCAGAGGGGTCCCGAGGCTTTGCCACACGCAGCCCGTCTGTGGCAGTATAGTATTCGTCGGTTTTACAACCGGGACTTTCAACGCCGGAGGTTTCGGCAGTTGAGCTTTGCGCAAGGCAGCATAGTTCTGAGAACGTTTAGTAGGTTTACCAGCTTTCCCACCAGCTTTCTTTTGTGAAGAACTCATGATGGAAGTATTTGAAAGAAAATTAAAAATAAAAACGGCCCATTACCGATCAATGATCAGGTAATATTTCATCTTTAATAAAACTTTCATATGTAAACCCTTTCGGGACTCC…
1-1_trimmed_(paired)_contig_268133	N protein [Maize yellow striate virus]<>nucleocapsid protein [Maize yellow striate virus]	TTCAGCTTGCTGAGTGTTTTCAACTCTCCAAACAGCTTATACGCATGCATCCCAGTATAAGACAGAGGTAAAGTTGCCAGATATCTGACAAGACCTACATCTGACGAATCTATGTCCTCTTTCGTCTCATATGGTACAAATGTCTTGACCCAGGTAATTGCAATTGTAGGGTCTGATGCCAGCAATATCTTTGTCAATTTGAACCAGGAATCAGGCATGATCTTCTTGGTGGGAGGCTTCTTTGAGTAGAAGGAGGTGAATCTGATAAATAAGTTTTCCATCCCGGCCTTGGCATTAGCATCAGTTTTCGATACCATACGAAGCAGATAAGCAGCAAGATAAGGGTAAAAGAGCTTCTCTTCAAAGGTTAGAGTACTGTCAGTTTTCACTCCGGATCCT…
1-1_trimmed_(paired)_contig_83913	polymerase polyprotein [Soybean chlorotic mottle virus]	TAAGGAAGGATGGATTAGACTACAAAAACCAAAAGAAATTATCTTTGCTGATAAGAAAAAACACCAAATTTGGTTTGTTCTAAAACATGTTTTTATAAAAATTGAACATAGATATTTTTATATAAGATCAATTTATGAACATGATTCTGGAATAGATTTGATAATAGGAAATAACTTTTTAAAGTTATATAGTCCTTTTATTCAAGA
1-1_trimmed_(paired)_contig_188256	putative coat protein [Soybean chlorotic mottle virus]<>RecName: Full=Capsid protein... Short=CP... AltName: Full=Coat protein<>putative coat protein [Soybean chlorotic mottle virus]	TTCATATCCTAAAGCGTCTATAGCATGTAGGACGTTTTTCTTCGGGTTATCCTTTTTAGGACACTCATTAGCATAGTGACTTTCTTCATGACATAGCCAACATGTACATGATTTTTTGTTTCTTGGGCATATTTTTCTTTTAGGATAAGGTGGTTTTTTTCTGAAGAATTTTTTTATCTCCTTTCTTGAATTTTTTAGAATGAATTTTCATAAACCTCTTTTTCTTATAATGATGTTTCAGAGTTCTTCTTTTTCTATAATTAAGGTTACATCCATAGTTTCGTACTTTGTCTTGTAATTTGTTACAGCAAAGAGATACTTGAGCTTCTCTTTTAGCTATCTTTTGGCTACATTTCTCCGGAAGCCAAATCTTCAGGGAAGTTATTCTTCCTCCAAGAG…
1-1_trimmed_(paired)_contig_175099	polymerase polyprotein [Soybean chlorotic mottle virus]	TCTATTCCAGAATCATGTTCATAGATTGATTTTACATAGAAGTATTTATGTTCAATTTTTATAAAAACATGTTTTAGAACAAACCAAATTTGGTGTTTTTTCTTATCAGCAAAGATAATTTCTTTTGGTTTTTGTAATCTAATCCATCCTTCATTTGATATGGATTTTCTTCCAAAACATAAAGTTGCACCAGTATCGATGTAACCCATAATTTTCTTTTT
12-1_trimmed_(paired)_contig_1285	replicase [Pea streak virus]<>replicase [Pea streak virus]	CGCGTATTCAATGAATTCACTCGAAAAGTCACAACCAAGTATTTTAACACTCTCCCCAGTGAGGATAATGGTACAAATATTTTGGGTATTTTTAAGATAAAATTCAATAACATGCAAACTAAGTAGTACTACACAACAGGAAATCAAACCAATAATTATTTGTGACAGTTGCATCCCTTGTTTGTTCTTAAGGATGAGGCGTGAATCAAACCGATGATCAGCAGAACTAGAGCTAAAGCCTGTATGTTGTTTGGGCCCTTGAACCAATTGTTCGAGACTCTCGCAGGGGAGTGGTACTGTATGGTTTTTGTTCCGTCCTTATAAAAACCTCCGTGCGGCAATGAGTGAATATTGTCCCCAACGTGAGGCAATTGGTTGGACCTCAAAGTAAATATGATA…
12-1_trimmed_(paired)_contig_131932	coat protein... partial [Medicago sativa deltapartitivirus 1]	GTACAATAAGTACTATAATAATAAATAACTAAAAGAAATTACATTAATAACTTAATACTAATAACTTAGGAGCTAAACTCCTTAGGAGCTATTCTCCGTAAGTAAACCTAGAAGCATCGAAAGTCGACTCTCAAAAGTCGTTTCAAAGATGATGCGTTCATAATACAAGTAGGTTACCCTCTTGATCATGGTCAAGGTCTTCTTAGCTTGATCGTCGCCGTAAGCTCTAGTGTTGATAACACTAGGTTGGCTTGTGTCTAAAGCAGCACGATTGTCAAGCCTAATTCTCTTAGGTGGATTGTTGACGTTAACAGTGGAGGAACCGGCTGTTAGGATCAGCGAATCGCTCAAAGAGTTACTCAAAGTATCAATTGGAAATTCAGCGTACGGTTTGTACGA…
12-1_trimmed_(paired)_contig_139043	RNA-dependent RNA polymerase [Medicago sativa deltapartitivirus 1]	GCCTCCCTCACTGATTTATTAACGTTATTAAATAAATTACAATTTGTGATTTACATAACATAACGTTTGAAATGCGCCGGAACCTCGTGCTCCTGTGCGACTCCGTAATCAGTCTTTAGCTTACTAGCTATCTCGTTGAGTATAGCGCTCCTTCCTCCTGCATCTTCTGCAATCGATTGAGCTCTGTAAGCGGAAATCTGTGGTTATTCAACCGGATATTCCGGAAACATCAGTAATCTGATACACTTTAGTGTATCTCGTACGTTTGATCCTCCGATCATTGTCCTTCCAAGGAATGAAACTTCTCCTGGAACCGTTGAATACTCCGTTTTGTCTGGATTGATGATCCAGCCAATTGGATAAGCTACTTCGGCGAATCTTTCTGGTGGGATGAATTGG…
12-1_trimmed_(paired)_contig_1662	P1 protein [Alfalfa mosaic virus]<>P1 protein [Alfalfa mosaic virus]	AAATCCACGGTAGTTTCCGTGTTCCCTCTAGGATCAGTTATGGTGACCGACTCGAATGTTTCAATCCCTAGGCATTTCAACAGCTTCCTTACAGGGTAGAAGACACCGTCTGTGCATCGAACGGGGCTCTCATCTTGAACCGGTGTCCGTTCAGAATGAGAAGTCGCTGACCTAGAAAATAGAGATTTCAGATCTCTCTTAGGCAACGACAACAGAGCTTTGGCGACAAAATCACCAGGAACATTGACTTTATCCAGCGCGCTTAAAAAGGTAGGACCAGAATACCACGTTGGACCTTCAGACCCTTTTAAAACAGCATCAGTCGATAGTCTCTCTCCTTTGTCTAGGAGGGATAACATCTCTGGAATGGCGTTATAGAGTTTTTTCACTCTATAATAA…
12-1_trimmed_(paired)_contig_1663	P1 [Alfalfa mosaic virus]	CTATTTTCTTTTGGAAAGATTGGTATAAATCCACGGTAGTTTCCGTGTTACTTCTAGGATCAGTTATAGTGACCGACTCAAATTCGTCACTTCCTAGGCCTTTCAACAACATCCTTATAGGGTAAAAGACACCGTCTGTGCATCGAACGGGGCTCTCGTCCTGAACCGGTGTCCGTTCAGAATGAGATGTCGCTGACCTAGAAAATAGAGATTTCAGATCTCTCTTAGGCAACGACAACAGAGCTTTGGCGACAAAATCACCAGGAACATTGACTTTATCCAGTGCGCTTAAAAAGGTAGGACCAGAATACCACGTTGGACCTTCAGAACCTTTTAAAACAGCATCAGTCGATAGTCTCTCTCCTTTGTCTAGGAGGGATAACATCTCTGGAATGGCGT…
12-1_trimmed_(paired)_contig_183	coat protein [Medicago sativa alphapartitivirus 1]	CAGATCGGGTAGGGGCAGTAACATTGAACAGTGGTGGAACATAACTAACGATAATCTGGTTAGCGGCTTTTCCATGAGGAGGACAGTCAACGAGGGTGCCATCTTTTTTTTTTTTTTTTTTTTTTCTTTTTTTTGGGTTTTTAGTTTTTTTTAAGTCGAAACAGAAAAGAAATTGAAAAAACGACTGACAAAAGGAAAAACGCAGGACGAGAAATAAAAAAACAGCAAGTGATTTTAAAATTTTTTTGGTTTTTGTTCTAAATCCTAACAAAATAAAGAAGCGAAATAAAACCGGAACTAGAAACATCTAGACGACGGAAACGCAGAATCTAATTCTTAGACTTCATCATCTTAGTTACCGAGTCATCAAGTGACAGGTAAGTGGAAGAATCAGTTAAA…
12-1_trimmed_(paired)_contig_19628	replicase [Alfalfa mosaic virus]	ACTGCTAGAAGTTATCCCCTTGCGAAATATGAAAGAGCAATGAGCAAGGATGGATACGTGACTCTGAGATGGGACGGAGAAGTTCTGGACGCTAATTGCGTTAGGAGTTTATCTCAATATGAGATTGTCTTTGTTGACCAATCTTGCGTCTTTGCCTCAGCGGAGCGTATCATTCCAAGCCTGGAGAAAGCCCTGGGTCTTGAAGCACACTTTTCGGTTACGATTGTTGATGGAGTTGCTGGTTGCGGGAAAACCACCAATATCAAGCAAATAGCCCGTTCATCGGGTCAGGATGTGGATTTGATCCTTACCAGCAATCGTAGCTCTGCCGATGAGTTAAAAGAAACCATCGATTGTTCACCGTTGACAAAATTGCATTACATTCGTACCTGTGATTCT…
12-1_trimmed_(paired)_contig_1976	replicase [Pea streak virus]<>replicase [Pea streak virus]	AGGTATGGCTCAGAATTCACCATTAGAAGAACTTTGGAGAGTGATAAAGAGATCAAATCCAAATACGGTCGGTTACCTCCAAATCTGGTGGATTTGATACCTCAATTTTCAAGCAAGCAGGGTCTGCACCTGTTTCTGCATGATGAGTTGCACTACTGGAGTAGGGCTGATTTGCGTTTATTTCTTACAGCATGCAATCCCATCAAAATGCTTGCGACCGTGGTCATACCGCCTGAACTGCTCATTGGAGCAACAGAATCGATGAACAAGTGGTGTTACACGTTCAACATTGAAGATGGAGAAATGTTCTTTTTCCCTGATGGGGTAACTACTGAAGGTTATTCCCAGAGGGCCGATTGTGCCGATTTACTTAATCTGGCAAAGATCATCCTTGATGAT…
12-1_trimmed_(paired)_contig_2790	coat protein [Medicago sativa alphapartitivirus 1]<>coat protein [Medicago sativa alphapartitivirus 2]	TTTTTTTGGTTTTTTTTCTTTAAGTAGAAAATAAAAGGATAAATAAAAGTACTAAGAACGAAAAACGAGGTAATCGAAAAGGGAAGAGAATTACTTCAAAACCTTAATTAAACAAAGGAAATATTTTTTTTTGTTTTCAATTAATGGTTCAACAAAAAAGGAAAAACGGAAAATCAGAACTTCAAACAAGAAGACATGAAAACCGGCAAGTTTAATTAGCCTTTGGGCTTCATTAAACCGCGCACAACCTCTCGGAGTGAGAGATAGCTCGAGTGATCGGTGATGGAGGATTCAACGGGAGCAAGGTTCCAGAACGGTCCACGACGCGACTCAGCACCAATGTGGTTGTAGTAGGGATGGGTCGGGTAGATATTCACGTTGGTCTGCGCAAGTGCAGCC…
12-1_trimmed_(paired)_contig_2993	ORF1+2p [Medicago sativa amalgavirus 1]<>TPA_inf: ORF1+2p [Medicago sativa amalgavirus 1]	TTTTTTTTTTTTTTTTCGGGGGCCCGCATAATCGCGGTGCCACGGACAATTTCATTAAATATTAAGTTCATGATTACAGGGAGTTAGGGAAAGAAAATTACAGGAGGAAACATGAAAGGAAATAAAAGCTATTCCCTACTTGATCTAATTCCATCGAGCCACCTCACGAAGTCCTCCACACATGCGAAACCTCCTAACTCGAGCCTCCCCCGCAGTGCACGTAACGCGCGGCCAGCCTTCTCCAAATCCTTGGGTGCATCCGGGTCTGCCCCATCTTTCAATCTGAATGTCTTCGTTTCACGCAGATATTTCGAAATGGGGTGGTGATGTAGCCAATTAAGCCAACTCCTCAGGTCATTCCCAAATTGCCCCTCACCCACAAAAGCGTCACCTCTAATG…
12-1_trimmed_(paired)_contig_3732	replicase [Pea streak virus]<>replicase [Pea streak virus]	GCACATGAAGCTGTTGAATGGCCAGCGTGGATGGATATGTTGCTAGAGTGTAATGGCTTTGACCCTGAAGAGTACGATTGCGTTCTCGTCCAGATTTATTCTAGTGGGTAACAAATAGGGTTCCACGCAGATGATGAGGCAATCTTTCCAAAGGATGGGAAAATACTAACCATGACCACTGGAGGTAGTGCGGATTTTTCGGTCAGGTGCAGCCGTGGGGGCTTCACATTTAACTTTGGGGCAGATACTTATTTGATCATGCCTGAGGGATGCCAGAACAGCCATAAGCACGCTGTGAGCAACTGCACCCATGGAAGAATCAGTTACACATTTAGGCAGTTGAAGCAGTGCAGGGAGTACCTGGAGCGTGAATGCGAGGTTGAATCTTTGTGTGATCAA…
12-1_trimmed_(paired)_contig_4141	P1 protein [Alfalfa mosaic virus]	TTTAAATGTGTTTGAGCTTTCAAAACTGCCTTTTCAGCTTGAGTATGACACAAATAAAGAGCGTTGGTATTTCTCTCAACGCTTACGGGGGAATTTATCGGCACAACTTCGATAGATCTTAGTACTCTGGAATTTGTCTTCACCGGTCTCTTGTTCTTGTAAAAATATTTTTCAAGGCAATAGGTGGCATCTGCTGGGGATCTCCAGGTAATTAATTTCCTCTCGACTTTCCCAGTTAGCTTATGATGACGAAAAACAAATGACGGATTCCTTGAGACAAAAGGAATTTGTTCCGTGTCACCAAATCCAATGACTTCGCTACAACCAGCTAAAGTAGCAGCGGCATAGACTAAACCTGCATGTTGCAAAAAACATTCATCGAAAATTAACCTCTGTGCT…
12-1_trimmed_(paired)_contig_6902	89.7 kDa protein [Alfalfa mosaic virus]	TTGAGATGTCTTGGATTTGGTGTCAGTGAACCTACTGACACTTCCTCATCAGAGTATGTTCCCAAGAGTTCCGTTGAGGAGATTTCCAACGAAGTTACTGAACTCGATTCAGTAGATCCATTGTCCCAATGTTACGAACGTATTCTCGTATCGTTGATGCTCGTAAGAAAGATGACTCAAGCTGCCGAGGACTTCCACAAGTCATTTGGGGGAGAACTCGATAGCCCTTGTTGTAGGGTTTACCGTCTTTATAGACATTTCGTTAATGAAGACGATGCACCCGCTTGGGCCATACCGAACGTCGTGAATGAGGATTCTTACGACGAATATGCCTACCTCCAAGAGGAGTTAGATGCCATTAATAACTCTTTTGAGTTGCTAAATGAAGAGCGTGAGTTA…
12-1_trimmed_(paired)_contig_6903	polymerase [Alfalfa mosaic virus]	TTGAGATGTCTTGGATTTGGTGTTAGTGAGCCTACTGACACTTCCTCATCAGAGTATGTTCCCAAGAGTTCCGTTGAAGAGATTTCCAACGAAGTCGCTGAACTCGATTCAGTGGATCCATCATTCCAATGTTACAGACACGTTTTTGTATCATTGATGCTCGTAAGAAAGATGACTCAAGCTGCCGAAGACTTCCACGAGAGTTTTGGGGGAGAATTCGATAGCCCTTGTTGTAGGGTTTACCGTCTTTATAGACATTTTGTTAATGAAGACGATGCACCCGCTTGGGCCATACCGAATGTCGTGAATGAGGATTCTTACGACGATTATGCCTACCTCCGAGAGGAGTTAGATGCCATAGACAGCTCATTTGAGTTGCTAAACGAAGAGCGTGAGTTA…
12-1_trimmed_(paired)_contig_81	RNA-dependent RNA polymerase [Medicago sativa alphapartitivirus 1]<>RNA-dependent RNA polymerase [Medicago sativa alphapartitivirus 1]<>RNA-dependent RNA polymerase [Medicago sativa alphapartitivirus 1]<>RNA-dependent RNA polymerase [Medicago sativa alphapartitivirus 1]<>RNA-dependent RNA polymerase [Medicago sativa alphapartitivirus 1]	TTTTTTCAAGCAGAAGACGGCATACGGGATTTCTGAATGTGACTGGAGTTCAGACGTGTGCTCTTCCGATCTCTTTTTTCTTTTTTTTTTTTTTTTTTTTTTTAAGAGAAAAGACGAAAAAAAATAACGTCTTAAACTTAAGACTTTCCGGGGATACCGATAAAGTGTTTTAATGGCCAATGCTTTTCGGAAACTAAGTCACGAGTTGGCTCTTGGAGAAGGCGGACAGTTTCAAAATAACTAGGGAAGTGACTAATGTCAACTTCAGAATATCCTGGAACGTAATTTTGCCTATAGCGTAGACTACCTGGTAAACCATGCGGGTCAGGGCTATAGCCTCCGGCTTTCAGAAAGTTATAGATATCCTCGCAAATTTGGTAGACACGAGAGTGGAATCCA…
12-1_trimmed_(paired)_contig_83985	CP [Alfalfa virus S]<>CP [Alfalfa virus S]	GATTTATTTAAGTTTTACCTGGTAAGGATGGCGGGGTAGAGGCCTACAATACTTCCGGTAAAGGCCTCATGGAAACCCGGAAGACTCGATATTAGTACGTCGAGTAGCGAACAGCTGTTGGGCAGCTCGAAATACCCTGACCTTTGTGCTCACTCCGATTCACTCTGCAGCAATATGCAGAGCCTGAGCGCGCAACGTCCGTGAGGCAGTTACGTGTCGATCGTCAAGTGAGGTGGTCGGCAGACCCTTGACCCTGGTCGAGGGGAGTCTTTTAGCGTCTTACTGCCAGGACGGTGGTGGTGATTATTCTCCAAAGGTGATCATTGGAGGTGGGTCCCGCGCTCGAACTTGTTGCATACCCATCATATTACCGCGGGTGGAGTATTGGTGTGGGTTGGT…
12-1_trimmed_(paired)_contig_178948	RdRP [Alfalfa virus S]<>RdRP [Alfalfa virus S]	TCAACAAGTCCCAATGGGTTAAAAAACTTGAGTAAGTGGGCTTTAAATTCTAACCAGGCCAGACTGTTTCAGCCTTCAAGCAAAGCACAGTGCTGCTGACAACCACCTACGCCCTATACTTGCGTAAGAAGAGGGAGCAACACCAGCCGGACAACGTGTTCATCATGTGTGAGAAAACTCCAAACCAGTTTAATGATTTCGTGCTACCCAGGTTTGACTTCAGCCAGCCTTCTTACACCTCCGATTACGAGCAGTATGACCAGTCACAGGACGGTGCATTCCTCAATTTCGAACTCCGGAAAGCTCGACACTTTGGCGTCCCGGAGGAAGTAATCAGTTTCTACCGTTTCATCAAGCTCAATGCCAAAACCTTCCTAGGCAATTTAGCCATCATGCGGC…
12-1_trimmed_(paired)_contig_1672	P1 protein... partial [Alfalfa mosaic virus]	ATCTCCCATCTAACATTAAAGTTAGGAATTTCCCCCTCGTTATGAATTAACATATCTGCATCAACCATCATGGTGCAAATGAATTTCATAACGCCTTTTTGGTCCAAACTACATGCCAACTCTCCCACATCGAGATCGCTAGTAGAATGGATGGCAAAAGCATAGTCAGCTCGCCTTGAGCATTTCTGAAACGTGTCCATGCAGTAATCTGCTTCACCCACAATTTCCGGGTGTTTTCGGACATACGACTTTAGAGACAATATTCTCTCCGTGAGCCTAGCTCCGTCTCTAGCATCCAATATGGGACAGCAGCAATGTACATTATGCCGCTTCACCTTCATATGGGAAACAAAATTTCCTCCAAGGTCTATAATACTGTCAACCGTATTACCGAAACAT…
12-1_trimmed_(paired)_contig_7149	replicase [Pea streak virus]<>replicase [Pea streak virus]	ATTTCGCAATTTCAGATTGCACATCTGGTTTATTAAGGGTCATTAAATACCTCTCTATTTTGGATATTGTGGTGTAGGAACTTGGCTAGCACTGACCATCATCTTCCATGAGATCTGCAATACCTTTTGTGCCCACTGCCTCGAAGTTAGAGAATGTTCTAGTCTTTGGAACTATCGCATCACCCCGTGTGATAGCTATCAAATGATGGCTGAATTTCGAACACAATATATCCACACAGTAAGTGGTGCCATCATCAAGAATGATCTTTGCCAGATTAAGTAAATCGGCACAATCAGCCCTCTGGGAATAACCTTCAGTAGTTACCCCATCAGGGAAAAAGAACATTTCTCCATCTTCAATGTTGAACGTGTAACACCACTTGTTCATCGATTCTGTTG…
12-1_trimmed_(paired)_contig_6573	movement protein [Alfalfa mosaic virus]	AATCAGCTAAAGCTCTGCACTCAATTGGTGCTGTCTAATGGAGCAGCGCCAGTAGTTTTAAGCCTTGTGTCAAAGGAAAAGAAATCGATTTTGAATCGTATGCTTCCTAAGATTGGACAGAGGATGTACGTCCATCACTCGGCTATTTACCTCCTTTATATGCCAAACATACTGAAAAGTTCTTCAGGGCGCATCACCTTGAAACTTTTTAATGAAGCTACAGGAGAGTTAGTGGATGTTGACACCGACCATGATGCTACCCAGGCATGTATATTTGCTGGACGTTACCCCCGGAGTATTCTGGCGAAAGATGCAGCGAAAGGACACGACTTAAAATTAGTCGTCCACGCTGTTGCTTCGACCAATGTGAACTCTGCTGTCGGTGTTCTATACCCTATT…
12-1_trimmed_(paired)_contig_4045	capsid protein [Alfalfa mosaic virus]<>coat protein [Alfalfa mosaic virus]<>coat protein [Alfalfa mosaic virus]<>coat protein [Alfalfa mosaic virus]<>coat protein [Alfalfa mosaic virus]<>coat protein [Alfalfa mosaic virus]<>coat protein [Alfalfa mosaic virus]<>capsid protein [Alfalfa mosaic virus]<>capsid protein [Alfalfa mosaic virus]<>coat protein [Alfalfa mosaic virus]<>coat protein [Alfalfa m…	TGCATGAGCATTTATATATGTGCGTTAGCACATATATAAGCAATATGAAGTCGATCCTATCAGGAGCGAATAGGACTTCATACCTTGACCTTAATCCACCCAGTGGAGGTCAGCATTAAATGACTTTAGCATCCCAAATTAATGGGGTACATCAATGACGATCAAGATCGTCAGCTTCGTCGAGCAGCCCCACAGTAATCAAACTGCGGAGGGGCCCTGCTCGCGGGAACGCCTTTCTCTCGACCCAAACTTCGTTGAATCGGTATGAGGGATTTTTAGATCCCTCAGGCTGCGCGTCGAAGTCCAGACAGAGGGCTACGGCATAGGAATGCTTGAAATTTTGATTTTGCATTCCCGCATGGGTAGGAGCTGTGAAGACCAACTCAAACCCGAACTTCT…
12-1_trimmed_(paired)_contig_196765	RNA-dependent RNA polymerase [Medicago sativa alphapartitivirus 2]	CGGAAGTGTCAGGGTAGTGGTAGGTAGGGTGGTAGCCATGTTCAAAAGTAAACATCGGTCGCATAATCATCGCGTGAATATCACGAATGACAGTGTGGCGTGCATCTTTATCAAATCGGCTCCAATCTAGAGTCACTACTGACTCAAATCGAGGAAGGGCTGTAGAAGCCCATGTGTGAAGACGGGACCATCCGCCAGTAATAGTTTCATATCCCCAAAGCATTGGAGATTCAGGTCCACGGTTCAGCAAGCTGATTTGTATGGGCCATATAAACATTAACTCTGCCATTAGCAAAGTTGACGGGGCGCCGAAGACTAGACGGACCTTATCAGGTTCATCATCTTCAACCAGGTGTTGATGCGCGAATGCTGTATTCCAGTATCGCAAATCATGTCCAT…
12-1_trimmed_(paired)_contig_204043	coat protein/movement protein/aphid transmission fusion protein [Bean leafroll virus]	CGATCTCATAGTCGCCAACACTACAGCTGTTGTAGATGGCTATGGGAGTAGTATTAGTATAGATAGACAAGTCTTAGTTGCCGTTGACAATCATATAGTAGATTCCGGTGACGAGACGGATGATCTTCCAGGTTATTCAAGCTCTTCTTCTGAGGCACCCAAACTTCCTGCCGTTAATCAAACGAAGTTGCCACCAAAAGGTTTTCTTTCCAGGTTGAGAGAATCCGAGATCGAAGAGATAGCGGATAAACCAACCGAGATAACAACACCTGAGGTTAGACAACTAGCTGATGCTACACGCCAGCCTTTTGCCGTAGGAATGTACAATGACGCTTTTGAGCGACTGTCCATAAATGAAAAGAAACGCAATTTTGATTCCGTCAAGGATGATATTGCTGA…
12-1_trimmed_(paired)_contig_98688	nucleocapsid protein [Datura yellow vein nucleorhabdovirus]<>nucleocapsid protein [Datura yellow vein nucleorhabdovirus]	TATTCATAGAGAATACAAATTTGAAGAAGCTGCTAAGTTCCCAATTTATAAGATCAGTGCAAAAAAGGATGAAGAAATAGTCCAGTTTTTCAATAAGTTCATTGATGCTAAGACCAAAGATGTTACTGAGAAGGATATGCTTTCTTTTGTAGGTGTAGCCCTGAACCTGCGGCACCCAATAACAGGTCAAGAAATCTTCCACGAGCCATGGACCCCCGATATCATGTGCTCTGATTTTGCAACAGCGGTGCCCTCCGAGACAAGCAAGGTGTCTATGACTCAAAGTGGGTCTCCGGCTGTCGTCACAACAATAGTCCCATCAACAAACGACACTGCGGAGGAATCAATGAAAGATCAGGCAAACGCTATTTGTTTCCTTTTATCATGGTTAACCCGGTA…
12-1_trimmed_(paired)_contig_226880	hypothetical protein [Alfalfa virus S]<>hypothetical protein [Alfalfa virus S]	CAACAACAACCGCGCTCAAACAGAAGACATACAAGCTATTAGAGCCGACATTGCCACTCTTCCCACCTCTACTGACATCCAACGGCATCACGGGGAGTTACTAACACTGATCACCAACTCGCAAGTTCGAACACCGCCTGTGACGACGATACCGGATCAGCGAGTGTTCTTCTCGGAGCTTCAATCAGCACTCAATGCTACCAACGCCCTCTTAGCCAATAGGCCAGAGGTGGACTACCAAATCCAACAATCACCGCTACCGATCGAAGAGCTTTTCGGCCAGTTGCACGCACTACACGCTAACTCGATCAAATGGTACAAGCACCTGGAGGGACTACAGAATCAGGCCACCCTCCAAATCCAGAGGTTGCACGCAGCCCTACCCGCCACCGCAGACGC…
12-1_trimmed_(paired)_contig_26294	P1 protein [Alfalfa mosaic virus]	AAAGCCCTGGGTCTTGAAGCACATTTTTCAGTTACGATTGTTGATGGAGTTGCTGGTTGCGGAAAAACCACCAATATCAAGCAAATAGCCCGTTCATCGGGTCAGGATGTGGATTTGATCCTTACCAGCAATCGTAGCTCTGCCGATGAGTTAAAAGAAACCATCGATTGTTCACCGTTGACAAAGTTGCATTACATTCGTACCTGTGATTCTTACTTAATGTCTGCCTCGGCGGTAAAAGCACAGAGGTTAATTTTTGATGAATGTTTTTTGCAACATGCAGGTTTAGTCTATGCCGCTGCCACTTTAGCTGGTTGTAGCGAAGTCATTGGTTTTGGTGACACGGAACAAATTCCTTTTGTCTCAAGGAATCCGTCATTTGTTTTTCGTCATCATAAG…
12-1_trimmed_(paired)_contig_3136	P2 protein [Alfalfa mosaic virus]	GATTGATACCATTCATCGAATATATCGGCATTGACTTTCTTCGAACCCAAGCGTATGAGGAGTTTCAATGGATTCGGCACCGGCAGGACAACTCTGCCTCCACTTATAGTGGGCATAGTAATCAAGAACTTACTGCATATGAAAGGCTGGTTATGAGGAAACTTTGCTTCAAGATTAAAAAGAGTCGTGAAAAGAAACTCTCGATCTCTTGGTAATTCCTCCACAGTGCCTATCAATGAATCATCACCGGAAGCGACAACGAATTTCACATTTGGGTCCATCAAGTCATACACATGACATAGACAAGCTAATGTCACTATCGTGTTTCCCAAGTATGTAAGCGCATCTCCAGTACGACGTTGGAAATCGACGTTAAAGAAAACGCCATTCTTCGAATCT…
12-1_trimmed_(paired)_contig_222923	polyprotein P2a [Lucerne transient streak virus]<>polyprotein P2a [Lucerne transient streak virus]	GATCGGAAGAGCACACGTCTGAACTCCAGTCACATTCAGAAATCTCGTATGCCGTCTTCTGCTTGAAAAAAATAGGGTTGGGTTGCTCCCATCGGTACTCTGCAAGGTTGATGAGGGCGGTGCAACACCTTCCGGTGTGCCCGCCCCTTGGCAGTTTAAATGCCTCAACAATTGCGATGTAGTCTCGGACTCAACACATTCGTCCGTGCCTTTCCACAAGTCTATAGTCTCAATACCAGCTTTGTAGATGTTATTCATTTTCCTTCCTATCCAGCTGGTTTCTTCATCAGCCCAATCAGACCACTTAACCCTTCCGGGCCCTTCAGCATCTTTCAAGGCTTCCCAGTCATCTATTCTTTTGACTCTGGCCTCTGTCATGGCAACGAAATCAGTGTCACC…
12-1_trimmed_(paired)_contig_14822	coat protein [Pea streak virus]<>coat protein [Pea streak virus]<>coat protein [Pea streak virus]	CGATCTATAGGAGCAAAACTCCTGCAAACTTGCCTCAGTGTACACTGTTCCCTTATGACACCAAAGATTGCATCTCTAGTGATGGAACCTTCAGGGTAATTGATAGAACCTTGGGGATTAGTATACCTGGATGCACCGACTGCTGTGCAGTACATGGCCACGTCCCAGAATGTCCTGGCCATATGCTCCGGAGGAACGCCCAGCTCTTTCAGTTTGGCACTTATTTTTGCCAGATTTTCAGCAGTTGCCACTTGATTGGCTTCAGGGTTCCAACCCAGCTTTTGAAGATCATCGAGCGGGGGCCGAGTAACGATGTCTGCACCATCAAGCTTCATCTTGTCAGACACCTTCAGCCTTTTTCTCTCCGCCTCCCAACCTCCATTAACTATGGATGAGCC
12-1_trimmed_(paired)_contig_79859	unnamed protein product [Figwort mosaic virus]<>RecName: Full=Transactivator/viroplasmin protein... Short=Tav... AltName: Full=Inclusion body matrix protein<>unnamed protein product [Figwort mosaic virus]	GTTGAGGCTTTGGACTGAGAATTCTTCCTTACAAACCTTTGAGGATGGGAGTTCCTTCTTGGTTTTGGCGATACCAATTTGAATAAAGTGATATGGCTCGTACCTTGTTGATTGAACCCAATCTGGAATGCTGCTAAATCCTGAGCTCAAGCTAATTCTTTTGTGGTCGTCACTGCGTTCGTCATACGCATTAGTGAGTGGGCTGTCAGGACAGCTCTTTTCCACGTTATTTTGTTCCCCACTTGTACTAGAGGAATCTGCTTTATCTTTGCAATAAAGGCAAAGATGCTTTTGGTAGGTGCGCCTAACAATTCTGCACCATTCCTTTTTTGTCTGGTCCCCACAAGCCAGCTGCTCGATGTTGACAAGATTACTTTCAAAGATGCCCACTAACTTTAA…
12-1_trimmed_(paired)_contig_3138	P2 protein [Alfalfa mosaic virus]	GAGGAGTGTCAATGGATTCGGCACCGGCAGGACAACTCTGCCTCCACTTATAGTGGGCATAGTAATCAAGAACTTACTGCATATGAAAGGCTGTTTATGACGAAACTTGTCTTCAAGATTAAAAAGAGTCGTGAAAAGAAACTCTTGATCTCTTGGTAATTCCTCCACAGTACCTATCAATGAATCATCACCGGAAGCAACAACGAATTTCACATTTGGGTCCATCAAGTTATACACATGACACAGACAAGCTAGCGTCACTATTGTGTTTCCCAAGTATGTGAGCGCATCTCCAGTACGACGTTGGAAATCGACGTTAAAGAAAACGCCATTCTTCGAATCTGAAATTCGGGATTTTCTATGCGCATTAAACCATAAGGTTAGAAATTCGTTGGGTAT…
12-1_trimmed_(paired)_contig_110735	capsid protein [Pyrus pyrifolia cryptic virus]	ATTTTTTAATAATAAAGTTCTTTCATTAATTAAATTTCAAATTACAAAGATAGTGATAACTAGCATACTTAAATAAGCTAAATTAAACTAATAATCCTTGAAGATGAGCATCTTATGCGCTGCAGTGCGCGTATGGATGTCACTTCGCATTATTACTAGACAGTAGTACTTATAAGTTACAATCTTATACATATTTGCTATGTAGTTGACAGGCTTAGTAGTCCTAACAGTCTTGAATTTTGCTGTGGTCTTCGCTTGAGCTATCAGATCTTCCTTTGAAACAGTGAGAGGGATCTCTTCTGTTATGGTCTCTTCTGTAGCGTCTGACGCATCAGTGAGCATAGATGTGGGCTGCTGTAAAGCGGCCAGCTTGTTGTATTCAGCTACGAGAATTTTGTC…
12-1_trimmed_(paired)_contig_1975	replicase [Pea streak virus]<>replicase [Pea streak virus]	ACCGTTGTGAACGGTCTGATTGAGCTTTTTGGGCCAATCAACAAGTCTGACCGGAAGAGTAGTCCCTATTCTGTTTTCTATTGTGCTGAATTGTTTGTTGTAAATAGTGGAACTTTACGTAGGAGTATTATAGATATGTTGAAACGCAGCTACTCTTATAATGCACTCATGGAGTTGAATCCCTACAGTTTTTATACCCTGTTAGTGGAAAGGGCTGAGGGTAATTTGGTAGCTAGATACGTGCTGAGTGGTTTGCAAGCTGAGGATATTGACGCCTACATTATGCGTGCTCTATCGGAGTTGCAGGAAGAAGAAGAAGAGCAAATTCTGGACAGGAAAATGCTCACTTATCTGGATCTGGCCGTGAAGGAAGAAGAAGAGCAAACTGAGGAAATTGAG…
12-1_trimmed_(paired)_contig_212267	putative movment protein [Lucerne transient streak virus]<>P1 [Lucerne transient streak virus]	GTTTAATCAATTTGTGTATTCGTACTTTTGTGCTTAAACTTCCAATCCTGTATGCCAAGCGTAATAGTTGAGTGTTACGAAGCCGACTCCCATCGAGACATTCCCTTGTTCTCCCAGAAGATTTGGTTCGACAACGTTGACGAATTAACGTCCGACTACGTCCGAGTCTACAGGGCAGTTAGAGACTACTCCAAGGTTGATTACATCGAGGTCGAGTTGCGTTGTAACTTTTGTCACTATTACAATAGTAGGGGGCAGATCGTACAGCGATATCTTGGTTGTAAAGACGTGGAGATTAGAAATATCTCCTTACCTGACAACGACCCATACACCTACACGGTATATTCAGTTGATTGCGCGATTTGCCGGAAGATTCCAACAGAATCCGAGGACGAATCG…
12-1_trimmed_(paired)_contig_26928	P2 protein... partial [Alfalfa mosaic virus]	ATGAATGTGCCTAACCTGGGGCAGATTTATGACGTGAATTCTGTTGCTAATTCCGTGGTTAATAAGTTCTTAACAACTGTTATAGATCCTGACAAGTTGTGCATGTTTCCAGATTTTATATCTGAGGGTGAAGTTTCATATTTCCAGGACTATATAGTTGGGAAGAATCCCGACCCTGAATTATATTCAGACCCTCTAGGTATTCGTTCCATCGACAGCTATAAACACATGATTAAATCCGTGTTAAAGCCCGTTGAAGATAATTCTCTGCACCTAGAACGGCCGATGCCAGCAACCATAACATACCACGATAAAGATATCGTGATGTCGTCTTCACCAATTTTTTTGGCTGC
12-1_trimmed_(paired)_contig_37199	P1 [Alfalfa mosaic virus]	CTAAGATCTATCGAAGTCGTGCCGATAAATTCCCCTGTGAGCGTTGAGAGAAATACCAACGCTCTTTATTTGTGTCATACTCAAGCTGAAAAGGCAATTTTGAAAGCTCAAACACATTTAAAGGGATGTGATAATATCTTTACTACTCATGAAGCTCAGGGTAAGACTTTCGACAATGTTTATTTCTGTCGTTTAACTCGTACCTCAACGAGTCTTACTACTGGTAGAGATCCAATAAATGGCCCATGCCATGGATTAGTTGCCTTGTCGAGACACAAGAAGACTTTTAAATATTTTACCATCGCCCATGATAGCGATGATGTGATCTACAATGCTTGTAGAGATGCCGGTAATACCGACGATAGTATTTTAGCGAGGAGCTATAATACTAATTTCTGA…
12-1_trimmed_(paired)_contig_98888	RdRP [Alfalfa virus S]<>RdRP [Alfalfa virus S]	CCGAGTCTCACTCACATTCCGCTCCACGAAAAGAATAGCAGCTTGCCTGTTCACCGGGGAGGATGCACACATGAGCGATGACTCACATTTTGACCGCGCCACAGAGAAACACGCACCTGACCAGCCAGCAACACTGAGCGTGGCCGAAACAAAACAACTGGATGACACTCTGGCGGAGGGACGGGCAGCCACACCTAAGAGCAACAGCTTTCCGCCCTTTCCAAGAGCCACAATTGAAATATTGCAAATACATGGCTTCAAAAACCTCCGACCGCAAAGTGACGGCACGGGCCCCATTCAACCAGTACACTGGAACCCAAACACTCAGAAGTTGATAGTTAGTGAACTTTCTGAGGTAGCCCCCCACTGCTACATCTACAAGCTGGCTGAGAG
12-1_trimmed_(paired)_contig_174997	RNA-dependent RNA polymerase P1-P2 fusion [Bean leafroll virus]<>RNA-dependent RNA polymerase P1-P2 fusion [Bean leafroll virus]	TTTAAATAGTGGAGTACCCGTGTTGGAAGCATTTCATAATTGCCTATACAAAGCTTCCGGGTACAAACATGTTTCGCAGGAACTAATCGATAAGGTAGTCTCCTTTGGTACGCAAGACAAACTCGGGCTCAGGAAAGAGCGAGTTGAAGAGCCAGTAACTATGGAAAATAGGTTGAGTTACTGGGAGTCTTTTGGGGTTGACCCGCAAACTCAGGTCCTTGTTGAACGATACTTCAACAATTTGCAGGTTAGCATCGAGCCCCGTGGCGTAAAGAGATTGACGCCTTTACTTGACGCGAAACTTTTAAACATAGACATCCCTGCTAGATGCTCTGTGTCCTTACCCACTATTCTGCAGTAGATTATATTATATTATTAGTAGCTATTATTATATTAGTA…
12-1_trimmed_(paired)_contig_13850	replicase... partial [Pea streak virus]	AGTAAGTGACTTCTTTTGATAATGACCCTTACACAATTGTAAAAGGGATGAGTTTCCTCCTCATTCATGGCATTAACTGCTTGCTCCCCGCGCTTGTAAGCGTAAGACAATTCAATGGCATAATTATCAATGCAATTGTGCAAGTTCTTCTTTTCCCTGGCAATACAGATTCTCTCATATACCAATTGAGGTTTCTTGAAAATACCGAATGGCAGCAAAGACCAACCACAAAAAGTGGGGTTCTTTGTGAACTGCACTTTGGCTTTCAACTTCAACTTGGACAAGAAATCTTCGAATTTGTCACTAACTTTCAAATGTTTTGA
12-1_trimmed_(paired)_contig_14031	triple gene block protein 1 [Pea streak virus]<>triple gene block protein 1 [Pea streak virus]	GCTCTTCTGATCTGTTTGGAGTAGCGGACCATCATAACTGTTCTGGACGTTCTATTAAAGGAATCTCTGAGGAGTCCAAACCTGATCCTAGCAAGTTTATTCTGATAGACGAATTCCAGAGAGGTGATTGGGAAAAGCTCAAACCTTTTGCCATTTTTGGCGATATCGCTCAGTTAATGCTAAAGAGTTCTGCTGCTTTTGAGAGCGTATTCTCGAAGTGTTCTTCCCATCGAGTCCCTCTACCCATCGTCAAACTCTTGCAAGAGTTGGATTTCGAGATCACGAGTGAACGTGAGGGCGTACTAAAAGTCAGAACCCTACTCGGATCTGAACCAGAGGGTGTTGT
12-1_trimmed_(paired)_contig_14099	triple gene block protein 1 [Pea streak virus]<>triple gene block protein 1 [Pea streak virus]	GCTCTTCTGATCTGTTTGGAGTAGCGGACCATCATAACTGTTCTGGACGTTCTATTAAAGGAATCTCTGAGGAGTCCAAACCTGATCCTAGCAAGTTTATTCTGATAGACGAATTCCAGAGAGGTGATTGGGAAAAGCTCAAACCTTTTGCCATTTTTGGCGATATCGCTCAGTTAATGCTAAAAAGTTCTGCTGCTTTTGAGAGCGTATTCTCGAAGTGTTCTTCCCATCGAGTCCCTCTACCCATCGTCAAACTCTTGCAAGAGTTGGATTTCGAGATCACGAGTGAACGTGAGGGCGTACTAAAAGTCAGAACCCTACTCGGATCTGAACCAGAGGGTGTTGT
12-1_trimmed_(paired)_contig_253653	coat P3 and systemic movement/aphid transmission P5 fusion protein [Bean leafroll virus]<>coat P3 and systemic movement/aphid transmission P5 fusion protein [Bean leafroll virus]	AAGGCCGACAATACGTGGAAGTATGGACACCCAGACTTGGAGATTAACAACTGTAAGTTCAACAATAGGCAAGTCCTGGAACGCGATGCGTACATTTCGTTCCATGTTGAAACAACTGGGCCTAATGCTTCCTTCTTCTTAGTTGCGCCTCCAGTTCAAAAGACTGGCCGGTATAATTATGCCGTATCTTATGGAGCTTGGACTGATAGGATGCTAGAGTTTGGTTCTGTTACTGTTGCACTTGATGAACATTTAGAAGGTGGTAACAGTTCTCGTTATATTAGGAGGTCACCAAGGCCAGGACACCTTGAGTCGAC
12-1_trimmed_(paired)_contig_206976	RNA-dependent RNA polymerase P1-P2 fusion [Bean leafroll virus]<>RNA-dependent RNA polymerase P1-P2 fusion [Bean leafroll virus]	CTCGGCTATTATCCTTCCCACTTTAAAACTGTCATAACCGCTAAGAACAGTGGGGGATTTGAAGACATTATCTATTGCGTGCATAAATTTCTTCTCAGAAAATTTTAGCCGCCGCCCTAATTCAACATTGTACCGTTTATTGCGGGGGCAGATAAGTCTGGGTGCGATCTTCTTACACATCAAGTGTTTTTCCATCTTTAGAAATGCAGTTACGAATGAATCTTGCTTCTCAACAGCCTTCCTCTTCAAGGATAAAACCGCTGTGTTATACAACGACCTCTTCCCTGATTTGAAGGTGGCAGCAAGTTGTTCAGGTGTGTATGTCTTAGGACATCG
12-1_trimmed_(paired)_contig_26644	RNA-dependent RNA polymerase [Medicago sativa alphapartitivirus 1]<>RNA-dependent RNA polymerase [Medicago sativa alphapartitivirus 1]<>RNA-dependent RNA polymerase [Medicago sativa alphapartitivirus 1]<>RNA-dependent RNA polymerase [Medicago sativa alphapartitivirus 1]<>RNA-dependent RNA polymerase [Medicago sativa alphapartitivirus 1]	GGATACCGATAAAGTGTTTTTATGGCCAATGCTTTTCGGAAACTCAGACACCAGTTGGCTCTTCGATAATGCGGCCAGTTTCAAAATAACTAGGGAAGCGACTAATGTCAACTTCAGAATATCCTGGAACGTAATTTTGACTATAGCGTAGACTACCTGGTACACCATGCGGGTAAGTGCTATAGCCTTCGGCTTTTACAAAGTTACCTCTATCCTCGCAAATTTGGTAGACACGAGAGCGGAATCCACAGTTAGCATAAGCAATGCCGATGGATCGAGCCATCCGCGATGGTAACGAGACAGTCCTTTCAGGGTGTCTCAACATAGCTAATAGTTGTAGTTCTTCACGATATGGCATAGTACCATGGTTGCGATATTTC
12-1_trimmed_(paired)_contig_34226	polymerase polyprotein [Soybean chlorotic mottle virus]	CTCTTCAGAAAGAAGAGTTTCTAGACGATTTTTTGCAGAGGCAATTTGCTCCTGCTTTTGCCTGAGAGAATTCTGTAATGTCTTTATAGCTGCTTCCATTCTCTTGTCAACTCATCTGCAAAGCAATTCTTTTCAGATTTTATATATTCAATATATGGGTGAAACGGTTGGAGTTTCATCTGCCATCTTACAAGTCTTCCATATTTATAATTGACGCGAAGGTCATATTTCCAAAATCCAGTTACATATTTGGAATCTGTTCTTAATAAAAATCTGGTTGGAATTAATTCCATTTGCCATTTTGTTAAAACTTTAACACAACTTAATGTTTCTAATTCATGAATTGGATATCTTGTTTCGGTATCTGTAAATGATCCTGAAACATATTTACAAAGTAAA…
12-1_trimmed_(paired)_contig_21458	replicase [Pea streak virus]<>replicase [Pea streak virus]	TATCAAATCCACCAGGTTTGGAGGTAACCGACCATACTTGGATTTGTTCTCTTTATCGCTCTCCAAAGTTCTCCTGATGGTGAATGCTGAGCCATACCTGGCTTTGTCGGCGCTTGTAACGTACCTGTTCACCACCTCACAAAGGTTCAATTTCTTTTCCCTACTTCTCAAGAAGTTGATTTTACTCTCCTTAATTCCAACGAAGTAAAATCTGTGATCTATATAATTTGGTAATACTTTGTAAAGCAGATAATTCTCCAAAGTTTTNNGGACTTAGCGCATAATTAAATAAGTTATGATTATCTTGTTCCACTCCCTTCAAGTTTGCTATAGCAGGTATCGCAATCAAGCTTTGCTCTGAAGAAGAAAAAGAACCCAACACTTCCTCCAATGGACTAC…
12-1_trimmed_(paired)_contig_241767	TGB1 [Alfalfa virus S]<>TGB1 [Alfalfa virus S]	AGGAGTACCACGGCGATTGCTGGCAGGAAGTGCTGGCGTGAGTGTGCACCAGTTCCGGGGCCTGCATAGGCGATTCTCTTATTACCGTCTTGGTAAAGGCCTCCGTGTGGCAAGTGGTGGATATTGTCGCCTACGTGTGGCGCAGTGTTGCGGGTGGCGAAGAGAGTGGTGAGAGCGAGGGCAGCCCCGATAGTGGCGGCGAGGAAAACCTTGGTATAGTCAGGTGGTGGTGCAAAACTCATTAAATTGATCCGAGACAAGGCACAGTGTATGGCGGGTCCGCGTGCAGGCAACGTAGAAGGCGGTTTTGTTCTTGAGCTCTGTTGAGTGGTACACTAGGGCAACGCGTTGAAACTCTGACCCCGGTAGTTGGGAAGGGCAGTAAGAATTAACTTGATG…
12-1_trimmed_(paired)_contig_7720	125.7 kd protein [Alfalfa mosaic virus]<>RecName: Full=Replication protein 1a... Includes: RecName: Full=ATP-dependent helicase... Includes: RecName: Full=Methyltransferase<>125.7 kd protein [Alfalfa mosaic virus]	TACCCTATAAGGATGTTGTTGAAATGCCTAGGAAGTGACAAATTTGAGTCGGTCACTATAACTGATCCTAGAAGTAACACGGAAACTACCGTGGATTTATACCAATCTTTCCAAAAGAAAATTGAAACGGTTTTCTCATTCATTCTTGGAAAGATTGATGGTCCTTCACCTCTAATTTCTGATCCAGTATACTTCCAATCACTTGAAGATGTGTACTATGCTGAATGGCAGCACGGAAATGCCATTGATGCGTCATATTACGCACGTACCCTGTTAGACGATATCAGGAAGCAGAAAGAAGAGAGCTTAAAAGCTAAAGCGAAGGCAGTTGAAGATGCTCA
12-1_trimmed_(paired)_contig_14069	coat protein [Pea streak virus]<>coat protein [Pea streak virus]<>coat protein [Pea streak virus]	TGCAGAAGAAGAAGTTGATAAAGATGGCGGAGCAACAGAAAGCTGCTGAAGAGAAGGCTCGTGTTGAGGCTAGATTGAAGCAACAGCTTGAGCAGCAAAGGTCAAAGCTGGGGAGCGAGAAAGAGTTTATTCGGGATGCTGAGGGGTTGCAGAAATCTCTATTGGAGCGTTTTCAGGCCCTGCAGGACCTAACTGCAAAAAGTATTGCAGGCTCATCCATAGTTAATGGAGGTTGGGAGGCGGACAGAAAAAGGCTGAAGGTGTCTGACAAGATGAAGCTTGATGGTTCAAACATCTTTACTCGGCCCACGCTCGATGATCTTAAAACGCTGGGTTGGCACCCTGAAGCCAATCAAGTGGCAACTGCTGAAAATCTGGCAACAACAAGTGCCAAACTGA…
12-1_trimmed_(paired)_contig_307374	RdRP [Alfalfa virus S]<>RdRP [Alfalfa virus S]	TATCCGGGAGGACGTCACCAATCACAAGGGTGGCCCGATACCTTAGACATGGTTCTGCAGGATTAGGGGCAAAACCCAGAAAGTTTTGATCATTGCCTTGTGCAACGTTATGAAAGAGGGGCCGCAATCCCTTTCCACCGGGACAATGAACCCGTCTACCCCTTAGACAACCCCATCCTTACGGTCAACCTTGTGGGCAGGGCCTCCAGTGAGATCCGATGCAAAAGAGGCGAAATCAAGATACCGCTATCAACCGCAGAATACTTTATAATGCCCAACGGCTGCCAGCGCACCCACCGCCACGCTGTTCGAG
12-1_trimmed_(paired)_contig_278091	polyprotein P2ab [Lucerne transient streak virus]<>polyprotein P2a2b [Lucerne transient streak virus]	CTCTTCTCGTCTTCGCGACCATTTTCTTCTCTTGGTTCGGGAATTTTGTCGGAGACTCTTCCAATCCGACGTAAGTACTTGTATATCCGCGGCCACTGCGGACAACCCTGCAATTCCACTGCCAACTCCTCAAAGTCGTCAGGGTGTTCCAGATATCTAAATAAGGTTTTAGCCCAGGATTGGAGATAGCAACGATCCGCAGCTATGCTGTGTGAGCAAAAGTTGACTTCCTTTAGGATCTCTCCCTCAGCAGCACACGGGATGTAGTCTTTACATGTGTGACCCAGTTCTCCGTAGAGATCGGAAGAGCACACGTCTGAACTCCAGTCACATTCAGAAATCACGTA
12-1_trimmed_(paired)_contig_7722	125.7 kd protein [Alfalfa mosaic virus]<>RecName: Full=Replication protein 1a... Includes: RecName: Full=ATP-dependent helicase... Includes: RecName: Full=Methyltransferase<>125.7 kd protein [Alfalfa mosaic virus]	ATTCATTCTTGGAAAGATTGATGGTCCTTCACCTCTAATTTCTGTTCCAGTATACTTCCAATCACCTGAAGATGTGTACTATGCTGAATGGCACCAAGGAAATGCCATTGATGCGTCAAATTACGCACGTACCCTGTTAGACGATATCAGGAAGCAGAAAGAAGAGAGCTTAAAAGCTAAAGCGAAGGAAGTTGAAGATGCTCAAAAATTAAATAGAGCAATTTTGCGAGTTCATGCGTATTTGGAAGCTCATCCAGATGGGAGCAAAATCGAAGGACTGGGGTTGAGTTCTCAGTTCATCGCAAACAACCCCGAGCTTGCAATCCCAA
12-1_trimmed_(paired)_contig_1664	126 kDa protein... partial [Alfalfa mosaic virus]	AGATTTCAGATCTCTCTTAGGCAACGACAACAGAGCTTTGGCGACAAAATCACCAGGAACATTGACTTTATCCAGTGCGCTTAAAAAGGTAGGACCAGAATACCACGTTGGACCTTCAGAACCTTTTAAAACAGCATCAGTCGATAGTCTCTCTCCTTTGTCTAGGAGGGATAACATCTCTGGAATGGCGTTATAGAGTTTCCTCACTCTATAATAAATCGTTGTTGCCACTGGAATATAGTCATCCGGGCTGAGAGGTTTGCCCGAAATCAAAGTCAC
12-1_trimmed_(paired)_contig_10918	coat protein [Pea streak virus]<>coat protein [Pea streak virus]<>coat protein [Pea streak virus]	AGAGCATTCTTCTTATGAGTGTTGAACGCGATGTACTCATCCGATGTAGGTCGTCTGATTACACCATCCGCGGGCTGAATAGAAGCGGGACACTCCACGAAATCAAAGAAATCGAATGCAGCAAATTTGACATCATTGTTGAAACCCTTCTCCGCCCAATTAGTTGGGGGCATGTTATTTACATGCATGTAATTCCAAATGATAGGAGCAAAACTCCTGCAAACTTGCCTCAGGGTGCACTGTTCCCTTATAACACCAAAGATTGCATCTCTGGTGATGGAACCTTCAGGGTACTTGATAGAACCTTGGGGAAGTGGCCGTGTACCGCACGGCAGTCGGTGCGTTCAGGTATACTACTCCCCAAGGTTCTATTAATTAC
12-1_trimmed_(paired)_contig_69368	replicase [Pea streak virus]<>replicase [Pea streak virus]	CTTTAACTTACCACTTTTACCCATTCTACCACTTTCGTAACCAAGGGCCTTAGCCATGTTTCCCCTAATTTCCTCTGCCAGAACTTTCCTGGGGGAGACAAAATGCACCCGCTTCCCTTCATTGGCCTTGAAAAACTTAATGAACAAGCTACTTTTACCTGCTCCAAATGTACCAAGGATAACGTTCACGTTCCTACTCACAGATCCTGCACCTGGATTCTGTCTCAACGGTTGATCATTGTAATGTTTTGAGGAAATCATTCCCGTCAATCAGGCATGCAAACTCTCACAGAGAATGTCAGCTTTATCGTTCTT
12-1_trimmed_(paired)_contig_236259	RNA-dependent RNA polymerase P1-P2 fusion protein... partial [Bean leafroll virus]<>RNA-dependent RNA polymerase P1-P2 fusion protein... partial [Bean leafroll virus]	TGAAAGCAAAAGAGGTTTTACAGGCCACTGAACAAAAAATTAAGGTGGTCTATGAGGAAGAGATTGGAGAGAGCCCCTTTGGAAGGTGGTTTAATACTCTCCCGTCCCGCATGCATTATATCAAGCGTGCGCTGAAGAAACGTGCTGTTAACGCAAAGAGAGCAAAGCACGTAACAAGCATGATGAAAGAAGTCAACGTGATTCCTGACTTCGTCGCATGCTGTGAAGTCGTCCAGGTACCTACTGG
12-1_trimmed_(paired)_contig_7721	125.7 kd protein [Alfalfa mosaic virus]<>RecName: Full=Replication protein 1a... Includes: RecName: Full=ATP-dependent helicase... Includes: RecName: Full=Methyltransferase<>125.7 kd protein [Alfalfa mosaic virus]	ATCTTTCCAAAAGAAAATTGAAACGGGTTTCGCATGCATTCGTGGAAAGGTTGATGGTCCTTCACCGCTAATTTCTGATCCGGTATACTTCCAATCACATGAAGATGTGTACTATGCTGAATGGCATCAAGGAAATGCCATTGATGCGTCAAATTACGCACGTACCCTGTTAGACGATATCAGGAAGCAGAAAGAAGAGAGCTTAAAAGCTAAAGCGAAGGAAGTTGAAGATGCTCAAAAATTAAATAGAGCAATTTTGCAAGTTCATGCCTATTTGGAAGC
12-1_trimmed_(paired)_contig_14070	coat protein [Pea streak virus]<>coat protein [Pea streak virus]<>coat protein [Pea streak virus]	TGCAGAAGAAGAAGTTGATAAAGATGGCGGAGCAACAGAAAGCTGCTGAAGAGAAGGCTCGTGTTGAGGCTAGATTGAAGCAACAGCTTGAGCAGCAAAGGTCAAAGCTGGGGAGCGAGAAAGAGTTTATTCGGGATGCTGAGGGGTTGCAGAAATCTCTATTGGAGCGTTTTCAGGCCCTGCAGGACCTAACTGCAAAAAGTATTGCAGGCTCATCCATAGTCAATGGAGGTTGGGAGGCGGACAGAAAAAGGCTGAAGGTGTCTGACAAGATGAAGCTTGATGGTTCAAACATCTTTACTCGACCCACGCTCGATGATCTTCAAAA
12-1_trimmed_(paired)_contig_34714	126 kDa protein... partial [Alfalfa mosaic virus]	AGATTTCAGATCTCTCTTAGGCAGTGACAACAGAGCTTTGGCGACAAAATCACCAGGAACATTGACTTTATCCAGTGCGCTTAAAAAGGTAGGACCAGAATACCACGTTGGACCTTCAGAACCTTTTAAAACAGCATCAGTTGATAACCTCTCTCCTTTGTCTAGGAGGGATAGCATCTCTGGAATGGCGTTATAGAGGTTTTTCACTCTATAATAAATCGTTGTTGCCACTGGAATGTAGTCAT
12-1_trimmed_(paired)_contig_202702	RdRP [Alfalfa virus S]<>RdRP [Alfalfa virus S]	GCCGGTTGCCAAGGGCTCACACTGCCCCATGTAGTCATAGCGCTAGACAAGGACACCCCTGGCTGCTCAAAGGAAGTTCTTTACACCGCTTTCTCAAGGGCTTCCGAGAGCATCACTTTTGTCAATACTTTCAATGAGAACCCAGCTTTTCTAGCCAAACTGGACGCCACTCCTTACCTCAAAACCCTACTTAGTGGCGTGAGGGAAGACGAATGGTTAGGTCGTGATGAACCACCCACTGAG
12-1_trimmed_(paired)_contig_1978	replicase [Pea streak virus]<>replicase [Pea streak virus]	GAAGACGGCATACGAGATGGAATCTCGTGACTGGAGTTCAGACGTGTGCTCTTCCTATCTTTCCCATCCTTTGGAAAGATCACGTCATCATCTGCGTGGAACCCTATTTGTGCCCCACCAGAATAATTCTGGACAAGAACGCAATCGTACTCTTCAGGGTCAAAGCCATTACACTCTAGCAACATATCCATCCACGCTGGCCATTCAATAGCTTCATGTGCACCACCATTGTACTTGTACTCCACTTGGCATCTACTGAAAAAGGTCGCACTTCTATTGCCCAAATCATCGAGGAAATTAACCAGATCGGAAGAGCACACGTCTGAACTCCAGTACGAGATTCCATCTCGTA
12-1_trimmed_(paired)_contig_19769	movement protein [Alfalfa mosaic virus]	CTTTCATATGTAAACCCTTTCGGAACTCCAAGACCCTTTGGAGAACCGGCATCTATACGCACTGTTGGTGCTATACCATTTATAGTGGTATTAGGAACACTAGGACCTTCGGGAATAAAAACTGTCTTTGCCTTCCCGGCAATCTTAGCTCTTGGTTCTAAAAGAACCGGACTGGGATCGTTCTTTGACCCCACACCTAACCTTGTTCTATCAAGAACAAAGTCCGTCAA
12-1_trimmed_(paired)_contig_6574	movement protein [Alfalfa mosaic virus]	CTTTCATATGTAAACCCTTTCGGGACTCCAAGACCCTTTGGAGAACCGGCATCTATACGCACCGTTGGTGCTATACCATTTATAGTGGTATTAGGAACACTAGGACCTTCGGGAATAAAAACTGTCTTTGCCTTCCCGGCAATCTTAGCTCTTGGTTCTAAAAGAACCGGACTGGGATCATTCTTTGACCCCACACCTAACCTTGTCCTATCAAGAACAAAGTCCGTCAA
12-1_trimmed_(paired)_contig_6741	triple gene block protein 2 [Pea streak virus]<>triple gene block protein 2 [Pea streak virus]	ATTATTGGTCTGGAATTCCCAACCGTCTCTCTAGTTATATCTGGCAAGCCTGCCATAGGGGTCAACAGAGCTGAATTTTACATCTGCTGTACTAGAGCTACAGAGAAACTCTTAATTATAACACCGGAGCCAGAGGGGTTTCACAATTGTTCAAATGCCATTGATAGCACCTCCTGATAATTCAAGATCATTCCTTGCTTTGGCAATTGGAGCGGGCATAGCGATCATTATATTCACTTTGAGATCCAACCAATTGCCTCACGTTGGAGACAATATTCACTCATTGCCGCACGGAGGTTTTTATAAGGACGGTACAAAAACCATACAGTACCACTCCCCTGCGAGAGTCTCAAACAATTGGTTCAAGGGCCCAAACAACATACAGGCTTTAGCTCTGGT…
12-1_trimmed_(paired)_contig_72343	RNA-dependent RNA polymerase [Medicago sativa alphapartitivirus 1]<>RNA-dependent RNA polymerase [Medicago sativa alphapartitivirus 1]<>RNA-dependent RNA polymerase [Medicago sativa alphapartitivirus 1]<>RNA-dependent RNA polymerase [Medicago sativa alphapartitivirus 1]<>RNA-dependent RNA polymerase [Medicago sativa alphapartitivirus 1]	ACACTCTTCCCCTACTCGCCGCTCTTCCGACCTCAACACTAGCGCAATCGTTAAAGTTGCGTCAGTCATCCAATTCCATAGGTTCTCAATCCTTTGAGGGTCGACTCCGGTGCAGACAGGGTAGTGGATTTTAGGATGACAACCATTATTGAAATCAAAATATGATCTCATACCAAGTTGATGGATATCAGAGATGACAGTATGTCTGGCGTCTCTATCAAACCGTTTCCAGGCGAGGGTAGCAACAAAATCATACCTAGCCATCCTAGAGGAGGCCCATTTATATA
12-1_trimmed_(paired)_contig_241098	hypothetical protein 1 [Hubei toti-like virus 2]<>hypothetical protein 1 [Hubei toti-like virus 2]	GAGGAATATCAGGAGCTGGCTTGTATGAATACGTGGCCGTGTGGCAACAACAAGGATTTACATCCCAAGGCTGATAGACTCACGACAATGATTCCTAGTGATGGGAGGAACGCTCTGGACCTTCGCGGGCTAAACCAGCAAGAGTGCATTGTCGTTCTGATGATGCTTGGAGGGTGGGTGAGACGTAGCAGAGCTCGCCTTGATTTTGATCTAGTGGTGCTCACCGAAGATGTCTACTACAGGGCAGACGCAGATATCTCTGCCTACTCTGATTGGGTCAAAGGTGTGCCTGCGACCCAATGCCCACCTTTACCTATTGTTGAAGTTGTATGGTCGGCGCTGAGGAAGTATGTTGCAAACAATCGCGTTTATCACCACTTCTCCACAGCACTTTATTTA…
12-1_trimmed_(paired)_contig_3137	P2 [Alfalfa mosaic virus]	TGCTGTCATCGCGGCAACGCATCGGATGACATGGTGGTCGTTAAAAACACCAATTATCTCAATCCAAGATTGATACCACTCATCGAATATATCGGCATTGACTTTCTTCGAACCCAAGCGTATAAGGAGTTTCAGTGGGTTCGGTACCGGCAGTACAACTTTGCTTCCACTCAAAGTGGGCATAGTAATCAAAAACTTACTGCATATGAAAGGCTGGTTATGAGGAAATTTTGGCTCAAGATTAAAAAGAGTCGTGAA
12-1_trimmed_(paired)_contig_43856	89.7 kDa protein [Alfalfa mosaic virus]	ATTGATACGATTGGTGTTTTTGATGATCACCACGCTATCCGATGCGTTGCCGCGATGACAGCACACAGGTATCTCAGAAGACCGAGTTTATACCTAGAAGCTGCTTTAGAATCCCTAGGTAAGATCTTCGCTAGTAAGACCTTGTGTAAGGAATGCCTCTTTAATGAGAAGCACGAGTCTAATGTGAAAATTAAGCCTCGTAGAGTGAAAAAATCCCACTCGGATGCCAGGTCAAGGGCACGCCGAGCTTGAAGTTTTCTTGACATAAGTCAAATTGCCAACCTCCACTGGGTGGGTTAAGGTTGAGGTATAGAATCCT
12-1_trimmed_(paired)_contig_4915	N protein [Maize yellow striate virus]<>nucleocapsid protein [Maize yellow striate virus]	AATGATGTATTTTATGAAATAGCACTAGTGCCGAAAGCATTCACGTCAACGGAGTATGATAGATATAAACCATATAAGTCATTGGAAACAGAGGCAGGAGTCTTAGAGCAGAGGATTCGCCAGTTCAAAGTAGAGCTTGAGAAAGACAGCCCAGATGACAACTGTCCTTATTTAATCCTGTTTCTTGCCCAGCAACTTAAGTCTGTAGTTAGGCCACATGAAAAAAGGCTATTCTCGGATATTCTCGAAGGCAATGATCTTCCCGATGAGGTGACAACATGGCTCGCAGCAGCGAATGCAGAGGACAATGTCAAAGAGTCAACAGGGAAGCCAGGCTTGGAAGATCCCATTGACCAAAACAAGGAGGCATCTGGTGATGCAAACAAGGGGGATAACAAG…
12-1_trimmed_(paired)_contig_290155	RdRP [Alfalfa virus S]<>RdRP [Alfalfa virus S]	TGAGTTTTGACGCCTTCAGTTGCAAGGTTGTCACCGTAAGGGGCGCCGAGCGTGCGGGCTACTGCGTTCGGGTTTGCAAGAGCAGTTTTAATGAATGTGCTTTTGCCGCAGCCAGGAACACCGTGGATAACTACTGGGAAGGAAAGAGGTTGTTGTGTGCGTTGAAAGCCGGCAGAAAGCAAGTCAGTTTCTAATTGAGTTAGATTCATTATTCACAAGTTAGCATAACTTAAGCAAAATCATTGGATGTAGTTGTCAAAGGCAACTGGGGTCTCCAAGTAGGCCCTGTCACCAGCTGCATCATGCATCTCAATTTTGTGTGGGTTCAAGATCAACCTATCAGACGTTATATGGAATGTGGGCAAGTGATCGCCGGTGTGCGCTGCGGTAGCCCCATGT…
12-1_trimmed_(paired)_contig_26927	90 kDa protein... partial [Alfalfa mosaic virus]	ATGAATGTGCCTAACCTGGGGCAGATTTATGACGTGAATTCTGTTGCTAATTCCGTGGTTAATAAGTTCTTAACAACTGTTATAGATCCTGACAAGTTGTGCATGTTTCCAGATTTTATATCTGAGGGTGAAGTTTCATATTTCCAGGACTATATAGTTGGGAAGAATCCCGACCCTGAATTATATTCAGA
12-1_trimmed_(paired)_contig_177785	putative TGB3 [Alfalfa virus S]<>putative TGB3 [Alfalfa virus S]	AAGCGCCCTACTCGTTCTTGCCGCTGCTGACTACTTCAACAGCCTTCCCGGGAGCCACTCTTGCCTCCTGACCATAACGGGCCACTCTGTTAGCGTTTCGGGCTGTGAAAGTCACGACGTCCCCGCGATAATCCAAAGCTTCGCCTGGAGCGGCCATGCTTTCAACCGCCAACTTCCAGGCGTTATTCACTCAGATTGAGCTCTTACGCAACCAAGTGACGGACTTGCACCACGCCGTCAACTCCGCCAACAACAACCGCGCTCAAACCGAAGAC
12-1_trimmed_(paired)_contig_13928	replicase... partial [Pea streak virus]	CAGATTCTCTCATACACCAATTGAGGCTTCTTGAAAATACCGAATGGCAGCAAAGACCAACCACAAAAAGTGGGGTTCTTTGTGAACTGCACTTTGGCCTTCAACTTCAACTTGGACAAGAAATCTTCAAATTTGTCACTAACTTTCAAATGTTTTGAAGCACACATATCATCCCCCGC
12-1_trimmed_(paired)_contig_1977	replicase [Pea streak virus]<>replicase [Pea streak virus]	AAGACGGCATACGAGATGGAATCTCGTGACTGGAGTTCAGACGTGTGCTCTTCCGATCTGATTTGGGCAACAGAAGTGCGACCTTTTTCAGTAAATGTCAAGTGGAGTACAAGTACAATGGTGGTGCACATGAAGCTGTTGAATGGCCTGCGTGGATGGATATGCTGCTAGAATGTAACGGCTTTGACCCTGAAGAGTACGATTGCGTTCTTGTCCAGATTTATTCTGG
12-1_trimmed_(paired)_contig_43871	89.7 kDa protein [Alfalfa mosaic virus]	ATATTCGATGAATGGTATCAATCTTGGATTGATATAATTGGTGTTTTTAACGACCACCATGTCATCCGATGCGTTGCCGCGATGACAGCACATAGGTATCTTAGAAGACCGAGTTTATACCTAGAAGCTTCCTTGGAATCCCTAGGTAAGATCTTCGCNNAATGAGAAGCACGAGTCTAATGTAAAAATTAAGCCTCGTAGAGTGAAAAAATCCCACTCGGATGCCAGGTCAAGGGCACGCCGAGCTTGATGTTTTCTTGACATAAGTCAAATTGCCAACCTCCACTGGGTGGATTAAGGTTGAGGTATAGAATGCTATTCGCTCCTGATAGGAAAGAATTCTATATTGCTTATACACGTGCTTATGCACGTATATAAATGCTCATGCTAAATTGCATG…
12-1_trimmed_(paired)_contig_39336	putative reverse transcriptase [Soybean chlorotic mottle virus]<>RecName: Full=Enzymatic polyprotein... Includes: RecName: Full=Aspartic protease... Includes: RecName: Full=Endonuclease... Includes: RecName: Full=Reverse transcriptase<>putative reverse transcriptase [Soybean chlorotic mottle virus]	TTAAGGTTATCAGAAGAAACAAAACCTTTAACAGCTTTCAGTTGTCCAGAAGGACATTTTGAATGGAATGTTTTACCATTTGGTTTAAAACAAGCACCATCAATATATCAAAGATTTATGGACAATACTCTTAAAGGTCTTGATCATATTTGTTTTGTATATATCGATGACATTTTAATTTTTACTAAAGGAAGTAAAGAACAACATGT
12-1_trimmed_(paired)_contig_15883	P2 protein [Alfalfa mosaic virus]	TCACGACTCTTTTTAATCTTGAACCAAAATTTCCTCATAACCAGCCTTTCATATGCAGTAAGTTTTTGATTACTATGCCCACTTTGAGTGGAAGCAAAGTTGTACTGCCGGTACCGAATCCACTGAAACTCCTCATACGCTTGGGTTCGAAGAAAGTCAATGCCGATATATTCGATGAATGGTATCAGTCCTGGATTGATACGATTGGTGTTTTTGATGATCACCA
12-1_trimmed_(paired)_contig_174826	putative coat protein [Soybean chlorotic mottle virus]<>RecName: Full=Capsid protein... Short=CP... AltName: Full=Coat protein<>putative coat protein [Soybean chlorotic mottle virus]	GGTTACATCCATAGTTTCGTACTTTGTCTTGTAATTTGTTACAGCAAAGAGATACTTGAGCTTCTCTTTTAGCTATTTTTTGGCTACATTTCTCCGGAAGCCAAATCTTCAGGGAAGTTATTCTTCCTCCAAGAGTATTATCTACTTTTCCTTCTGTGAGGGTTGAGGCTAAGTATAGCTTAACCTGTTCTGATACTTTTTCTGGCAACTTGTCATAGAATAATTCTATCAAGTTTCTAGAGTTTCTGGTATTATTATCTATGTTATAATAATAGTTTTGGAATTCACAAATAAGGTTATCTACATAACACATATT
12-1_trimmed_(paired)_contig_193611	hypothetical protein [Alfalfa virus S]<>hypothetical protein [Alfalfa virus S]	AGCAGATCTTAGCGATAGTGTCGCGCGCCAACCCAACTGAGCCGCCACCAGAGCCGGTAGCACTTCCAAACTTCGAGGTGGAACACCCGAGTTTAGAGTGCCGCACCCACGGGCTCCTAGTTTTCGACAATATCCACGCTATGATCCCGATGGACATTACCACCCGTCCTCCCAGCACCAGTCTGCAACTGTCG
12-1_trimmed_(paired)_contig_209217	coat protein P3 [Bean leafroll virus]<>coat protein P3 [Bean leafroll virus]	CTACCATGAGTATAATATCACGAACGTCGAGCTGGCGTACATCACCGAGGCCTCTTCCACCTCCTCAGGTTCCATCGCTTATGAACTCGATCCTCACCTCAAGAACACAACAATCCAGTCCAAATTAACAAGTTCAGCATCACCAAGTCTGAGAAGAAAAAGTTCTCTCGGAAGGCTATCAATGGACAGGCATGGCACGACACTTCAGAGGACCAATTCAGGATTCTCTATGAAGGAAACGGAGACGCCAAGATTGCTGGATCGTTCAGAGG
12-1_trimmed_(paired)_contig_174825	putative coat protein [Soybean chlorotic mottle virus]<>RecName: Full=Capsid protein... Short=CP... AltName: Full=Coat protein<>putative coat protein [Soybean chlorotic mottle virus]	CTGATACCTTCAACTATATGCAATATAAAACTAGCGGCAATGTATTTAAATACATTTCAACTTTACCTCTAGAAGTTATGGCAACCATACCCCTAACTGGATCCTTAGTAACAGACTGGGTATATGGTCTATTAGTTAAAGAATTTAAGGGATGGAGAGATACCATCCAATCAAAAACAACATTTTTCGATCAGAACCTTTGGAAGATAACCAATCTAAAGATTTGCAATATGTGTTATGTAGATAACTTTATTTGTGAATTCCAAAACTATTATTATAACATAGATAATAATACCAGAAACTCTAGAAACTTGATAGAATTATTCTATGACAAGTTGCCAGAAAAAGTATCAGAACA
12-1_trimmed_(paired)_contig_15559	P1 protein [Alfalfa mosaic virus]	GCATAGGCACGACCCGCTTCGGAGAAAACCTTTCCGATCGCAGTTGTGTCGTCTGCAGCTTGCTTTTCGACTACACGTCGAAGCATCTCCTGAATGGAGGCATGAGATAGAGGTTCTCGCATACTAAGGCTGGAATCGGTGGATTGGGCGTCAGCATTCATAGTGAATTCTTCACAGTATTGAATGAACGT
12-1_trimmed_(paired)_contig_15560	125.7 kd protein [Alfalfa mosaic virus]<>RecName: Full=Replication protein 1a... Includes: RecName: Full=ATP-dependent helicase... Includes: RecName: Full=Methyltransferase<>125.7 kd protein [Alfalfa mosaic virus]	GCATAGGCACGACCCGCTTCGGAAAAAACCTTTCCGATTGCAGTTGTGTCGTCTGCAGCTTGCTTTTCGACTACACGTCGAAGCATCTCCTGAATGGAGGCATGAGATAAAGGTTCTCGCATACTAAGGCTGGCATCGGTGGATTGGGCGTCAGCATTCATAGTGAAATCTTCACAGTATTGAATGAACGT
12-1_trimmed_(paired)_contig_7632	P2 protein... partial [Alfalfa mosaic virus]	TCTTCACCAATTTTTTTGGCTGCTGCTGCCCGCTTGATGTTAGTCTTAAGAGATAAGATAACCATACCAAGCGGAAAATTCCATCAATTGTTTTCCATCGATGCTGAAGCCTTTGATGCAAGTTTCCATTTTAAAGAGATAGACTTTTCGAAGTTTGACAAAAGTCAAAATGAGTTGCATCACTTGATCCA
12-1_trimmed_(paired)_contig_223575	polymerase polyprotein [Soybean chlorotic mottle virus]	GTCTAGTCCTGAATCATGGAGATAGATTGTTGGTATGAAGAACTCATGACCTTCTATAGTAATTGAGATGTTTCTCAAAACAAACCATATTTGATGTTTTGACTTATCTGCAACAATTATTTCTTTGGGTTTTTCTAATTCTTCCCAGTTTCTAGCTATGTTTCGTTTTCCAAAACAGGATGTTGCGCCTGTATCTAAATAGGCTAAAATTTCCTTCTTAC
12-2_trimmed_(paired)_contig_103	coat protein [Medicago sativa alphapartitivirus 1]	ATTTCTACTAAGACGAAAATTCTATCCAGAACTTGTTATTCTAACTCTCCTGGTCTTATAAACTTAAAGAATTTTCGTCTTAGTAGAAATTTACTACTCCCCTCCCCACTGAAATGGCTTCTAATTCAGGTACCAAATCTGATGAGGTTCAAAAGAGCCTCCAGACTCTGAAATCCTTAATAGATGAGAACAAGATTGATCAACAGCTCCTACAAACTCTAGGCCTGAAATCACTCGACAAATTCTCTCCTACTGAGGTTGAAGACCCATTTCCCTCTAAAGCTACGGTTGTAGCTCAGACAACACTATCTGCCGATAGGCGCACGCCTAAAGAGCAAGATAAGTCACTTGCTGATGCTGTTGAGCCAAAGGCTCCTACTGTCGCTTCTGATATTCTAG…
12-2_trimmed_(paired)_contig_109456	RNA-dependent RNA polymerase [Medicago sativa alphapartitivirus 2]	AGTTTACAGAAGCTTCCGGTTTATAAATTAAAGATTTTTAGTCACAGCAGATCTCAATCTACTTTCACACACACACCACCATGCGAAACACAACCGTTATTGGGCACAAGCCCAGTCTTGCTAGGCCTCTTTATGGAAATCCAGATGCTGGATCCAATCCTGCCTACGCTGATACAGTTGATCACGCACTACGTCGATATTTAACTCCTGAAGAATTCAACAGAGTTGTTAATGGCTATCGCCGCTCCCCATGGAACGAAGATGCACTAAATGATGATATCGCTAAATTAAACAGCGATGAACATACCGTTATCAAGGATGAGCACTATTACAAAGCCATCGAACACACCAAGAAACTCTTCACACCAAAGGAGAAACTTAGGCCTGTACACTTTACAG…
12-2_trimmed_(paired)_contig_152	RNA-dependent RNA polymerase [Medicago sativa alphapartitivirus 1]<>RNA-dependent RNA polymerase [Medicago sativa alphapartitivirus 1]<>RNA-dependent RNA polymerase [Medicago sativa alphapartitivirus 1]<>RNA-dependent RNA polymerase [Medicago sativa alphapartitivirus 1]<>RNA-dependent RNA polymerase [Medicago sativa alphapartitivirus 1]	TTCTGCAAAGACTAAAATTCTTTAGATTTGTAAGACAAGGGGTAAGAGTACTTCACTCAAATTCTGCCAGAATTTAAGTGAAATACTCTTACCCCTGGTCTTACAAATCTAAAGAATTTTAGTCTTTGCAGAATTACTCTACATATACACACACACACAAACACACAATGAAGAATATCGAGATAATCGGTTACAAGCCCTCTTTGGCTAAACCTATTCGTGGTAATGTTGATCCTAACTCAAACATTAATTACGGTAATATCGTCGATTATGCTTTAAGAAAATACCTCACTAATGAGGAGTTTACTATCGTCACACGTGGCTATCGTCGCTCACAATGGGCTGAAGACAGTCTTAAAAGTGATTTAGATAAACTAGATTCAGACTACTTTCCCGTGC…
12-2_trimmed_(paired)_contig_1593	coat protein [Medicago sativa alphapartitivirus 1]<>coat protein [Medicago sativa alphapartitivirus 2]	TTAAGTAGAAAATAAAAGGATAAATAAAAGTACTAAGAACGAAAAACGAGGTAATCGAAAAGGGAAGAGAATTACTTCAAAACCTTAATTAAACAAAGGAAATATTTTTTTTGTTTTCAATTAATGGTTCAACAAAAAAGGAAAAACGGAAAATCAGAACTTCAAACAAGAAGACATGAAAACCGGCAAGTTTAATTAGCCTTTGGGCTTCATTAAACCGCGCACAACCTCTCGGAGTGAGAGATAGCTCGAGTGATCGGTGATGGAGGATTCAACGGGAGCAAGGTTCCAGAACGGTCCACGGCGCGACTCAGCACCAATGTGGTTGTAGTAGGGATGGGTCGGGTAGATATTCACGTTGGTCTGCGCAAGTGCAGCCATCGCTTCAGCTAATTCAGG…
12-2_trimmed_(paired)_contig_1637	coat protein [Medicago sativa alphapartitivirus 1]<>coat protein [Medicago sativa alphapartitivirus 2]	TTCTTTAAGTAGAAAATAAAAGGTTAAATAAAAGTACTAAGAACGAAAAACGAGGTAATCGGAAAGGGAAGAGAATTACTTCAAAACCTTAATTAAACAAAGGAAATATTTTTTTTTGTTTTCAATTAGTGGTTTAACAAAAAAGGAAAAACGGAAAATCAGAACTTCAAACAAGAAGACATGAAAACCAGCAAGTTTAATTAGCCTTTGGGCTTCATTAAACCGCGCACAACCTCTCGGAGTGAGAGATAGCTCGAGTGATCGGTGATGGAAGATTCAACGGGAGCAAGGTTCCAGAACGGTCCACGACGCGACTCAGCGCCAATGTGGTTGTAGTAGGGGTGGGTCGGATAGATGTTCACGTTGGTCTGCGCAAGTGCAGCCATCGCTTCAGCTAAT…
12-2_trimmed_(paired)_contig_17048	coat protein... partial [Medicago sativa deltapartitivirus 1]	TTTTTTTAAAGCATGGGTTACATACCTTTGTAGAAGAGCTTCACCTCTTCTTAAAGGTGTGTATTCCTGTCACCATATCTTTCGTGATGATTAGGACACATGCGATTAATACAAGTTTAATAATAACTTCATTTCATTGATAAATTAAAGAAGTACAATAAGTACTATAATAATAAATAACTAAAAGAAATTACATTAATAACTTAATACTAATAACTTAGGAGCTAAACTCCTTAGGAGCTATTCTCCGTAAGTAAACCTAGAAGCATCGAAAGTCGACTCTCAAAAGTCGTTTCAAAGATGATGCGTTCATAATACAAGTAGGTTACCCTCTTGATCATGGTCAAGGTCTTCTTAGCTTGATCGTCGCCGTAAGCTCTAGTGTTGATAACACTAGGT…
12-2_trimmed_(paired)_contig_2911	P1 protein [Alfalfa mosaic virus]	ATGGCATTTCCTTGGTGCCATTCAGCATAGTACACATCTTCAAGTGATTGGAAGTATACTGGATCAGAAATTAGAGGTGAAGGACCATCAATCTTTCCAAGAATGAATGAGAAAACCGTTTCAATTTTCTTTTGGAAAGATTGGTATAAATCCACGGTAGTTTCCGTGTTACTTCTAGGATCAGTTATAGTGACCGACTCAAATTTGTCACTTCCTAGGCATTTCAACAACATCCTTATAGGGTAGAAGACACCGTCTGTGCATCGAACGGGGTTCTCATCCTGAACCGGTGTCCGTTCAGAATGAGAAGTCGCTGACCTAGAAAATAGAGATTTCAGATCTCTCTTAGGCAACGACAACAGAGCTTTGGCGACGAAATCACCAGGAACATTGACTTTA…
12-2_trimmed_(paired)_contig_39751	RNA-dependent RNA polymerase [Medicago sativa deltapartitivirus 1]	GGATAACCTAGCTCGAAGAGGGCTAGTGCTATCGATTACCTGGTATAAAATCTTAATATTTTAAACACGACAGTATCAATTATGGTACTGAACGCATTACATGATTATGATTTCCTCGATTTCAGAAGTGAAGTTGAAAGGACGAGTCATAAGCATTCACACGGTGTACGGCGAGAGCCATATACCACAGAAGTTGATAGGTGGGCGAAAGGCTTACTTATGAACTTACACTCAGAGCTGTATAAGCAAAGCATCGAAGGATGGTCGAGAAGTTATTACGACCCGGCTAGACATTTAGAAGCAATTTATAATTATGCAGCACCTGACATTCCCTTGACAAACATAGATTGGCAATTGTACACAGATTGTGCATTGACCATTAGACAAGGGTTTTATAGC…
12-2_trimmed_(paired)_contig_448	ORF1+2p [Medicago sativa amalgavirus 1]<>TPA_inf: ORF1+2p [Medicago sativa amalgavirus 1]	TTTTTTCTTTTTTTTTTTTTTTTTTTTTTTTTTTTTTTTTTTTTTTTTTTTTTTTTTTTTTTTTTTTTTTTTTTTTTTTTTTTTTTTTTTTTTTTTTTTTTTTTTTTCCGGGGGCCCGCATAATCGCGGTGCCACGGACAATTTCATTAAATATTAAGTTCATGATTACAGGGAGTTAGGGAAAGAAAATTACAGGAGGAAACATGAAAGAAAATAAAAGCTATTCCCTACTTGATCTAATTCCATCGAGCCACCTCACGAAGTCCTCCACACATGCGAAACCTCCTAACTCGAGCCTCCCCCGCAGTGCACGTAACGCGCGGCCAGCCTTCTCCAAATCCTTGGGTGCATCCGGGTCTGCCCCATCTTTCAATCTGAATGTCTTCGTTTCACGCAGAT…
12-2_trimmed_(paired)_contig_8181	P2 [Alfalfa mosaic virus]	GTGGGCATAGTAATCAAAAACTTACTGCATATGAAAGGCTGGTTATGAGGAAATTTTGGCTCAAGATTAAAAAGAGTCGTGAAAAGAAACTCTTGATCTCTTGGTAATTCCTCCACAGTACCTATCAATGAATCATCACCGGAAGCAACAACGAATTTCACATTTGGGTCCATCAAGTTATACACATGACACAGACAAGCTAGCGTCACTATTGTGTTTCCCAAGTATGTGAGCGCATCTCCAGTACGACGTTGGAAATCGACGTTAAAGAAAACGCCATTCTTCGAATCTGAAATTCGGGATTTTCTATGCGCATTAAACCATAAGGTTAGAAATTCGTTGGATATACCTAAGTATTTCAGAAGCCTTTCTTGGATCAAGTGATGCAACTCATTTTGA…
12-2_trimmed_(paired)_contig_8224	P2 protein [Alfalfa mosaic virus]	TATGTTCCCAAGAGTTCCGTTGAAGAGATTTCCAACGAAGTCGCTGAACTCGATTCAGTGGATCCATCATTCCAATGTTACAAACACGTTTTTGTATCATTGATGCTCGTAAGAAAGATGACTCAAGCTGCCGAAGACTTCCACGAGAGTTTTGGGGGAGAATTCGATAGCCCTTGTTGTAGGGTTTACCGTCTTTATAGACACTTTGTTAATGAAGACGATGCACCCGCTTGGGCCATACCGAATGTCGTGAATGAGGATTCTTACGACGATTATGCCTACCTCCGAGAGGAGTTAGATGCCATAGACAGCTCATTTGAGTTGCTAAACGAAGAGCGTGAGTTATCGGAAATTACGGACAGACTCAACGCTTTAAGATTTTTCCCTGTTTCCAAAACA…
12-2_trimmed_(paired)_contig_2910	P1 [Alfalfa mosaic virus]	CTCCCGACGAAATTAGCATCTAGAACTTCTCCGTCCCATCCCAGAGTTACGCATCCATCCTTGCTCATTGCTCTTTCATATTTTGCAAGGGGATAACTTCTAGCAGTAGGTCCGACCCAAGTATTTTTCTTTGGGATGAAAGCTCGACGTTTATCGTCACCGGCCCATACTACATCAAGACCTTTTGTCGTCCACTGACAATGATCACCCAATTTATTCAAGGTAATGATAGAATTGGCTGAAGTGGACTTCAAGTAATCAATTGCTTCAAGAATGGCATCTGAATGAGGGTTGATACGCAAAATTTCGCCAGTTTCTGCGTTCTTCTCGAATTCAGGCAACGGTTTTGGTGTTGGAATTGCAAGCTCGGGGATTTTTGCGATGAACTGAGAACTCAAC…
12-2_trimmed_(paired)_contig_188968	coat protein [Pea streak virus]<>coat protein [Pea streak virus]<>coat protein [Pea streak virus]	TTTTTTTACAAGCATTACAAATATATTAAAACACACTTGATTTTATAGGTTCTAGCTTATACATTATTTAGGTTTTACTAGCAACCGCACACACTTAGCACGCATTATTACGCCAATTTTCCTTGGCTCCACAACCGAACATACCACCGGTAACAGACGCATCATTACTCGCGTATCGGCTATTTCTGTCAGCTCTAGCCAGAGCATTCTTCTTATGAGTGTTGAAGGCGATGTACTCATCCGATGTAGGTCGTCTGATCAAACCGTCCGCGGGCTGAATAGAAGCAGGACACTCCACGAAATCAAAGAAATCGAATGCAGCAAATTTGACATCATTGTTGAAACCCTTCTCCGCCCAATTAGTTGGGGGCATGTTATTTACATGCATATAATTCCAAA…
12-2_trimmed_(paired)_contig_1523	P3 protein [Alfalfa mosaic virus]	TCAAAATATTCCAATTCAACTCAATTAACGCTTTTACAGTGTAATTCGTACTTTTCGTAAGTAAGTTTCTGTAAAAGCGTTTCTTGTTTTAATTTGGCCTAACACGTAATTCGTACTCTTCGTGAGTAAGTTGCAAATGGAGAATACAAAAACAAATGCCTCGAGTTCTGGAATGTCTTCTTCCTCTAGCTTTTCAGTGTCTTATGCTGAGGAAATGTTACTAGCTGATGAAGTTTCAAAAATAAACTCAATGTCTATTCTGGGTCCTAATCAGCTAAAGCTCTGCACTCAGTTGGTGCTGTCTAATGGAGCAGCGCCAGTAGTCTTAAGCCTTGTGTCAAAGGAAAAGAAATCGATTTTAAATCGCATGCTTCCTAAGATTGGACAGAGGATGTATGT…
12-2_trimmed_(paired)_contig_216	P1 protein... partial [Alfalfa mosaic virus]	CCACCGGCTTGTGCAAGATAGTTAATCCATTTATTTTCCTTGCGCTTTCCACAGCATTACGTTCATTCAATACTGTGAAGATTTCACTATGAATGCTGACGCCCAATCCACCGATGCCAGCCTTAGTATGCGAGAACCTTTATCTCATGCCTCCATTCAGGAGATGCTTCGACGNNTCCGAAGCGGGTCGTGCCTATGCCCAGGATGCTCTCCCTTCAGACAAAGGTGAAGTCTTGAAGATATCCTTTTCCCTGGACGCCACGCAACAAAACATACTACGCGCCAACTTTCCTGGTCGACGTATTGTATTTTCAAACAGTTCGAGTTCATCTCACTGTTTTGCGGCTGCCCATCGTCTACTAGAAACNNNNNNNNNNNNAAGCGGCATAATGTACATTG…
12-2_trimmed_(paired)_contig_69114	coat protein [Pea streak virus]<>coat protein [Pea streak virus]<>coat protein [Pea streak virus]	GTTGGTTTGATTTCCTGCTGTGTAGTACTTCTTAGTTTGCATGTTATTGAGTTTTATCTTAAAAATACCCAAAATAGTTGTACCATTATCCTTACTGGTGAGAGTGTCAAAATACTTGGTTGTGATTTTTCGAGTGAATTCATTGAATACGCAAAAACCTTGAAAGTGCAAGCTATCAGAATCTTTAAGTTTGCAGAAGAAGAATTTGATAAAGATGGCGGAGCAACAGAAAGCTGCTGAAGAGAAGGCTCGTGTTGAGGCTAGATTGAAGCAACAGCTTGAGCAGCAAAGTTCAAAGCTGGGGAGCGAGAAAGAGTTTATTCGGGATGCTGAGGGGTTGCAGAAATCGCTATTGGAACGTTTTCAGGCCCTGCAGGACCTAACTGCAAAAAGTATTGC…
12-2_trimmed_(paired)_contig_15714	126 kDa protein... partial [Alfalfa mosaic virus]	TGACCTAGAAAATAGAGATTTCAGATCTCTCTTAGGCAACGACAACAGAGCTTTGGCGACAAAATCACCAGGAACATTGACCTTATCCAGCGCGCTTAAAAAGGTAGGACCAGAATACCACGTTGGACCTTCAGACCCTTTTAAAACAGCATCAGTCGATAATCTCTCTCCTTTGTCTAGGAGGGATAACATCTCTGGAATGGCGTTATAGAGTTTTTTCACTCTATAATAAATCGTTGTCGCCACTGGAATATAGTCATCCGGGCTGAGAGGTTTGCCCGAAATCAGAGTCACACCACCGATAATGGTATGATTCGTTGAAGAAGATAACATAGTCGCTATGGACTGAATTGCGGAATGAGCATCAGCGTTAGGTCTGAATTGCCTAAAGGCAACTTC…
12-2_trimmed_(paired)_contig_13234	capsid protein [Pyrus pyrifolia cryptic virus]	CAAGAAATTAGCTGCCTGAAATTCAATTAAGAAAATTATACCGTAATAGTATCGTAGCATTTTAACGACACCATGTCAACACTTGTCAACACAACGGGACAAGAAGATGACCCACAGGTCATCAAGCCGCAGAATACGAAAACCCCGTCCTTCAAAAGGACACAAATCCGAACTTTCACTGACCACTTACAAGACAACAATATGATTGGATCCTTAACTATCCGTGGGCCCTCGAATCCACGTTTTATCGAACTGAATCGTAATGAGCTGTTTACAGCACTGGTTGATCTCTACTCACTCCATTTCCAAGCGAAATGGGATATACTCAAGAGGATGGTTCACTCCCATCACAGATCAGTCACCAACTACGAGATAAGATATCTCGCTAGAGTCTATGTT…
12-2_trimmed_(paired)_contig_78788	polymerase polyprotein [Soybean chlorotic mottle virus]	AATTGTTTTAAACAGAATTTCAGAGAAGGGAATTGTTATTTCAAAAAAGAAATCACAATTAGCCAAAAAAGAAATCGAGTATTTAGGCCTTATTTTTGAAGAAAATGGCACTCTCGATTTATCTCCACATGTTCAGGAAAAGATTCAAGCTTTCCCTGATGAATTGAAAGATCGAAAACAAATTCAAAGATTTTTAGGATGTTTGAATTATATTGCCAATGAAGGATTTTTCAAAAATTTGGCAACTGAAAGAAAGATTTTACAGAAAAAGATATCTGAAAAAATTCCATGGTCATGGACTGAACAAGATACTCTAACTGTAAAAACTATTAAAAGAAAAATTAAAGTTTTACCCAGCTTATACAATCCAACAGAAAATGATTTTTTAATTGTTGAGAT…
12-2_trimmed_(paired)_contig_11428	nucleocapsid protein [Datura yellow vein nucleorhabdovirus]<>nucleocapsid protein [Datura yellow vein nucleorhabdovirus]	TGTCAAAAGAGAGGCTGTGGAAATATGCTAGGTTGTTAGATGCAGGATACTTCAATAGGCTGCAAACTTCATATGCTGCGGAGTTAATGGCCACATTGGCATACATAGAGATTAAACTAGGTATCAGCAGCGAAGCAGGGTATGATTCTCCCCTCAACATTTTCGCAATAGCCAACAACAATCACATAAAAGAGATAGGTAGAGCCAAAGCAGAAGCTTTCATAGCTGAGTGCAAGAACAAGACCAAGAATATGGGGATGACGGAAACATCGAAGGGTCTCCCTACAGGTACAATCAAAAGAACAATGGAAGATATAACCTTAGAAGATCTTAAAGCAGTCCATCCCCAATTTACAGGCCTCCAAGAAGGAGTTCGTCCAGAAATATCATCAGGTCGTC…
12-2_trimmed_(paired)_contig_7147	P1 protein [Alfalfa mosaic virus]	TCCGTCATTTGTTTTTCGTCATCATAAGCTAACTGGGAAAGTCGAGAGAAAATTAATTACCTGGAGATCCCCAGCAGATGCCACCTATTGCCTTGAAAAGTATTTTTACAAGAACAAGAGGCCGGTGAAGACAAATTCCAGAGTACTAAGATCTATCGAAGTTGTGCCGATAAATTCCCCTGTAAGCGTTGAGAGAAATACCAACGCTCTTTATCTGTGTCATACTCAAGCTGAAAAAGCAGTTTTGAAAGCTCAAACACATTTAAAGGGATGTGATAATATCTTTACTACTCATGAAGCTCAGGGTAAGACTTTCGACAATGTTTATTTCTGTCGTTTAACTCGTACCTCAACGAGTCTTACTACTGGTAGAGATCCAATAAATGGCCCATGCCATGG…
12-2_trimmed_(paired)_contig_36660	putative reverse transcriptase [Soybean chlorotic mottle virus]<>RecName: Full=Enzymatic polyprotein... Includes: RecName: Full=Aspartic protease... Includes: RecName: Full=Endonuclease... Includes: RecName: Full=Reverse transcriptase<>putative reverse transcriptase [Soybean chlorotic mottle virus]	AGAATCTTTGAATTTGTTTTCGATCTTTCAATTCATCAGGGAAAGCTTGAATCTTTTCCTGAACATGTGGAGATAAATCGAGAGTGCCATTTTCTTTAAAAATAAGGCCTAAATACTCGATTTCTTTTTTGGCTAATTGTGATTTCTTTTTTGAAATAACAATTCCCTTCTCTGAAATTCTGTTTAAAACAATTTCTACATCTTTAAGATGTTGTTTTTTAGTTCCTTTTGTAAAAACTAAAATGTCATCAATATATGCCAAACATATATGTTCTAATCCTCTAAGAGCATTATCCATAAATCTTTGGTATATAGATGGTGCTTGTTTTAGTCCAAATGGAAGGACATTCCATTGGTAATGACCTTGTGGACATGAAAAAGCTGTTAAAGGCTTAGTTT…
12-2_trimmed_(paired)_contig_6255	126 kDa protein [Alfalfa mosaic virus]	ATTTGTTCCGTGTCACCAAATCCAATAACTTCGTTACTACCAGCCAAAGTAGCAGCGGCATAGACTAGACCTGCATGTTGCAAAAAACATTCATCGAAGATTAACCTCTGTGCTTTTACCGCCGAGGCAGACATCAAGTAAGAATCACAGGTACGAATGTAATGCAACTTTGTCAACGGTGAACAATCGATGGTTTCTTTTAACTCATCGGCAGAGCTACGATTGCTGGTAAGGATCAAATCCACATCCTGACCCGATGAACGGGCTATTTGCTTGATATTGGTGGTTTTTCCGCAACCAGCAACTCCATCAACAATCGTAACTGAAAAGTGTGCTTCAAGACCTAGGGCTTTCTC
12-2_trimmed_(paired)_contig_203682	coat protein [Pea streak virus]<>coat protein [Pea streak virus]<>coat protein [Pea streak virus]	GATGGTTCAAACATCTTTACTCGACCCACGCTCGATGATCTTCAGAAGCTGGGTTGGAACCCTGAAGCCAATCAAGTGGCAACTGCTGAAAATCTGGCAAAAATAAGTGCCAAATTGAAAGAGCTGGGCGTTCCACCGGAGCATATGGCCAGGACGTTCTGGGATGTGGCCATGTACTGCACGGCAGTCGGTGCGTCCAGGTATACTAATCCCCAAGGGTCTATCAATTACCCTGAAGGTTCCATCACTAGGGATGCAATCTTTGGTGTCATAAGGGAACAGTGTACCCTGAGGCAAGTTTGCAGGAG
12-2_trimmed_(paired)_contig_15713	126 kDa protein... partial [Alfalfa mosaic virus]<>126 kDa protein... partial [Alfalfa mosaic virus]<>126 kDa protein... partial [Alfalfa mosaic virus]<>126 kDa protein... partial [Alfalfa mosaic virus]<>126 kDa protein... partial [Alfalfa mosaic virus]<>126 kDa protein... partial [Alfalfa mosaic virus]<>126 kDa protein... partial [Alfalfa mosaic virus]<>126 kDa protein... partial [Alfalfa mosaic…	ACATCTTCAAGTGATTGGAAGTATACTGGATCAGAAATTAGAGGTGAAGGACCATCAATCTTTCCAAGAATGAATGAGAAAACCGTTTCAATTTTCTTTTGAAAAGATTGGTATAAATCCACGGTAGTTTCCGTGTTACTTCTAGGATCAGTTATAGTGACCGACTCAAATTTGTCACTTCCTAGGCATTTCAACAACATCCTTATAGGGTAAAAGACACCGTCTGTACATCGAACGGGGCTCTCGTCCTGAACCGGTGTCCGTTCAGAATGAGAAGTCGCTGACCTAGAAAATAGAGATTTCAAAACTCTCTTAGGCAACGACAACAGAGCATTGGCGACAAATCGGAAGAGCGTCGTGTAGGGCAAGAGTGT
12-2_trimmed_(paired)_contig_197689	unnamed protein product [Figwort mosaic virus]<>RecName: Full=Transactivator/viroplasmin protein... Short=Tav... AltName: Full=Inclusion body matrix protein<>unnamed protein product [Figwort mosaic virus]	CTCGATGTTGACAAGATTACTTTCAAAGATGCCCACTAACTTTAAGTCTTCGGTGGATGTCTTTTTCTGAAACTTACTGACCATGATGCATGTGCTGGAACAGTAGTTTACTTTGATTGAAGATTCTTCATTGATCTCCTGTAGCTTTTGGCTAATGGTTTGGAGACTCTGTACCCTGACCTTGTTGAGGCTTTGGACTGAGAATTCTTCCTTACAAACCTTTGAGGATGGGAGTTCCTTCTTGGTTTTGGCGATACCAATTTGAATAAAGTGATATGGCTCGTACCTTGTTGATTGAACCCAATCTGGAATGCTGCTAAATCCTG
12-2_trimmed_(paired)_contig_75265	RNA-dependent RNA polymerase [Medicago sativa alphapartitivirus 1]<>RNA-dependent RNA polymerase [Medicago sativa alphapartitivirus 1]<>RNA-dependent RNA polymerase [Medicago sativa alphapartitivirus 1]<>RNA-dependent RNA polymerase [Medicago sativa alphapartitivirus 1]<>RNA-dependent RNA polymerase [Medicago sativa alphapartitivirus 1]	ATCTCAAATATTGGAACACAGCATTTGCTCGACAGCATCTAGTTGAATCCCATGATGAAGATAAGATCCGCTTAGTATTCGGTGCTCCTTCCACATTTTTGAGGGCTTAACTGACGTTTATCTGGTCTTTATAGACAAGGTTAATATACCAGGGAGAACGGTCTCCTATGCTATGGGGCTATGATACCACTAATGGTGCTTGTTCTAGACGATATAGATGGCCATCCTATAGGATGACTAGATATGATTTTGTTGCTACTCTCGACTGGAAACGATTTGATAGAGACGCTAGACATACTGGCATCTCTGATATACATCAACTTGTTATGAGATAATATTTTGATTTCAATAATGGATATCATCCTACAAT
12-2_trimmed_(paired)_contig_38520	capsid protein... partial [Alfalfa mosaic virus]<>capsid protein... partial [Alfalfa mosaic virus]	CAAAAGGTGCCGGCATGGGACGGCGTTATAGAAAACACCATCCTGTAAATCAGATCCTCTTCGAGGATCCGAGGTCCCGCGAAATCCTTCAGAAAACTGTAGAGGAATCTCACGCCGAGCCCGTTAAAAGAGCTCAGACTCAGAGGGGTCCCGAGGCTTTGCCACACACAGCCCGTCTGTGGCAGTATAGTATTCGTCGGTTTTGCAACCGGGACTTTCAACGCCGTAGGCTTCGGCAGTTGAGCTTTGCGTAAAGCAGCATAGTTCTTAGAACGTTTAGTAGGTTTACCAGCTTTC
12-2_trimmed_(paired)_contig_115290	RNA-dependent RNA polymerase [Medicago sativa alphapartitivirus 2]	TCCTCGCAAATTTGGTATACACGGGTATGATTACCACAATTAGCGTAGGCGACTCCTATGGCTCGTGCCATTAGGGACGGTAGTGAAGACGTCCTCTCAGGATGTCTTAACATAGCTAATAGTTGTAGTTCGTCTCGCTTGGGCATAGTGCCGAAGTTGCGGTACTTTAGTACCTCAGCTCCTTCTAATGAAGGAAGCACCTCGCTCTTCTTAGTATTGACTATAGAGCCAAAATACTGTTGAGCATAAAGTGAGAAGAATGGTAAAAATGAG
12-2_trimmed_(paired)_contig_264933	triple gene block protein 1 [Pea streak virus]<>triple gene block protein 1 [Pea streak virus]	GTTTGCATTAAGCTTAGATTATCGCTAATATAGTTTGATTAGATGGATGTGTTCATAAACAATTTGTTAGAGTGTGGTTTTAGGAGAAATAAAATTGTGTTTGATTTGCCTATAGTAGTTTTAGCTGTCCCCGGTGCTGGTAAATCTTCAAGTATTAGGCGTTTGTTGCGTCAGGACTCGAGGTTTGAGGCCTGGACGTTTGGGGTAGCGGACCATCATAACTGTTCTGGCCGCTTTATTAAAGGAATCTCTGAGGAGTCCAAACCTGATCCTAGCAAGTTTGTTCTGATAGACGAATTCCAGAGAGG
12-2_trimmed_(paired)_contig_26392	P2 protein [Alfalfa mosaic virus]	ACGAATTCGTGACTGGAGTTCAGACGTGTGCTCTTCCGATCTGTTTTTGATTACTATGCCCACGAAAAGTGGAGGCAAGGTTGTCCTGCCGGTACCGAATCCAGTGAAACTCCTCATACGCTTGGGTTCGAAGAAAGTCAATGCCGATATATTCGATGAATGGTATCAATCCTGGATTGATACGATTGGTGTTTTTGATGATCACCATGTTATCCGATGCGTTGCCGCGATGACAGCACACAGGTATCTCAGAAGACCGAGTTTATACCTAGAAGCTGCTTTAGAATCCCTAGGTAAGATCTTCGCTAGTAAGACCTTGTGTAAGGAATGCCTCTTTAATGAGAAGCACGAGCCTAATGTGAAAATTAAGCCTCGTAGAGTGAAAAAAAAAAAAAAAAT…
12-2_trimmed_(paired)_contig_234021	RNA-dependent RNA polymerase P1 [Bean leafroll virus]<>RNA-dependent RNA polymerase P1 [Bean leafroll virus]<>RNA dependent RNA polymerase 1 [Bean leafroll virus]	CCGGTACCTTGCCCGCCTCCTGGTGCTCATCGTTCCATAGATGACTATGAAGATTCTGTGGACGAGGCTGGGGCATTTGAGGAAGTGATTCCCTCAGTGCCAAAACCTGAACCTATCCCTTCTAAGGATGGGAAGAAGGACCACTCTAAAAGTAATCCTTTTAGGGTTAAAGCTTTCATCAACCTCGTGAAAGCAAAAGTGGTTTTACAGGCCACTGAACAAAAAATTAAGGTGGTCTATGAGGAAGAGATTGGAG
12-2_trimmed_(paired)_contig_11897	RNA-dependent RNA polymerase [Medicago sativa alphapartitivirus 1]<>RNA-dependent RNA polymerase [Medicago sativa alphapartitivirus 1]<>RNA-dependent RNA polymerase [Medicago sativa alphapartitivirus 1]<>RNA-dependent RNA polymerase [Medicago sativa alphapartitivirus 1]<>RNA-dependent RNA polymerase [Medicago sativa alphapartitivirus 1]	ACCTTCATCGAATTTCTGTATTACGTAATCGTTCCAACTTTTGCTAGTAGCAAAAGGGGCACCGATATTAGTAGATAACTGCCATGGGTAATGGCGCAAAGCAGAAAAAGGTATAGGCTTAAGTAAAAAATCAAGTTTAAATAATTTCCGAGTGTGTTCGAGAGCATTATAATAATGGGTATCTTAGAGCAAGGGAAAGGAGTCGGAATCTAGTTTATATAAAGCACTTTTAAGACTGTCTTCAGAACATTGTGAGCGACGATAGGCGCGTGTGGCGCTAGTAAACTCCTCATTGTTGAGGTATTTTCTTA
12-2_trimmed_(paired)_contig_7146	P1 protein [Alfalfa mosaic virus]	ATTCTTACTTGATGTCTGCCTCGGCGGTAAAAGCACAGAGGTTAATTTTTGATGAATGTTTTTTTTGCAACATGCAGTTTTAGTCTATGCCGCTGCCACTTTAGCTGGTTGCAGCGAAGTCATTGGTTTTGGTGACACGGAACAAATTCCTTTTGTCTCAAGGAATCCGTCATTTGTTTTTCGTCATCATAAGCTAACTGGGAAAGTCGAGAGGAAACTAATTACCTGGAGATCCCCAGCAGATGCCACCTATTGCCTTGAAAAGTATTTTTACAAGAACAAGAGACCGGTGAAGACAAATTCCAGAGT
12-2_trimmed_(paired)_contig_23548	RNA-dependent RNA polymerase [Medicago sativa alphapartitivirus 1]<>RNA-dependent RNA polymerase [Medicago sativa alphapartitivirus 1]<>RNA-dependent RNA polymerase [Medicago sativa alphapartitivirus 1]<>RNA-dependent RNA polymerase [Medicago sativa alphapartitivirus 1]<>RNA-dependent RNA polymerase [Medicago sativa alphapartitivirus 1]	CGAATTCGTGACTGGAGTTCAGACGTGTGCTCTTCCGATCTTGGCGGACAGTTTCAAAATCACTAGGGAAGTGACTAATGTGAAGTTCAGAATATCCTGGATCGTAATTTTGCCTATAGCGTAGACTTCCTGGTAAACCATGCGGGTCAGGGGTATAGCCGCCGGCTTTCAGAAAGTTAGAGATATCCTCGCAAATTTGGTAGACACGAGAGGGGAATCCACAGTTAGCGTAAGCAATGCCGATGGATCGAGCCATCAGCGATGGTAACGAGACAGTCCGTGCAGGGTGTCGGAACAGAGCGAATAGTTGT
12-2_trimmed_(paired)_contig_115289	RNA-dependent RNA polymerase [Medicago sativa alphapartitivirus 2]	TTTCCGGGGATTCCGATAAAGTGATCCTTAGGCCAGTGCTTATCGGTTAAGATAATACGCTGTGGATCTTGGAGATGTTGGACAGTTTCAAAGTACGTCGGAAAGTGACTAATGTCAACTTGCACGTAACTTGGAATGTAGTTCTGTCTGTATCTAATACTACCTGGTAAACCATAAGGGTCGGGGGTAAACCCGCCTTTAGCCAGGAAGTTATGGATATCCTCGCAAAT
12-2_trimmed_(paired)_contig_124932	polymerase polyprotein [Soybean chlorotic mottle virus]	TAAAAGTTTTACCACAACTATACAACCCAACAGAAAATGATTTTTTGGTTGTAAATGTTGATGCAGATCAGTTTACTTGGGCTGGAGTTATGAGAGCTCTACCTAATGGTAAACAAAAACTGGGATTAAATCTCAGTGGATATGTTGAGGATGAAACCCCACAACAATCCTATACCATTGTGGGCGCAACCCCACAGTTAAAATCAGATATCCCTATTGGGCGATCAGATATAAAATCAGTCTCGACTGATACAAGACTTGATTATTCAAGCAATAACATCCGAATTAAGGATAATGAACTTGTCTTGTGCAAGTATGTTTCAGGTTCTTTTAAAGATGCTGAAACAAGATATCATATTAATGAGAAAGAAACGCTTTCTTGTTTAAAAGTTTTAGAAA…
12-2_trimmed_(paired)_contig_38521	coat protein... partial [Alfalfa mosaic virus]<>coat protein... partial [Alfalfa mosaic virus]<>coat protein... partial [Alfalfa mosaic virus]	GTGCCGGCATGGGACGGTGTTATAGAAAACACCATCCTGTAAATCAGATCCTCTTCGAGGATCCGAGGTCCCGCGAAATCCTTCAGAAAACTGTAGAGGAATCTCACGCCGAGCCCGTTAAAAGAGCTCAGACTCAGAGGGGTCCCGAGGCTTTGCCACACGCAGCCCGTCTGTGGCAGTATAGTATTCGTCGGTTTTGCAACCGGAACTTTCAACGCCGGAGGCTTCGGCAGTTGAGCTTTGCGTAAAGCAGCATAGTTCTGAGAACGTTTAGTAGGTTTACCAGCTTTC
12-2_trimmed_(paired)_contig_110998	putative coat protein [Soybean chlorotic mottle virus]<>RecName: Full=Capsid protein... Short=CP... AltName: Full=Coat protein<>putative coat protein [Soybean chlorotic mottle virus]	GGACTTGTTAAAACTGATAACCCAGAATCATCAGACCAAGGTCGTAAAAGAGGACGCCATGAGGGGAAGGAAGAATATATTGACCAACAAATCATTCAAGATAAAATGAATGAGAGAAAATATGCTAATATACCACCAAAATATATACCAATACTAAATCGACATAAAGACTTAGAGGTCTTAGACTTAGACTGTAGTGAAGATGCAACAAAAGAACTAAGATAATGGTATCATAATAATATGTTAACCATTCAATTAGATCCGCAATTAAAAGCTTTTGGACCAAGAGATATTTTTAATTATCTTAAATCTAAAACTACAGGAAATGTTTGTAATTATCTTTCAGAAAATCCAAACCAAGAAATACCTGAAACAAACCCAGGAGTAGCTACCTATGTG…
12-2_trimmed_(paired)_contig_15825	RNA-dependent RNA polymerase [Medicago sativa alphapartitivirus 1]<>RNA-dependent RNA polymerase [Medicago sativa alphapartitivirus 1]<>RNA-dependent RNA polymerase [Medicago sativa alphapartitivirus 1]<>RNA-dependent RNA polymerase [Medicago sativa alphapartitivirus 1]<>RNA-dependent RNA polymerase [Medicago sativa alphapartitivirus 1]	ATATTTCACTTTTATCAATATTTAAAGTTGATTCAAATTAAATTTTCGCATAGTAAGCAAACATCTGGAGAAACGTATTTTGAAGAGTAATGAAAGGAAAGCACATTAAGAAAATGGAATCATCGCCTCGTAATCTATTTTCAACTCTTCCAAGATCAAACCCCATTCTAGAAAGAACAGTGAAGATCATAACACGATTGTACATCGAATCTAGAGTTTGGGTCTGGAAGTAACAAGGGTATTGTCCAAAATGTTTAAGTCGGAGTATCTTACCGTCCG
12-2_trimmed_(paired)_contig_14484	126 kDa protein... partial [Alfalfa mosaic virus]	TGACCTAGAAAATAGAGATTTCAAATCTCTCTTAGGCAGCGACAACAGAGCTTTGGCGACAAAATCACCAGGAACATTGACCTTATCCAGCGCACTTAAAAAGGTAGGACCAGAATACCACGTTGGACCTTCAGACCCTTTTAAAACAGCATCAGTCGATAATCTCTCTCCCTTGTCTAGGAGGGATAACATCTCTGGAATGGCGTTATAGANNNNNNNNNNNNNCTATGGACTGAATTGCGGAATGAACATCAGCGTTAGGTCTGAATTGCCTAAAGGCAACTTCAGTAACTCTGGTAAGCACTTTCTTATCGACAAGTACTTTCCGCCTCACTGCTGTCTGGTATGAATGATGATAGTA
12-2_trimmed_(paired)_contig_95755	putative inclusion body protein [Soybean chlorotic mottle virus]<>RecName: Full=Transactivator/viroplasmin protein... Short=Tav... AltName: Full=Inclusion body matrix protein<>putative inclusion body protein [Soybean chlorotic mottle virus]	CTTCCATCATTTGTTGGATATGAATGATTTGAAATGCCAATCTTGATTAAGTGTCTGGCTTTAATAACTTCATCGTCTTCAAACCATGGATAAGTTGAAGTAAAAGATAAAAAGAACTCTTTACCTTTTGCGAAGCTATTGTTGAACTTATAAGCGATTTCGCCTATATCTTTTGGAAGAAGTTCTAGTTCATGAATTTTTCTTCCTGCATCTTCTTGAAGATACATTGTTTTAATCATTCCACAATCATAGAATGATCTGACTAATTCTTTTCCTACGCCTGGGACTGTTACAGCTTTTACTTCTATCCCGTTGTTGCTAGGATAAAAACATTCTGTTTTTAACTCTTCTGAGTAGTTGGTTAACCATCTCCAGTTTTTGTAGTAGTCTCCAATGGTG…
12-2_trimmed_(paired)_contig_183834	triple gene block protein 1 [Pea streak virus]<>triple gene block protein 1 [Pea streak virus]	CAAACTCTTGCAAGAGTTGGATTTCGAGATCACAAGTGAACGTGAGGGCGTACTAGAAGTCAAAACCCTACTCGGATCTGAACCAGAGGGTGTTGTGACCTGTTTCGAATCCGAAGTCTGCGAGTTCCTTGATTACAATCAGATCAACCATAAGAGTCCTGCGGACATTATTGGTCTGGAATTCCCAACCGTCTCTCTAGTTATATCTGGC
12-2_trimmed_(paired)_contig_31268	N protein [Maize yellow striate virus]<>nucleocapsid protein [Maize yellow striate virus]	AACAAATCTGACTTGGAAGATAAAAGAAAAGTGACAGCCGAAGAAGCTCGTGTATATGCCGAGGAAAATGGTTTGTTTTTCATGGAGACCTCTGCCAAATCTGCAGCCAATGTTAATGATGTATTTTATGAAATAGCACTAGTGCCGAAAGCATTCACGTCAACGGAGTATGATAGATATAAACCATATAAGTCATTGGAAACAGAGGCAGGAGTCTTAGAGCAGAGGATTCGCCAGTTCAAAGTAGAGCTTGAGAAAGACAGCCCAGATGACAACTGTCCTTATTTAATCCTGTTTCTTGCCCAGCAACTTAAGTCTGTAGTTAGGCCACATGAAAAAAGGCTATTCTCGGATATTCTCGAAGGCAATGATCTTCCCGATGAGGTGACAACATGGCTC…
12-2_trimmed_(paired)_contig_1503	P3 protein [Alfalfa mosaic virus]	CCACGCTGTTGCTTCGACCAAAGCAAACTCTGCTGTCGGTGTTCTATACCCCATTTGGGAAGATGAGTTAAGCAGAAAGCAGATCCTCGAAAGGGGTGCCGATTTCCTAAAGTTTCCAATTGCTGAGACCGAGCCAGTCCGCGATCTCTTAAATGCTGGGAAATTGACGGACTTTGTT
12-2_trimmed_(paired)_contig_1504	movement protein [Alfalfa mosaic virus]	CCACGCTGTTGCTTCGACCAAAGTGAACTCTGCTGTCGGTGTTCTATACCCCATCTGGGAAGATGAGTTAAGCAGAAAGCAGATCCTCGAAAGGGGTGCCGATTTCCTAAAGTTTCCAATTGCTGAGACCGAACCAGTCCGCGATCTCTTAAATACTGGGAAATTGACGGACTTTGTT
12-2_trimmed_(paired)_contig_17107	126 kDa protein [Alfalfa mosaic virus]	ACTGGTAGAGATCCAATAAATGGCCCGTGCCATGGATTAGTTGCCTTGTCGAGACACAAGAAGACTTTTAAATATTTTACCATCGCCCATGATAGCGATGATGTGATCTACAATGCTTGTAGAGATGCCGGTAATACCGACGATAGTATTTTAGCGCGGAGCTATAATACTAATTTCTGA
12-2_trimmed_(paired)_contig_35066	putative coat protein [Soybean chlorotic mottle virus]<>RecName: Full=Capsid protein... Short=CP... AltName: Full=Coat protein<>putative coat protein [Soybean chlorotic mottle virus]	ACCCATGATTTTCTTTTTATTCAAGATAATTTGAATAAATGTTGAATTAGGATTTCCATTTTTTAGGATTTTCCTACTCATTCTTCAAATTCTTCTTCAGTAGTATATTCAAAAATACTACTTTCATCAGAATCTATATCTGATTCTATTGGTTCGAAACCTACTTGCCAAATTAATTTTAAGGTTTTTTTTTTAGAATCTTTCTTCTTGGGACATTCATTCGCATAATGTCCTTCTTCATGACACAACCAACATGTACATGTTTTCTTGCCTTTAGGGCATGAATTCTTTTTAGGATATTTTTTCTTTCTCCTAAAATATTTTTGTTTGTTAAATTTCTTAGGAAATTTCTTTTTTCTCCTATATTCTGATCGGTCAATTTTTCTAAAGAACTTTCTT…
12-2_trimmed_(paired)_contig_108862	putative reverse transcriptase [Soybean chlorotic mottle virus]<>RecName: Full=Enzymatic polyprotein... Includes: RecName: Full=Aspartic protease... Includes: RecName: Full=Endonuclease... Includes: RecName: Full=Reverse transcriptase<>putative reverse transcriptase [Soybean chlorotic mottle virus]	ATCTTCTTCTGTAAAATTTTTCTATCATTTGCTAAATCCTGAAGGAATCCTTCATTAGCAATGTAGTTTAAGCATCCCAAAAATCTTTGGATTTGTTTTCTATCCGTTAATTGATCAGGAAAAAGTAAAAAATTTTCTTGAACATGCGGTGATAAATCGAGTTTTCCTCCTTCTCTTATAATAAGACCAAGGAATTCGATTTCTTGGTTTCAAAAGTATTGACTTTTTTCTAGATAGAACAATTCCTCTATCTTTTATTCTGTTTAAAACAATTGTGACATCTTTGACATGTTGTTCTTT
12-2_trimmed_(paired)_contig_131793	polymerase polyprotein [Soybean chlorotic mottle virus]	TTTCCTCCTTCTCTTAAAATAAGACCAAGGAATTCAATTTCTTGTTTCAAAAGTGTTGACTTTTTTCTGGATAGAACAATACCTCTATCTTTTATCCTGTTTAAAACAGTTATAACATCTTTGACATGTTGTTCTTTACTTCCTTTAGTAAAAATTAAAATGTCATCGATATATACAAAACAGATATGGTCAAGACCTTTAAGAGT
1-2_trimmed_(paired)_contig_1662	coat protein [Medicago sativa alphapartitivirus 1]	AAGACGGCATACGAGATCCTCCGGAGTGACTGGAGTTCAGACGTGTGCTCTTCCGATCTTTCTAACTCTCCTGGTCTTATAAAATTAAAGAATTTTCGTCTTAGTAGAAATTTACTACTCCCCTCCCCACTGAAATGGCTTCTAATTCAGGTACCAAATCTGATGAGGTTCAAAAGAGCCTCCAGACTCTGAAATCCTTAATAGATGAGAACAAGATTGATCAACAGCTCCTACAAACTCTAGGCCTGAAATCACTCGACAAATTCTCTCCTACTGAGGTTGAAGACCCATTTCCCTCTAAAGCTACGGTTGTAGCTCAGACAACACTATCTGCCGATAGGCGCACGCCTAAAGAGCAAGATAAGTCACTTGCTGATGCTGTTGAGCCAAAGGCTCCTA…
1-2_trimmed_(paired)_contig_37996	coat protein... partial [Medicago sativa deltapartitivirus 1]	GACGAACTTTTGCGCGAAATTAATTAAGATTTTGTATACCAAATCGAGAAGAGATTTATAGCCTTACCATGGCGACTGAAGAAACTAGTATGCTTTCTGGTGACCCTAACACTGTGTCCCCGTCTCAAACTCAAACACCTACAGAAGGATCAATTAGATCCCTGGCTCGTAAATCGAGCGACTACACGTGGGCCTCCAATAGAATCACTATTGACCGAGAGTCCTACTTGAAGAATAGAAGGTATGTTAACCTCAAACCATCTGAGATGTACGCATCTTTGGTTAGGTTATATACCGAAGCGTTCTTATCCCACTGGTCCCATTTCAAGCGAACTGCTGATGCGATCGTGACTTTGAACAACAACCCCAGAGACTCTGCAACCTACCTGGCCAGAAAAT…
1-2_trimmed_(paired)_contig_39428	replicase [Pea streak virus]<>replicase [Pea streak virus]	GTGTTGAAGGCGATGTACTCATCCGATGTAGGTCGTCTGATCAAACCGTCCGCGGGCTGAATAGAAGCGGGACACTCCACGAAATCAAAGAAATCGAATGCAGCAAATTTGACATCATTGTTGAAACCCTTCTCCGCCCAATTAGTTGGGGGCATGTTATTTACATGCATATAATTCCAAATGATAGGAGCAAAACTCCTGCAAACTTGCCTCAGGGTACACTGTTCCCTTATGACACCAAAGATTGCATCTCTAGTGATGGAACCTTCAGGGTAATTGATAGAACCTTGGGGGTTAGTATACCTGGACGCACCGACTGCCGTGCAGTACATGGCCACATCCCAGAATGTCCTGGCCATATGCTCCGGAGGAACGCCCAGCTCTTTCAGTTTGGCACTA…
1-2_trimmed_(paired)_contig_41818	polymerase polyprotein [Soybean chlorotic mottle virus]	CGTTTATTTGAGTACAAGGAAATTCCAGAGGAGCAAAAGGTAAAGATTGTTGCTGTCAAGCTAAAGAGACACGCTTCGATTTGGGGGGAGAATGTTAAAAGATCTGTTCTTAATAAAAATCTGGTTGGAATTAATTCCATTTGCCATTTTGTTAAAACTTTAACACAACTTAATGTTTCTAATTCATGAATTGGATACCTCGTTTCAGTATCTGTAAATGACCCTGAAACATATTTACAAAGTAAAAGATCTTCATCTTTTATCTTATTTTTAATATTTTCATAAGAATAATCAATCATAGTATCTTTTGATACTAATTTTTCTGATAAATCAGATAGTTTGTCCAATTTCTCTTTCGAGCTACTAGACTTAGCGTACTGGGTTGCTCCAGTATCTTTC…
1-2_trimmed_(paired)_contig_437	RNA-dependent RNA polymerase [Medicago sativa alphapartitivirus 1]<>RNA-dependent RNA polymerase [Medicago sativa alphapartitivirus 1]<>RNA-dependent RNA polymerase [Medicago sativa alphapartitivirus 1]<>RNA-dependent RNA polymerase [Medicago sativa alphapartitivirus 1]<>RNA-dependent RNA polymerase [Medicago sativa alphapartitivirus 1]	CATACGAGATTCTCCGGAGTGTCTGGAGTTCAGACGTGTGTTCTTCCGATCTCTTTTTTCTTTTTTTTTTTTTTTTTTTTTTTAAGAGAAAAGACGAAAAAAAATAACGTCTTAAACTTAAGACTTTCCGGGGATACCGATAAAGTGTTTTAATGGCCAATGCTTTTCGGAAACTAAGTCACGAGTTGGCTCTTGGAGAAGGCGGACAGTTTCAAAATAACTAGGGAAGTGACTAATGTCAACTTCAGAATATCCTGGAACGTAATTTTGCCTATAGCGTAGACTACCTGGTAAACCATGCGGGTCAGGGCTATAGCCTCCGGCTTTCAGAAAGTTATAGATATCCTCGCAAATTTGGTAGACACGAGAGTGGAATCCACAGTTAGCATAAGCAATGCC…
1-2_trimmed_(paired)_contig_489	ORF1+2p [Medicago sativa amalgavirus 1]<>TPA_inf: ORF1+2p [Medicago sativa amalgavirus 1]	TTTTTTTTCCGGGGGCCCGCATAATCGCGGTGCCACGGACAATTTCATTAAATATTAAGTTCATGATTACAGGGAGTTAGGGAAAGAAAATTACAGGAGGAAACATGAAAGAAAATAAAAGCTATTCCCTACTTGATCTAATTCCATCGAGCCACCTCACGAAGTCCTCCACACATGCGAAACCTCCTAACTCGAGCCTCCCCCGCAGTGCACGTAACGCGCGGCCAGCCTTCTCCAAATCCTTGGGTGCATCCGGGTCTGCCCCATCTTTCAATCTGAATGTCTTCGTTTCACGCAGATATTTCGAAATGGGGTGGTGATGTAGCCAATTAAGCCAACTCCTCAGGTCATTCCCAAATTGCCCCTCACCCACAAAAGCGTCACCTCTAATGATGTCCA…
1-2_trimmed_(paired)_contig_55231	replicase [Pea streak virus]<>replicase [Pea streak virus]	GTGTCCACGTCCTTGCCTTGCTTTATTTCCACATCATGGAGTGTGATTATTTCCACACTCTGTTCGCTCTCAGATTGATCACACAAAGATTCAACCTCGCATTCACGCTCCAGGTACTCCCTGCACTGCTTCAACTGCCTAAATGTGTAACTGATTCTTCCATGGGTACAGTTGCTCACAGCGTGCTTATGACCGTTCTGGCATCCCTCAGGCATGATCAAATAAGTATCTGCCCCAAAGTTAAATGTGAAGCCCCCACGGCTGCACCTGACCGAAAAATCCGCACTACCTCCAGTGGTCATGGTTAGTATTTTCCCATCCTTTGGAAAGATTGCCTCATCATCTGCGTGGAACCCTATCTTTGACCCACCAGAATAGATCTGGACAAGAACGCAATCG…
1-2_trimmed_(paired)_contig_55232	replicase [Pea streak virus]<>replicase [Pea streak virus]	GTGTCCACGTCCTTGCCTTGCTTAATTTCCACATCATGGAGTGTGATTATCTCCACACTCTGTTCGCTCTCAGATTGATCACACAAAGATTCAACCTCGCATTCACGCTCCAGGTGCTCCCTGCACTGCTTCAACTGCCTAAATGTGTAACTGATTCTCCCATGGGTACAGTTGCTCACAGCGTGCTTATGACCGTTCTGGCATCCCTCAGGCATGATCAGATAAGTATCTGCCCCAAAGTTAAATGTGAAGCCCCCACGGCTGCACCTGACCGAAAAATTCGCACTACCTCCAGTGGTCATGGTTAGTATTTTCCCATCCTTTGGAAAGATTGCCTCATCATCTGCGTGGAACCCTATTTGTGACCCACCAGAATAAATCTGGACAAGAACGCAATCG…
1-2_trimmed_(paired)_contig_5864	coat protein [Medicago sativa alphapartitivirus 1]<>coat protein [Medicago sativa alphapartitivirus 2]	GTCTTATAAACTTAAAGAATTTTAGTCACAGCAGATTTTATTTTCTACTCCCCTCCCCCACATTATCATGGACAAATCTAAGAAGTATCTATCTGATGCTAAAGAAATCATCAAGGCTAATGGTCTTGAAGAAAAATTTCTCGCCGCTGCTGGTCTTTCATCTATGGATGAACTCGACCCTAAGAACTTCGCTGAGTTTGAAGCTCCTGCTCCTCCTCAAGTTATGAAGCCCTCTATCGCCGCTGCTCCCATCACTCAAAAACCGCTTTCCAAGCAGGTTGCTGATGCCTCTACTGGCTTTAATCCAGAGAGCGCTTCTGATATGCTCAGACCATTTATTGGTCTAAAGATTAACTACAAAGCTAGGAAGACTGTATCTACCTATGCTCCGTCCTCTCT…
1-2_trimmed_(paired)_contig_58707	RNA-dependent RNA polymerase [Medicago sativa deltapartitivirus 1]	GAACACTCTTTCCCTACACGACGCTCTTCCGATCTTAAATAAATTACAATTTGTGATTTACATAACATAACGTTTGAAATGCGCCGGAACCTCGTGCTCCTGTGCGACTCCGTAATCAGTCTTTAGCTTACTAGCTATCTCGTTGAGTATAGCGCTCCTTCCTCCTGCATCTTCTGCAATCGATTGAGCTCTGTAAGCGGAAATCTGTGGTGATTCAACCGGATATTCCGGAAACATCAGTAATCTGATACACTTTAGTGTATCTCGTACGTTTGATCCTCCGATCATTGTCCTTCCAAGGAATGAAACTTCTCCTGGAACCGTTGAATACTCCGTTTTGTCTGGATTGATGATCCAGCCAATTGGATAAGCTACTTCGGCGAATCTTTCTGGCGGGAT…
1-2_trimmed_(paired)_contig_62778	replicase [Pea streak virus]<>replicase [Pea streak virus]	TCCCATCTATCTTTTTGAAATAATCCTAAGATCATTTCAAAAACATATACATGGCTCTTACATACCGTAGTCCATTGGAGGAAGTGTTGGGTTCTTTTTCTTCTTCAGAGCAAAGCTTGATTGCGATACCTGCTATAGCAAACTTGAAGGGAGTGGAACAAGATAATCATAACTTATTTAATTATGCGCTGAGTCCGATGGCTAAGCAAAAATTAATAAGTAATGGTTTGTATCTCAGTCCTTTTTCAGCTATGCCCCATTCGCACCCAGTTTGTAAAACTTTGGAGAATTATCTACTTTACAAAGTACTACCAAATTATATAGATCACAGATTTTACTTCGTTGGAATTAAGGAGAGTAAAATCAACTTCTTGAGAAGTAGGGAAAAGAAATTGAACC…
1-2_trimmed_(paired)_contig_80114	replicase [Pea streak virus]<>replicase [Pea streak virus]	TTTCTCAAGGCCAATGAAGGGAAACGGGTGCATTTTGTCTCCCCCAGGAAAGTTCTGGCAGAGGAAATTAGGGCGAACATGGCTAAGGCCCTTGGTTACGAAAGTGGTAGAATGGGTAAAAGTGGCAAGTTAAAGAGTAAGAATTGGTTCGTGCACACCTTCGAGGTATTTCTACTCAAAATACAGAGTCTGAAGGCTGAAGATTGTGTTGTTATGGATGAAATTCAACTCTTCCCACCAGGGTATTTGGATTGTGTGACTTATCAGCTGAACGGAAAGTGTGAATTAGTGGCTCTTGGTGATCCTGCTCAGAGTGATTATGATAATGAGAAGGATAGGAATATTCTGTGTTATTTGGGTTCGGATTTGGAAAGAGCTTTGCAGGGTGTTGATTATGAT…
1-2_trimmed_(paired)_contig_88036	replicase [Pea streak virus]<>replicase [Pea streak virus]	AGAGAGGTGCCCGGTTATGGGAATTGTTATTGGAACTCCTTAGGCTACTACTTTGGCGTGGAGGGTAAAGCCCTAAAGGAGATAAGTGCAGCAAGTTTAGAGGAAGTGAACTGGAATCTCGAGCCGTTAAAGACGCAAATGAGTGGTTATGAATATTGTGAGTTTGAAAGTATTGTGGCTGCTGCCAGGTTGCATAGTGTGCAGATTGAAATTATTGACCTGAATAGCTCCATAGTGTGGGTCTTCACGCCAAAGACTGATTTGAGGCAATGTGCTCGCATGCAGCTGGTCGGGGAGCATTATAGCCCAGTCATCCCTAAGGAGGTTTGTGTGCTCAGGGCAATTGCTGAATCTCTAGGGAAGACTTTGCAAGATATCCACAGGTGTCTCACTAAAGCT…
1-2_trimmed_(paired)_contig_5464	putative nucleocapsid protein [Zhuye pepper nucleorhabdovirus]	ATGTTACTGAGAAGGATATGCTTACTTTTGTAGGTGTAGCCCTGAACCTGCGGCACCCAATAACAGGTCAAGAAATCTTCCACGAGCCATGGACCCCCGATATCATGTGCTCTGATTTTGCAGCAGCGGTGCCCTCCGAGACAAGCAAGGTGTCTATGACTCAAAGTGGGTCTCCGGCTGTCGTCACAACAATAGTCCCATCAACAGAGAGAATGGAGGAATCAATGAAAGATCAGGCAAACGCTATTTGTTTCCTTTTATCATGGTTAACCCGGTATGTTGTGAAATCACCCTCTGTAGCTCTGTCGCTCCAGTATAGCAAATTACCAGGTACTTACATGAAATTCTATCAGAAATCATCAAAAATATTCAGTAAGTTTGCTCCGGATTCGGCGTGGA…
1-2_trimmed_(paired)_contig_38240	P1 [Alfalfa mosaic virus]	CTTCAAGACCCAGGGCTTTCTCCAGGCTTGGAATGATACGCTCCGCTGAGGCAAAGACGCAAGATTGGTCAACAAAGACAATCTCGTATTGAGACAAACTCCTGACGCAGTTAGCATCTAGAACTTCTCCGTCCCATCTCAGAGTTACGTATCCATCCTTGCTCATTGCTCTTTCATATTTTGCAAGGGGATAACTTCTAGCAGTAGGTCCGACCCAAGTATTTTTCTTTGGGATGAAAGCTCGACGTTTATCGTCACCGGCCCATACTACATCAAGACCTTTTGTCGTCCACTGACAATGATCACCCAATTTATTCAAGGTAATGATAGAATTGGCTGAAGTGGACTTCAAGTAATAAATTGCTTCAAGAATGGCATCTGAATGAAGGTTTATACGCA…
1-2_trimmed_(paired)_contig_39429	coat protein [Pea streak virus]<>coat protein [Pea streak virus]<>coat protein [Pea streak virus]	GTGTTGAAGGCGATGTACTCATCTGATGTAGGTCGTCTGATCAGACCGTCCGCGGGCTGAATAGAAGCAGGACACTCCACGAAATCAAAGAAGTCGAATGCAGCAAATTTGACATCATTGTTGAAACCCTTCTCCGCCCAATTAGTTGGGGGCATATTATTTACATGCATATAGTTCCAAATGATGGGAGCAAAACTCCTGCAAACTTGCCTCAGGGTACACTGTTCCCTTATGACACCAAAGATTGCATCTCTAGTGATGGAACCTTCAGGGTAATTAATAGAACCTTGGGGATTAGTATACCTGGATGCACCAACTGCCGTGCAGTACATGGCCACATCCCAGAATGTCCTGGCCATATGCTCCGGTGGAACGCCCAGCTCTTTCAGTTTGGCACTT…
1-2_trimmed_(paired)_contig_106846	replicase [Alfalfa mosaic virus]	AGACGTGTGCTCTTCCGATCTGTTTGACGCATCGATGGCATTTCCTTGGTGCCATTCAGCATAGTACACATCTTCAAGTGATTGGAAGTATACTGGATCAGAAATTAGAGGTGAAGGACCATCAATCTTTCCAAGAATGAATGAGAAAACCGTTTCAATTTTCTTTTGGAAAGATTGGTATAAATCCACGGTAGTTTCCGTGTTACTTCTAGGATCAGTTATAGTGACCGACTCAAATTTGTCACTTCCTAGGCATTTCAACAACATCCTTATAGGGTAGAAGACACTGTCTGTGCATCGAACGGGGCTCTCATCCTGAACCGGTGTCCGTTCAGAATGAGAAGTCGCTGACCTAGAAAATAGAGATTTCAGATCTCTCTTAGGCAACGACAACAGAGC…
1-2_trimmed_(paired)_contig_76177	replicase [Pea streak virus]<>replicase [Pea streak virus]	ATGAATTCATCACCTCTGGTATCGTATCTCAAGAAAGTGAAGAGGGCATTGGCCATGGTGTTAAACAAGAATGTGCTTGCCTCTCCCGAAAACCGCATAATAGCAAATGAACCCAACTTTGAGCCCAAATGGGTCTTGATGTACCTGTAATCAGCAATTAAGTCCCTAGGCAAGCCCAAATGTTCCATTAGGGTTAATTCAAAGGCCATGATCCAGTGATCTTGGGAAGCATCGAAAGCCTCATAGTCCGACTCAGTACAGACTCCAGTGAATTTACCTCTGATGACCCAATCATCCAACTCTTCTAATCTCTTCCCGGAATGGATGTAGTAGTTTGTCTTCAGCAAAGCCTCACCTAGCAGCTTTTCAATATAGCGCATGTAAGGGGCAAATCTACAC…
1-2_trimmed_(paired)_contig_105882	P1 [Alfalfa mosaic virus]	TTTAGCTGGTTGTAGCGAAGTTATCGGTTTTGGTGACATGGAACAAATTCCTTTTGTCTCAAGGAATCCGTCATTTGTTTTTCGTCATCATAAGCTAACTGGGAAAGACGTGAGGAAATTAATTACCTGGAGATCCCCAGCAGATGCCACCTATTGCCTTGAAAAGTATTTTTATAAAAACAAGAGGCCGGTGAAGACAAATTCCAGAGTACTAAGATCTATCGAAGTTGTGCCGATAAATTCCCCAGTAAGCGTTGAGAGAAATACCAACGCTCTTTATTTGTGTCATACTCAAGCTGAAAAAGCAGTTTTGAAAGCTCAAACACATTTAAAGGGATGTGATAATATCTTTACTACTCATGAAGCTCAGGGTAAGACTTTCGACAATGTTTATTTCTG…
1-2_trimmed_(paired)_contig_80115	MP protein [Alfalfa mosaic virus]	GAAAATTAAAAATAAAAACGGCCCATTACCGATCAATGATCAGATAATATTTCATCTTTAATAAAACTTTCATATGTAAACCCTTTCGGGACTCCAAGACCCTTTGGAGAACCGGCATCTATACGCACCGTTGGTGCTATACCATTTATAGTAGTATTAGGAACACTAGGACCTTCGGGAATAAAAACTGTATTTGCCTTCCCGGTAATCTTAGCTCTTGGTTCTAAAAGAACCGGACTGGGATCATTGTTTGATCCCACGCCTAACCTTGTCCTATCAAGAACAAAGTCCGTCAATTTCCCAGCATTTAAGAGATCACGGACTGGTTCGGTCTCAGCAATTGGAAACTTTAGGAAATCGGCACCCCTTTCGAGGATCTGCTTTCTGCTTAACTCATCT…
1-2_trimmed_(paired)_contig_25943	polymerase polyprotein [Soybean chlorotic mottle virus]	TCACCATTCTAGCTTTTCCTCTTTTTATTTCATTGTGATTTGTCACATAAAAAGCGGGTGCCGAATGTGGACTTGCAGATGGAGTAATTAACTTCTTTTCTTGAAGTTCTTTTATATCTTTTTGAAATTCTAATTTATCTTGTACCGAATAAGGCATTTTATATTTTACATTAATCTCCTTATTGGGATCTCGTAGTTTAATGGTAACAAGTTCATGATTTGTATTTTTTAGATTATCCAAAGGATCTTCTGAACATACAGTATCAAGTTTTTGTTCTATTTCTTCAAGATTTAAAAAGAATTTTCCTTCCACCCAAATACTCTTTAGGTTTATAAGATTTTCAGAAATTAATTGAATAATCTCATTTCTAGTTATAATTTTTGTTGTTATAACTTTTG…
1-2_trimmed_(paired)_contig_30984	capsid protein [Pyrus pyrifolia cryptic virus]	CTGATCAAGAAATTAGCTGCCTGAAATTCAATTAAGAAAATTATACCGTAATAGTATCGTAGCATTTTAACGACACCATGTCAACACTTGTCAACACAACGGGACAAGAAGATGACCCACAGGTCATCAAGCCGCAGAATACGAAAACCCCGTCCTTCAAAAGGACACAAATCCGAACTTTCACTGACCACTTACAAGACAACAATATGATTGGATCCTTAACTATCCGTGGGCCCTCGAATCCACGTTTTATCGAACTGAATCGTAATGAGCTGTTTACAGCACTGGTTGATCTCTACTCACTCCATTTCCAAGCGAAATGGGATATACTCAAGAGGATGGTTCACTCCCATCACAGATCAGTCACCAACTACGAGATAAGATATCTCGCTAGAGTCT…
1-2_trimmed_(paired)_contig_114401	RNA-dependent RNA polymerase [Medicago sativa alphapartitivirus 2]	GTCGATATTTAACTCCTGAAGAATTCAACAGAGTTGTTAATGGCTATCGCCGCTCCCCATGGAACGAAGATGCACTAAATGATGATATCGCTAAATTAAACAGCGATGAACATACCGTTATCAAGGATGAGCACTATTACAAAGCCATCGAACACACCAAGAAACTCTTCACACCAAAGGAGAAACTTAGGCCTGTACACTTTACAGACCTTCGCCACTATCCATGGCAACTTGCCTCCAACATAGGCGCCCCTTTTGCCTCCAGCAAAGAATGGCAGCATTATGTCAATGACAAGTTCCTCAAAGGCCACACCGCTACTGAGGTTCGCGACCTATTTAAGGAAGCACATGGACAATCTCTTGACCAGAGATCATCGATAGACGTATGACTAAGCGT
1-2_trimmed_(paired)_contig_92334	replicase [Pea streak virus]<>replicase [Pea streak virus]	CAGGACTTTCCTGGGGGAGACAAAATGCATCCGCTGCCCATCATTGGCCTTGAGAAACTTAGTGAACAAGGTACTTTTAGCTGCTCCAGAAGTGCCAAGGATGACGGTCACGTTCCTACTCACAGATCCTGGACCTGGATTCTGTATCAATGGTTGATCATTGTAAAGTTTTGAGGAAATCACTCCCGTCAATCCAGAATGCAAACTTTCACAGAGAATGTCAGCTCTATCCTTCTTGGCTTCATACAGCAATTCAGTCCCTGCGGCCTTCAGTGCCGCAAGAGAGTTCCTTTCTACCCCTAGTCCTTCAACCTCACCAAATCGCTCCAGGCCAATTATCTTGTTTTTGTCTACATGAACCAGGTGACTTCCATAGTTCTG
1-2_trimmed_(paired)_contig_127805	P1 protein... partial [Alfalfa mosaic virus]	CCAGATTGGGCTCGTCGATGAAGTCGAAATGAATGAGATCGTTCTTATGATCGATCTCCCATCTAACATTAAAGTTAGGAATTTCCCCCTCGTTATGAATTAACATATCTGCATCAACCATCATGGTGCAAATGAATTTCATAACGCCTTTTTGGTCCAAACTACATGCCAACTCTCCCACGTCGAGATCGCTAGTAGAATGTATGGCAAAAGCATAGTCAGCTCGCCTTGAGCATTTCTGAAACGTGTCCATACAGTAATCTGCTTCCCCCACAATTTCCGGGTGTTTTCGGACATACGACTTTAG
1-2_trimmed_(paired)_contig_97146	RNA-dependent RNA polymerase [Medicago sativa alphapartitivirus 2]	TTAGTACCTCAGCTCCTTCTAATGAAGGAAGCACCTCGCTCTTCTTAGTATTGACTATAGAGCCAAAATACTGTTGAGCATAAAGTGAGAAGAATGGTAAAAATGAGTCCTTGATTGTAGTATAATGGGACATAAGCAAGATGATTGAATCATCGCCTTGTACCTTAATTTCTACGCGATCTAAGTCGAATCCCATACGGGATAGTATCGTAAAAATCATTACACAATTGTAAATAGAGTCTAATATTTGAGTCTGGAAATATCCAGAGTAAATACCTGAATGGTTAAATCTTAG
1-2_trimmed_(paired)_contig_115168	126 kDa protein... partial [Alfalfa mosaic virus]	CACAAAGGACAAATGGTAGTGCACACCGTTAACGAGGGGTACTATCATCATTCATACCAGACAGCAGTGAGGCGGAAAGTACTTGTCGATAAGAAAGTGCTTACCAGAGTTACTGAAGTTGCCTTTAGGCAATTCAGACCTAATTCTGATGCTCATTCCGCAATTCAGTCCATAGCGACTATGTTATCTTCTTCAACGAATCATACCATTATCGGTGGTGTGACTCTGATTTCGGGCAAACCTCTCAGCCCGGATGACTATATTCCAGTGGCAACAACGATTTATTATAGAGTGAAAAAACTCTATAACGCCATTCCAGAGATGT
1-2_trimmed_(paired)_contig_75377	coat protein... partial [Alfalfa mosaic virus]<>coat protein... partial [Alfalfa mosaic virus]<>coat protein... partial [Alfalfa mosaic virus]	TTCAGTCGTCACGTCATCAGTGAGACAAAAGGTGCCGGCATGGGACGGTGTTATAGAAAACACCATCCTGTAAATCAGATCCTCTTCGAGGATCCGAGTTCCCACGACATCCTTCAGAAAACTGTAGAGGAATCTCACGCCGAGCCCGTTAAAAGAGCTCAGACTCAGAGGGGTACCGAGGCTTTGCCACACACAGCCCGTCTGTGGCAGTATAGTATTCGTCGGTTTTACAACCGGGACTTTCAACGCCGGAGGCTTCGGCAGTTGAGCTTTGCGCAAGGCAGCATAGTTCTGAGAACGTTTAGTAGGTTTACCAGCTTTCCCACCAGCTTTCTTTTGTGAAGAACTCATGATGGAAGTATTTGAAAGAAAATTAAAAAGATCGGAAGAGCACACGTC…
1-2_trimmed_(paired)_contig_113176	polymerase polyprotein [Soybean chlorotic mottle virus]	CTTTGATATATTAATGGTGCCTGTTTTAAAACAAATGGTAAAACATTCCATTCAAAATGCCCTTCTAGACACCTAAAAGCTGTTAAGGGTTTTGTTTCTTCAGATAACCTTAACTGCCAATATCCAGATTTTGCATCTAAAGATGAAAACCAATTACATCCTTTTATTTTTTCAAAAATGTAATCTTTTCTTGGTAACTTATATGAGTCACTTATGGTTGCCTCATTAAGTTTTTTATAATTGATCACCATTTGAGCTTTACCTCTTTTTATCTCATTGTGTTTTCTGACATAAAAAGCTGGCGCTGAATGTGGACTAATAGAAGGACTTATTAATCCTTTTTCTAATAGTTCTGCTATTTCTTTTTTAAATTCTTCCTTATCTTCTCCTGAGTAAGGG…
1-2_trimmed_(paired)_contig_80246	replicase [Pea streak virus]<>replicase [Pea streak virus]	TTTCTCAAGGCCAATGAAGGGAAGCGGGTGCATTTTGTCTCCCCCAGGAAAGTTCTGGCAGAGGAAATTAGGGTGAACATGGCTAAGGCCCTTGGTTACGAAAGTGGTAGAATGGGAAAAAGTGGTAAGTTAAAGAGTAAGAACTGGTTCGTGCACACCTTCGAGGTATTTTTACTCAAAATACAGAGTCTGAAAGCTGAAGATTGTGTTGTTATGGATGAAATTCAACTCTTCCCCCCAGGGTATTTGGATTGTGTGAC
1-2_trimmed_(paired)_contig_110691	replicase [Pea streak virus]<>replicase [Pea streak virus]	AAGCCTCATATCGAGGAAGCAAAGCTCAATGAAGCATTGCCGTATGGGAAATTCTTGCTGGATGAATTTTTGAAGAAAATACCATTACGTGCAAGCCATAGACCGGATTTGATGGCTGAAGCCGTGCAAGACTTTGAAGAAAAGAAACGAAGCAAAAGTGCGGCCACCATAGAGAATCATGCTGGCAGATCCTGTAGGGATTGGTTGGCAGACGTTGGTTTGGTGTTTTCCAAAAG
1-2_trimmed_(paired)_contig_98707	replicase [Pea streak virus]<>replicase [Pea streak virus]	AAGCCTCATATCGAGGAAGCAAAACTCAATGAAGCATTGCCGTATGGGAAATTCTTGCTGGATGAATTTTTAAAGAAAATACCATTACGTGCAAGCCATAGACCGGATTTGATGGCCGAAGCCGTGCAAGACTTTGAAGAAAAGAAACGAAGCAAAAGTGCGGCTACAATAGAGAACCATGCTGGCAGATCTTGTAGGGATTGGTTGGCAGATGTTGGTTTGGTGTTTTCCAAAAG
1-2_trimmed_(paired)_contig_96961	putative coat protein [Soybean chlorotic mottle virus]<>RecName: Full=Capsid protein... Short=CP... AltName: Full=Coat protein<>putative coat protein [Soybean chlorotic mottle virus]	CAATTATCCAAGATAGGATAAATGAAAGAAAATTTAGGAATATACCTCCTAAATATATTCCTATAACAAATCGTCACAAAGATGAAGATGTCCTAGACATCGACTGTAGTGATGATGCAGAAAAAGAACTAAGAAATTGGTATCATGCCAATATAGTAAACATACAATTAGATCCTCAACTAAAAAGTTTTGGACCTAGAGATATTTTTAATTATCTCAAAACAAAAACAATTGGAAATGTTTGGAAATATTTGTCAGAAAACCCAAATCCAGACCTTCCACCAACAAATGAAGAAGTAATTTCTTACGTTTATTCTGAATTAAAGGAAGAATTTGTAGGTTTTGATGCCCCTGAAGCATTAACAGACCTAGAGACTACTAATATCCATAAGATTTTCA…
1-2_trimmed_(paired)_contig_1983	N protein [Maize yellow striate virus]<>nucleocapsid protein [Maize yellow striate virus]	TTTTTTTTAATACCCACTACTATGCACTCCATTAAAAAAAAAAAGTTTATTCTAAAACGCGTTCCTTCTTCTTTCACGTTTGTTTCACGCGTTTCACTTCCTTCCTCCATTCCATCACGGCAACGACTGAACGACATCACCGATTTCTGCAATCTGCATCATCACTGATTCACCATCAATCCATCATCAAGGCTTTCCTTCTTCTTCTTCCTTCACACTAAATCGATTCTCCTTTTCCAAACCTAGTAAACAACACTGTTTGATTTGTAATGCTGTGGCTGTTGGTGGACTCCTGAATGCAATTCTAGTTATACCTCATTTTGAATTTCACAATGTGTGGAAAGATCCAAGTTCCAAAAGCATTTACTGTTGCAGAATATGATCGATACAAACCATATA…
1-2_trimmed_(paired)_contig_9228	N protein [Maize yellow striate virus]<>nucleocapsid protein [Maize yellow striate virus]	TTTAGCTGTTTACACAAGCAATTTTTTTTTTTTTTTTTTTTTTTTTTTTATTAATAAAGCTGACTATTACTTATCACTCAAGAGGGGGGCGGCTTCCACCCTTTGTTACACCTATGCGAACTGCAGGTGTAGCCTTGGCAGAGAATGCAGCTGCCATATAAGGTGAAACCATATCACCTGTCTTACCTTGATTTGCCTGATAGAACCTCTCAACAGCATCCTTTAAAGCAGCCTTGGTAGCATCAGGGATTGATCCCATGCCGATGATATTGGCAGGGTTCTGGAGAGGATTAGTGTTGATCTTATACTTTCCTAGGAGCTCTGCGAGAACATAAACTAGTGCAGGGCAATTCTTGGTCTGCAGATTGATAAAGAATTGAGAGCTTAGGATTCTGCAGT…
1-2_trimmed_(paired)_contig_53416	putative coat protein [Soybean chlorotic mottle virus]<>RecName: Full=Capsid protein... Short=CP... AltName: Full=Coat protein<>putative coat protein [Soybean chlorotic mottle virus]	GTAACCCATAATTTTCTTTTTATCCAGTACTACCTGAATAAATGTTGAATTAGGATTTCCATTTTTTAAAATTTTCCTACTCATTCTTCAAATTCTTCTTCAGTAGTATATTCAAAGATACTACTTTCATCAGAATCTATATCTGATTCTATTGGTTCGAAACCTACTTGCCAAATTAGTTTTAAGGTTTTTTTTTTAGAATCTTTCTTCTTGGGACATTCATTCGCATAATGTCCTTCTTCATGACACAACCAACATGTACATGTTTTCTTGCCTTTAGGGCATGAATTCTTTTTAGGATATTTTTTCTTTCTCCTAAAATATTTTTGTTTGTTAAATTTCTTAGGAAATTTCTTTTTTCCTTTTGTATTCTGATCGATCAATTTTCCTAAATATTTT…
1-2_trimmed_(paired)_contig_78014	hypothetical protein [Pea streak virus]<>hypothetical protein [Pea streak virus]	GATGAGTACATCGCCTTCAACACTCATAAGAAGAATGCTCTGGCTAGAGCTGACAGAAATAGCCGATACGCGAGTAATGATGCGTCTGTTACCGGTGGTATGTTCGGTTGTGGGGCCAAGGAAAATTGGCGTAATAATGCGTGCTAAGTGTGTGCGGTTGCTAGTAAAACCTAAATAATGTATAAGCTAGAACCTATAAAATCAAGTGTGTTTTAATATATTTTTAATGCTTGTAAAAAAAAGATCGGAAGAGCACACGTCTGAACTCCAGTCACCGCTCATTATCTCGTA
1-2_trimmed_(paired)_contig_124969	putative inclusion body protein [Soybean chlorotic mottle virus]<>RecName: Full=Transactivator/viroplasmin protein... Short=Tav... AltName: Full=Inclusion body matrix protein<>putative inclusion body protein [Soybean chlorotic mottle virus]	AGAGAACCAAGAGGATGGAAATCTTCAACAACCCCAACAACTGTCCTTGCAGATTTACCAAAAACATCTTGGGCTGATAAAGTCGAAGAAGATGAAAGAAAAAATGGAAAAGAAAAAGAATCCATTGATCAACAAACAAGTCAAAAGATTGACAGTCAACTTGGAGGTAAAAAGAAAGCTTATGTAATTTTTGATGGACCTATGAAAGGTATCTACCAAAACTGGGAAACCACAAAGTTACATACAAATGGCAAAAATGTCAGATACAAGGGTTATGAGACTCTTGATGAAGCAAAAGCAGCCTACAACGCTGTTTACAAAGAAGTTGCAACAGCAAACAATATAGTCCAGCCATCAAAAATGGAGACTAAGAAGAAAATATCTGTAGATAGAATTATC…
13-1_trimmed_(paired)_contig_12725	replicase [Alfalfa mosaic virus]	TCAGGTAACGGTTTTGGCGTTGGGATTGCAAGCTCGGGGATTTTCGCGATGAACTGAGAACTCAACCCCAATCCTTCGATTTTTCTTCCATCTGGATGAGCTTCCAAATAGGCATGAACTCGCAAAATTGCTCTATTCAATTTTTGAGCATCTTCAACTTCCTTCGCTTTAGCTTTTAAGCTCTCTTCTTTCTGCTTCCTGATATCGTCTAACAGGGTACGTGCGTAATTTGACGCATCGATGGCATTTCCTTGGTGCCATTCAGCATAGTACACATCTTCAAGTGATTGGAAGTATACTGGATCAGAAATTAGAGGTGAAGGACCATCAATCTTTCCAAGAATGAATGAGAAAACCGTTTCAATTTTCTTTTGGAAAGATTGGTATAAATCCACGGTA…
13-1_trimmed_(paired)_contig_127483	RNA-dependent RNA polymerase [Medicago sativa deltapartitivirus 1]	CAGCACCTGACATTCCCTTGACAAACATAGATTGGCAATTGTACACAGATTGTGCATTGACCATTAGACAAGGGTTTTATAGCCTTCCACGCGTGAAGGCGTACGATGTACGAACAGAACTCGACAAAGTTTCGTACAAAGCCTCATCGGCGGCTGGCTATAGTTATCAGTGTGTGAAAGGACCTGTTGGAGGCCCCACCTTCAAACTAGCCGTCCGGAGAGCACGAAAAGTTGTCGGAGAAGTGCATGAACAGGGAGTACCTGGCATGAAGCATCTCATAGAGACAATGGTGCCTGACATCGGACACACACGCACACAGCTAACCAATTTATTGGAGAAGACCAAAGTTAGAAATGTATGGGGAAGAGCATTCCAGTACATTCTTATTGAAGGGACAG…
13-1_trimmed_(paired)_contig_148787	coat protein... partial [Medicago sativa deltapartitivirus 1]	AAATGAGTATGATGTCGTGCTTGCGCACTTAAACTCGGTCATCCGCCCCACACACGTGAAGGGATGCCCTGAGGATTCACTCTACATTCCGAATTTTACAGAGAAAGGCACAACCCCTGTCTGGACAAACAATGCTTTGCACCCCCTCAATCCATTCGAGATTAAGGACTTTGACTACAACTTTAGTCATTTCAAGACAATCATTACGTCCATCAAGGACAAAAGATCCGGTTGGAACACCGCCCAACTATCCAACGAAACTGTTGGAAGACCCGTTTGGCTGTTCGACTGGCATTCACAGAGCAATTGCTGTGCTTGGTTTCCTAGAAAGGATAACTTTGACAGCGAAGATGTGACCTACGCCTTTATTCTTGGAGAATCCTGCACTCCGAGACAAGC…
13-1_trimmed_(paired)_contig_33083	MP [Alfalfa mosaic virus]<>MP [Alfalfa mosaic virus]	CTTCAGAAAACTGTAGAGGAATCTCACGCCGAGCCCATTAAAAGAGCTCAGACTCAGAGGGGTCCCGAGGCTTTGCCACTCGCAGCCCGTCTGTGGCAGTATAGTATTCGTCGGTTTTACAACCGGGACTTTCAACGCCGGAGGCTTCGGCAGTTGAGCTTTGCGCAAGGCAGCATAGTTCTGAGAACGTTTAGTAGGTTTACCAGCTTTCCCACCAGCTTTCTTTTGTGAAGAACTCATGATGGAAGTATTTGAAAGAAAATTAAAAATAAAAACGGCCCATTACCGATCAATGATCAGGTAATATTTCATCTTTAATAAAACTTTCATATGTAAACCCTTTCGGGACTCCAAGACCCTTTGGAGAACCGGCATCTATACGCACCGTTGGTGCTATAC…
13-1_trimmed_(paired)_contig_36020	CP/systemic movement/aphid transmission fusion protein [Bean leafroll virus]	GGACAGGCATGGCACGACACTTCAGAGGACCAATTCAGGATTCTCTACGAAGGAAACGGAGATGCCAAGATTGCTGGATCGTTCAGAGTCACTATCAAGGTATTGACACAGAATCCCAAATAGGTAGACGGAGAACCGGATCCTCCGGGCCCTGGCCCAGATCCACCACCACCAACACCTGCACCAACACCACAACCACAGCCAACGCCGAAGCACGAAAGATTCATCGTTTATACTGGCGTACCCGAGTCCCGTATTAGTGCGCAATCAACGGATGATTCAATCTCCGTTTATTCTTTGCAAAATCAAAGATTGCGATATATCGAGGACGAAAATGCGAACTGGACGAATATTGAAGCCAGGTGGTACTCTAACAACAATGTTAAAGCCACCCCGATG…
13-1_trimmed_(paired)_contig_44237	RNA-dependent RNA polymerase P1-P2 fusion [Bean leafroll virus]	GCAGGTTTTACAAGTTGACTACTTGTGTATTGGAAACCTCACTGCCCAACGCCTCCGTATCGCGATTGCAGTTTACATTAGTGTCTTTTAAATGTTTAATTTTGATAGCTTGATCACCGCGTCTTCGCGGGTGGTCAAAGATTTTATTCATTTTTGTTATAATAGGGCAAGGTCAGTATATTGTGCCCTTAAACGCTGGCTGTGGGAGCTGCAGGGAAAATTCGACGCACATAATGCGTTTGTTGATCTCTGCTACGATGCCATGTATGGCATTGAAAAATTCGAGGAGGAGCTGGCTGAGGAATACACCTTGGCTGAATCTGAAGTCGCCCTAGCTGAGTGCCACTATAGGTACTTGGTTAGCAACGGTGCTCCCCTCACCCACTGGCCGGTGCCTTG…
13-1_trimmed_(paired)_contig_4911	ORF1+2p [Medicago sativa amalgavirus 1]<>TPA_inf: ORF1+2p [Medicago sativa amalgavirus 1]	TTTATTTTTTTTTTCATGCCGGGGGCCCGCATAATCGCGGTGCCACGGACAATTTCATTAAATATTAAGTTCATGATTACAGGGAGTTAGGGAAAGAAAATTACAGGAGGAAACATGAAAGAAAATAAAAGCTATTCCCTACTTGATCTAATTCCATCGAGCCACCTCACGAAGTCCTCCACACATGCGAAACCTCCTAACTCGAGCCTCCCCCGCAGTGCACGTAACGCGCGGCCAGCCTTCTCCAAATCCTTGGGTGCATCCGGGTCTGCCCCATCTTTCAATCTGAATGTCTTCGTTTCACGCAGATATTTCGAAATGGGGTGGTGATGTAGCCAATTAAGCCAACTCCTCAGGTCATTCCCAAATTGCCCCTCACCCACAAAAGCGTCACCTCTA…
13-1_trimmed_(paired)_contig_524	coat protein [Medicago sativa alphapartitivirus 1]	TTTTTTTTTTTTCTTTTTTTTGGGTTTTTAGTTTTTTTTAAGTCGAAACAGAAAAGAAATTGAAAAAACGACTGACAAAAGGAAAAACGCAGGACGAGAAATAAAAAAACAGCAAGTGATTTTAAAATTTTTTTGGTTTTTGTTCTAAATCCTAACAAAATAAAGAAGCGAAATAAAACCGGAACTAGAAACATCTAGACGACGGAAACGCAGAATCTAATTCTTAGACTTCATCATCTTAGTTACCGAGTCATCAAGTGACAGGTAAGTGGAAGAATCAGTTAAAGAAGATTCAAGGGGGCGAATATCCCAAAATTCACCTTCGATAGTCTCAATTCCAAAGTCACCAAAATAAGGATGTGTGCGATACATCATCACATTAGTTTGGGCCATAGCGGC…
13-1_trimmed_(paired)_contig_617	coat protein [Medicago sativa alphapartitivirus 1]	GCAGATTTTATTTTCTACTCCCCGGTCAAATTCTTCCGAATTGAATTGCATTCTATCTCGGTCTTATAAACTTAAAGAATTTTAGTCACAGCAGATTTTATTTTCTACTCCCCTCCCCCACATTATCATGGACAAATCTAAGAAGTATCTATCTGATGCTAAAGAAATCATCAAGGCTAATGGTCTTGAAGAAAAATTTCTCGCCGCTGCTGGTCTTTCATCTATGGATGAACTCGACCCTAAGAACTTCGCTGAGTTTGAAGCTCCTGCTCCTCCTCAAGTTATGAAGCCCTCTATCGCCGCTGCCCCCATCATTCAAAAACCGCTTTCCAAGCAGGTTGCTGATGCCTCTACTGGCTTTAACCCAGAGAGCGCTTCTGATATGCTCAGACCATTTAT…
13-1_trimmed_(paired)_contig_74	RNA-dependent RNA polymerase [Medicago sativa alphapartitivirus 1]<>RNA-dependent RNA polymerase [Medicago sativa alphapartitivirus 1]<>RNA-dependent RNA polymerase [Medicago sativa alphapartitivirus 1]<>RNA-dependent RNA polymerase [Medicago sativa alphapartitivirus 1]<>RNA-dependent RNA polymerase [Medicago sativa alphapartitivirus 1]	ATCCAGAGTATATACCAGAATGTTTAAATCGAAGTATCTTACCGTCAGGCAACATTAGCGGAATCGTTAAAGTTGCGTCAGTCATCCAATTCCATAGGTTCTCAATTCTTTGAGGGCTGGCTCCGGTGGAGTCAGGGTAGTGGATTGTAGGATGATATCCATTATTGAAATCAAAATATGATCTCATAACAAGTTGATGTATATCAGAGATGACAGTATGTCTAGCGTCTCTATCAAACCGTTTCCAGTCGAGAGTAGCAACAAAATCATACCTAGGCATCCTAGAGGAGGCCCATTTATATAGTCTAGACCAACCACCAGTAGTGGTTTCATAGCCCCATAGCATAGGAGAACGTTCTCCTTGGTATAGTAAGCTTGTCTGTAAAGGCCAGATAAACG…
13-1_trimmed_(paired)_contig_12	RNA-dependent RNA polymerase [Medicago sativa alphapartitivirus 1]<>RNA-dependent RNA polymerase [Medicago sativa alphapartitivirus 1]<>RNA-dependent RNA polymerase [Medicago sativa alphapartitivirus 1]<>RNA-dependent RNA polymerase [Medicago sativa alphapartitivirus 1]<>RNA-dependent RNA polymerase [Medicago sativa alphapartitivirus 1]	TTCGGATGTGGTTTTTTTCTTTTTTTTTTTTTGTTTTTTTTTTTGTTTTTTTTTTTTTTTTTTTTTTTTTTTTTTTTTTTTTTTTTTTTTTTTTTTTTTTTTTTTAAGAGAAAAGACGAAAAAAAATAACGTCTTAAACTTAAGACTTTCCGGGGATACCGATAAAGTGTTTTAATGGCCAATGCTTTTCGGAAACTAAGTCACGAGTTGGCTCTTGGAGAAGGCGGACAGTTTCAAAATAACTAGGGAAGTGACTAATGTCAACTTCAGAATATCCTGGAACGTAATTTTGCCTATAGCGTAGACTACCTGGTAAACCATGCGGGTCAGGGCTATAGCCTCCGGCTTTCAGAAAGTTATAGATATCCTCGCAAATTTGGTAGACACGAGAGTGGAATC…
13-1_trimmed_(paired)_contig_6758	P2 protein [Alfalfa mosaic virus]	AGGGTTTACCGTCTTTATAGACATTTTGTTAATGAAGACGATGCACCCGCTTGGGCCATACCGAATGTCGTGAATGAGGATTCTTACGACGATTATGCCTACCTCCGAGAGGAGTTAGATGCCATAGACGGCTCATTTGAGTTGCTAAACGAAGAGCGTGAGTTATCGGAAATTACGGACAGACTCAACGCTTTAAGATTTTTCCCTGTTTCCAAAACAGAAGCGCTACCAGTGGCGAATGTCCAAGAGGTCAAATTCATTTCTGAGAACATACCAGTCATTGATGACCTTTATTATTACTCTGACGAGAATATTCCGTCTGAAATGCCCGCACCATTACTGGATGAGTTGGGGATGTTACCGGAGGAACTTGGACCTCTGAATGAAATCGAAGACATT…
13-1_trimmed_(paired)_contig_65526	capsid protein [Alfalfa mosaic virus]<>coat protein [Alfalfa mosaic virus]<>coat protein [Alfalfa mosaic virus]<>coat protein [Alfalfa mosaic virus]<>coat protein [Alfalfa mosaic virus]<>coat protein [Alfalfa mosaic virus]<>coat protein [Alfalfa mosaic virus]<>capsid protein [Alfalfa mosaic virus]<>capsid protein [Alfalfa mosaic virus]<>coat protein [Alfalfa mosaic virus]<>coat protein [Alfalfa m…	TTGGGGCATTCATGCAGTTTTGCATGAGCATTTATATATGTGCGTTAGCACATATATAAGCAATATGAAGTCGATCCTATCAGGAGCGAATAGGACTTCATACCTTGACCTTAATCCACCCAGTGGAGGTCAGCATTAAATGACTTTAGCATCCCAAATTAATGGGGTACATCAATGACGATCAAGATCGTCAGCTTCGTCGAGCAGCCCCACAGTAATCAAACTGCGGAGGGGCCCTGCTCGCGGGAACGCCTTTCTCTCGACCCAAACTTCGTTGAATCGGTATGAGGGATTTTTAGATCCCTCAGGCTGCGCGTCGAAGTCCAGACAGAGGGCTACGGCATAGGAATGCTTGAAATTTTGGTTTTGCATTCCCGCATGGGTAGGAGCTGTGAAGAC…
13-1_trimmed_(paired)_contig_1565	putative polyprotein... partial [Kinkell virus]	CTGTAATCGAAGTAAGCAAGATAGCTGGTGTAAATCTTTGGGGAAAGATATTCCACGCCGATGTAAGGATGGCACATTTGTTTTTATTTTTGTTCGAAATATTTGGAGTGTGTTAAAATCGATGTGCCAGTTTATGTTTGTTCAGAAGAATCCGGAAGTTCAGGCTTATTTGTATTTTAAGGACAATGAGTCTTCTATTGTTGAGTGGGCTACTGAGGTTGAAACACTTTGTAAACCTCAGATGTGGGAGCGAATAAAAGTAGATAAGAGTCTCCTTAAGAGAGTCATGGTTGCTAATAATTTTGGTAGTGCCATGATGTCGCGTTTCCTATTGGTTAAAAATAAAGATTTAGATGTTTCATTATTTACTAGGTGTAAATTATTTTATGATAAAATTTG…
13-1_trimmed_(paired)_contig_61138	P1 protein [Alfalfa mosaic virus]<>P1 protein [Alfalfa mosaic virus]	TCCACATCCTGACCCGATGAACGGGCTATTTGCTTGATATTGGTGGTTTTTCCGCAACCAGCAACTCCATCAACAATCGTAACTGAAAAGTGTGCTTCAAGACCTAGGGCTTTCTCTAGGCTTGGAATGATACGTTCCGCTGAGGCAAAGACGCAAGATTGGTCAACAAAGACAATCTCATATTGAGATAAACTCCTAACGCAATTAGCGTCCAGAACCTCTCCGTCCCATCTCAGAGTCACGTATCCATCCTTGCTCATTGCTCTTTCATATTTCGCAAGGGGATAACTTCTAGCAGTAGGTCCGACCCAAGTATTTTTCTTTGGGATGAAAGCTCGACGTTTGTCGTCACCGGCCCATACTACATCAAGACCTTTTGTCGTCCACTGACAATGATCA…
13-1_trimmed_(paired)_contig_70444	P3 protein [Alfalfa mosaic virus]	CGTGAGTAAGTTGTGTTAGCCATACCTATCCTTTAAATTCCTGTCAATTTAAAAAAAAAAAAAAAAAAAAAAAAAATCATTCCCATTCGCGTAATTCGTACTCTTCGTGAGTAAGTTGCAAATGGAGAATACAAAAACAAATGCCTCGAGTTCTGGAATGTCTTCTTCCTCTAGCTTTTCAGTGTCTTATGCTGAGGAAATGTTACTAGCTGATGAAGTTTCAAAAATAAACTCAATGTCTATTCTGGGTCCTAATCAGCTAAAGCTCTGCACTCAGTTGGTGCTGTCTAATGGAGCAGCGCCAGTAGTCTTAAGCCTTGTGTCAAAGGAAAAGAAATCGATTTTAAATCGCATGCTTCCTAAGATTGGACAGAGGATGTATGTCCATCACTCGGCTAT…
13-1_trimmed_(paired)_contig_64731	replicase [Alfalfa mosaic virus]	ACAAATTTGAGTCGGTCACTATAACTGATCCTAGCAGTAACACGGAAACTACCGTGGAATTATACCAATCTTTCCAAAAGAAAATTGAAACGGTTTTCTCATTCATTCTTGGAAAGATTGATGGTCCTTCACCTCTAATTTCTGATCCAGTATACTTCCAATCACTTGAAGATGTGTACTATGCTGAATGGCATCAAGGAAATGCCATTGATGCGTCAAATTACGCACGTACCCTGTTAGACGATATCAGGAAGCAGAAAGAAGAGAGCTTAAAAGCTAAAGCGAAGGAAGTTGAAGACGCTCAAAAATTAAATAGAGCAATTTTGCAAGTTCATGCCTATTTGGAAGCTCATCCAGATGGAAGAAAAATCGAAGGACTGGGGTTGAGTTCTCAGTTCA…
13-1_trimmed_(paired)_contig_64730	replicase [Alfalfa mosaic virus]	AAGCAGAAGACGGCATACGAGATACGAATTCGTGACTGGAGTTCAGACGTGTGCTCTTCCGATCTAATCCTTCCAAAAGAAAATTGAAACGGTTTTCTCATTCATTCTTGGAAAGGTTGATGGTCCTTCACCTCTGATTTCTGATCCAGTATACTTCCAATCACTTGAAGATGTGTACTATGCTGAATGGCACCAAGGAAATGCCATTGATGCGTCAAATTACGCACGTACCCTGTTAGACGATATCAGGAGGCAGAAAGAAGAGAGCTTAAAAGCTAAAGCGAAGGAAGTTGAAGATGCTCAAAAATTAAATAGAGCAATTTTGCGAGTTCATGCCTATTTGGAAGCTCATCCAGATGGAAGAAAAATCGAAGGACTGGGGTTGAGTTCTCAGTTCAT…
13-1_trimmed_(paired)_contig_85475	CP [Alfalfa mosaic virus]	ACTATACTGCCACAGACGGGCTGTGTGTGGCAAAGCCTCGGGACCCCTCTGAGTCTGAGCTCTTTTAACGGGCTCGGCGTGAGATTCCTCTACAGTTTTCTGAAGGATTTCGCGGGACCTCGGATCCTCGAAGAGGATCTGATTTACAGGATGGTGTTTTCTATAACACCGTCCCATGCCGGCACCTTTTGTCTCACTGATGACGTGACGACTGAGGATGGTAGGGCCGTTGCGCATGGTAATCCCATGCAGGAATTTCCTCAAGGCGTGTTTCACGCCAATGAGAAGTTCGGGTTTGAGTTGGTCTTCACAGCTCCTACCCATGCGGGAATGCAAAATCAAAATTTCAAGCATTCCTATGCCGTAGCCCTTTGTTTGGACTTCGA
13-1_trimmed_(paired)_contig_6759	P2 protein... partial [Alfalfa mosaic virus]	TCAGATAAATCTCTCGATGTCGATCCATGTCGAATCGATCTGAGCGTTTTCAACAACTGGCAGTCTTCGGAAAACTGCTATGAACCTCGGTTTAAAACCGGTGCATTATCCACACGTAAGGGCACTCAAACTGAAGCCCTATTAGCGATAAAGAAACGTAATATGAATGTGCCTAACCTGGGGCAGATTTATGACGTGAATTCTGTTGCTAATTCCGTGGTTAATAAGCTCTTAACAACTGTTATAGATCCTGATAAGCTGTGTATGTTTCCAGATTTCATATCTGAGGGTGAAGTTTCGTATTTCCAGGACTATATAGTTGGGAAGAATCCCGACCCTGAATTATATTCAGATCCTCTAGGTGTTCGTTCCATCGATAGCTATAAGCACATGATTAAA…
13-1_trimmed_(paired)_contig_160442	coat protein [Pea streak virus]<>coat protein [Pea streak virus]<>coat protein [Pea streak virus]	CGCGTCATTACTCGCGTATCGGCTATTTCTGTCAGCTCTAGCCAGAGCATTTTTCTTATGAGTGTTGAAGGCGATGTACTCATCCGATGTAGGTCGTCTGATCAAACCGTCCGCGGGCTGAATAGAAGCGGGACACTCCACGAAATCAAAGAAATCGAATGCAGCAAATTTGACATCATTGTTGAAACCCTTCTCCGCCCAATTAGTTGGGGGCATGTTATTTACATGCATATAATTCCAAATGATAGGAGCAAAACTCCTGCAAACTTGCCTCAGGGTACACTGTTCCCTTATGACACCAAAGATTGCATCTCTAGTGATGGAACCTTCAGGGTAATTGATAGAACCTTGGGGATTAGTATACCTGGACGCACCGACTGCCGTGCAGTACATGGCCAC…
13-1_trimmed_(paired)_contig_1444	RNA-dependent RNA polymerase [Medicago sativa alphapartitivirus 1]<>RNA-dependent RNA polymerase [Medicago sativa alphapartitivirus 1]<>RNA-dependent RNA polymerase [Medicago sativa alphapartitivirus 1]<>RNA-dependent RNA polymerase [Medicago sativa alphapartitivirus 1]<>RNA-dependent RNA polymerase [Medicago sativa alphapartitivirus 1]	ACGCTAGACATACTGTCATCTCTGATATACATCAACTTGTTATGAGATCATATTTTGATTTCAATAATGGATATCATCCTACAATCCACTACCCTGACTCCACCGGAGCCAACCCTCAAAGAATTGAGAACCTATGGAATTGGATGACTGACGCAACTTTAACGATTCCGCTAATGTTGCCTGACGGTAAGATACTTCGATTTAAACATTCTGGTATATACTCTGGATACTTCCAGACACAAATACTAGATTCGATGTACAATTGTGTTATGATCTTCACTGTTCTATCTAGAATGGGGTTTGATCTTGAAAGAGTTGAAATTAAAGTACAAGGAGATGATTCCATTTTCTTAATGTGCTATCCTTTCATTACTCTTCAAAATACGTTT
13-1_trimmed_(paired)_contig_61130	P1 [Alfalfa mosaic virus]	TAACTTCGCTGCAACCAGCTAAAGTAGCAGCGGCATAGACTAAACCTGCATGTTGCAAAAAAACATTCATCGAAAATTAACCGCTGTGCTTTCACCGCCGAGGCAGACATCAAGTAAGAATCACAGGTACGAATGTAATGCAACTTTGTCAACGGTGAACAATCGATGGTTTCTTTTAACTCATCGGCAGAGCTACGATTGCTGGTAAGGATCAAATCCACATCCTGACCCGATGAACGAGCTATTTGCTTGATATTGGTGGTTTTTCCGCAACCAGCAACTCCATCAACAATCGTAACTGAAAAGTGTGCTTCAAGACCTAGGGCTTTCTCCAGGCTTGGAATGATACGTTCTGCTGAGGCAAAGACGCAAGATTGGTCAACAAAAACAATCTCGTAT…
13-1_trimmed_(paired)_contig_101805	89.7 kd protein [Alfalfa mosaic virus]<>RecName: Full=RNA-directed RNA polymerase 2a... Short=protein 2a<>89.7 kd protein [Alfalfa mosaic virus]	CGGCAACGCATCGGATGACATGGTGGTCGTCAAAAACGCCAATTATATCAATCCAAGATTGATACCATTCATCGAATATATCGGCATTGACTTTCTTCGAACCCAAGCGTATAAGGAGTTTCAATGGATTCGGTACTGGCAGAACAACCCTGCCTCCACTTTTAGTGGGCATAGTAATCAAAAACTTACTGCATATGAAAGGCTGGTTATGAGGAAACTTTGCTTCAAGATTAAAGAGAGTCGTGAAAAGAAACTCTCGATCTCTTGGTAATTCCTCCACAGTGCCTATCAATGAATCATCACCGGAAGCGACAACGAATTTCACATTTGGGTCCATCAAGTCATACACATGACATAGACAGGCTAATGTCACTATCGTGTTTCCCAAGTACGTAAGCG…
13-1_trimmed_(paired)_contig_1847	RNA-dependent RNA polymerase [Medicago sativa alphapartitivirus 1]<>RNA-dependent RNA polymerase [Medicago sativa alphapartitivirus 1]<>RNA-dependent RNA polymerase [Medicago sativa alphapartitivirus 1]<>RNA-dependent RNA polymerase [Medicago sativa alphapartitivirus 1]<>RNA-dependent RNA polymerase [Medicago sativa alphapartitivirus 1]	AAACGTATTTTGAAGAGTAATGAAAGGATAGCACATTAAGAAAATGGAATCATCTCCTTGTACTTTAATTTCAACTCTTTCAAGATCAAACCCCATTCTAGATAGAACAGTGAAGATCATAACACAATTGTACATCGAATCTAGTATCTGTGTCTGGAAGTATCCAGAGTATATACCAGAATGTTTAAATCGAAGTATCTTACCGTCAGGCAACATTAGCGGAATCGTTAAAGTTGCGTCAGTCATCCAATTCCATAGGTTCTCAATTCTTTGAGGGCTGGCTCCGGTGGAGTCAGGGTAGTGGATTGTAGGATGATATAAATTATTGAAATCAAAATATGATCTCATAACAAGTTGATGTATATCAGAG
13-1_trimmed_(paired)_contig_73812	126 kDa protein... partial [Alfalfa mosaic virus]	ATAGGGTAAAAGACACCGTCTGTGCATCGAACGGGGCTCTCATCCTGAACCGGTGTCCGTTCAGAACGAGAAGTCGCTGACCTAGAAAATAGAGATTTCAGATCTCTCTTAGGCAACGACAACAGAGCTTTGGCGACAAAATCACCAGGAACATTGACTTTATCCAGTGCGCTTAAAAAGGTAGGACCAGAATACCACGTTGGACCTTCAGAACCTTTTAAAACAGCATCAGTCGATAGTCTCTCTCCTTTGTCTAGGAGGGATAACATCTCTGGAATGGCGTTATAGAGTTTCTTCACTCTATAATAAATCGTTGTCGCCACTGGAATATAGTCATCCGGGCTGAGAGGTTTGCCCGA
13-1_trimmed_(paired)_contig_173123	putative reverse transcriptase [Soybean chlorotic mottle virus]<>RecName: Full=Enzymatic polyprotein... Includes: RecName: Full=Aspartic protease... Includes: RecName: Full=Endonuclease... Includes: RecName: Full=Reverse transcriptase<>putative reverse transcriptase [Soybean chlorotic mottle virus]	AAGATGTTGTTCTTTAGTTCCTTTTGTAAAAACTAAAATATCATCAATATATGCCAAACATATATGTTCTAATCCTCTAAGAGCATTATCCATAAATCTTTGGTATATAGATGGTGCTTGTTTTAGTCCAAATGGAAGAACATTCCATTGGTAGTGTCCTTGTGGGCATGAAAAAGCTGTTAAAGGCTTAGTTCCTTCTGAAAGTCTGATTTGATAGTATCCTGATTTTGCATCAAATGATGAAAACCAATCACATCCTTTTATTTTTTGCAAAATATAATCCTTTCGTGGTAATTTATAAGAATCTCCGATTGTAGCATCATTGAGTTTCTTATAATTTATCACCATTCTAGCTTTTCCTCTTTTTATTTCATTGTGATTTGTCACATAAAAAGCGGG…
13-1_trimmed_(paired)_contig_44700	125.7 kd protein [Alfalfa mosaic virus]<>RecName: Full=Replication protein 1a... Includes: RecName: Full=ATP-dependent helicase... Includes: RecName: Full=Methyltransferase<>125.7 kd protein [Alfalfa mosaic virus]	CAAAGTTGCATTACATTCGTACCTGTGATTCTTACTTAATGTCTGCCTCGGCGGTAAAAGCACAGAGGTTAATGTTTGATGAATGGTTTTTGCAACAGGCAGGTTTAGTCTATGCCGCTGCCACTTTAGCTGGTTGTAGCGAAGTCATTGGTTTTGGTGACACGGAACAAATTCCTTTTGTCTCAAGGAATCCGTCATTTGTTTTTCGTCATCATAAGCTAACTGGGAAAGTCGAGAGAAAATTAATTACCTGGAGATCCCCAGCAGATGCCACCTATTGCCTTGAAAAGTATTTTTACAAGAACAAGAAGCCGGTGAAGACAAATTCCAGAGT
13-1_trimmed_(paired)_contig_61696	P1 [Alfalfa mosaic virus]	AGCGTTGAGAGAAATACCAACGCTCTTTATTTGTGTCATACTCAAGCTGAAAAGGCAGTTTTGAAAGCTCAAACACATTTAAAGGGATGTGATAATATCTTTACTACTCATGAAGCTCAGGGTAAGACTTTCGACAATGTTTATTTCTGTCGTTTAACTCGTACCTCAACGAGTCTTACTACTGGTAGAGATCCAATAAATGGCCCATGCCATGGATTAGTTGCCTTGTCGAGACACAAGAAGACTTTTAAATATTTTACCATCGCCCATGATAGCGATGATGTGATCTACAATGCTTGTAGAGATGCCGGTAATACCGACGATAGTATTTTAGCGAGGAGCTATAATACTAATTTCTGAATTAGTCATTGGTAATTCAATGCCAAACTCCACTGGGTG…
13-1_trimmed_(paired)_contig_99814	89.7 kd protein [Alfalfa mosaic virus]<>RecName: Full=RNA-directed RNA polymerase 2a... Short=protein 2a<>89.7 kd protein [Alfalfa mosaic virus]	CAACGTCGTACTGGAGATGCGCTCACATACTTGGGAAACACAATAGTGACATTAGCTTGTCTATGTCATGTGTATGACTTGATGGACCCAAATGTGAAATTCGTTGTTGCTTCCGGTGATGATTCATTGATAGGCACTGTGGAGGAATTACCAAGAGATCGAGAGTTTCTTTTCACGACTCTTTTTAATCTTGAAGCAAAGTTTCCTCATAACCAGCCTTTCATATGCAGTAAGTTTTTGATTACTATGCCCACTAAAAGTGGAGGCAAGGTTGTCCTGCCGGTACCGAATCCATTGAAACTCCTCATACGCTTGGGTTCGAAGAAAGTCAATGCCGATATATTCGATGAATGGTATCAATC
13-1_trimmed_(paired)_contig_44698	P1 protein [Alfalfa mosaic virus]	GCAGGTTTAGTCTATGCCGCTGCTACTTTAGCTGGTTGTAGCGAAGTCATTGGATTTGGTGACACGGAACAAATTCCTTTTGTCTCAAGGAATCCGTCATTTGTTTTTCGTCATCATAAGCTAACTGGGAAAGTCGAGAGGAAATTAATTACCTGGAGATCCCCAGCAGATGCCACCTATTGCCTTGAAAAATATTTTTACAAGAACAAGAGACCGGTGAAGACAAATTCCAGAGTACTAAGATCTATCGAAGTTGTGCCGATAAATTCCCCCGTAAGCGTTGAGAGAAATACCAA
13-1_trimmed_(paired)_contig_44648	putative coat protein [Soybean chlorotic mottle virus]<>RecName: Full=Capsid protein... Short=CP... AltName: Full=Coat protein<>putative coat protein [Soybean chlorotic mottle virus]	CACAAGTAGGACTTGTAAAAACTGATGACCCAGAAACTTCAGAACAAGGTCGAAAAAGAACAAGGGAAGATCCCTTTAGGGAACAATCAATTATCCAAGATAGGATAAATGAAAGAAAATTTAGGAATATACCTCCTAAATATATTCCTATAACAAATCGTCACAAAGATGAAGATGTCCTAGACATCGACTGTAGTGATGATGCAGAAAAAGAACTAAGAAATTGGTATCATGCCAATATAGTAAACATACAATTAGATCCTCAACTAAAAAGTTTTGGACCTAGAGATATTTTTAATTATCTCAAAACAAAAACAACTGGAAATGTTTGGAAATATTTGTCAGAAAACCCAAATCCAGACCTTCCACCAACAAATGAAGAAGTAATTTCTTACGTTT…
13-1_trimmed_(paired)_contig_44697	P1 protein [Alfalfa mosaic virus]	GCGGTAAAAGCACAGAGGTTAATCTTCGATGAATGTTTTTTGCAACATGCAGGTCTAGTCTATGCCGCTGCTACTTTGGCTGGTAGTAACGAAGTTATTGGATTTGGTGACACGGAACAAATTCCTTTTGTCTCAAGGAATCCGTCATTTGTTTTTCGTCATCATAAGCTAACTGGGAAAGTCGAGAGGAAATTAATTACCTGGAGATCCCCAGCAGATGCCACCTACTGTCTTGAAAAATACTTTTACAAGACCAAGAAGCCGGTGAAGACAAATTCCAGAGT
13-1_trimmed_(paired)_contig_36568	P2 protein... partial [Alfalfa mosaic virus]	TCATCAAGAGCATTCTGGATCACTTCCGGCGATCCATGCCGAGAAAGACCAGAGAAGAAGACATCCCTTATGGTAGGAACGGGAGTGGTAGGTATCATTCTCCCCAACGTCATCCAATCATTACCTGATATGACGGCTTCATAAGGCTTCGTCAGACTTACGTCTGGAATGATTTCGACTATGTCGAGTGGCTTAGCATTATCTGAGGCTTTAAACTCAGATAGTAATGTGATCGGAGCCGCCACCGGCTTAATGTCTTCAATTTCATTCAGAGGTCCAAG
13-1_trimmed_(paired)_contig_73811	126 kDa protein... partial [Alfalfa mosaic virus]<>126 kDa protein... partial [Alfalfa mosaic virus]<>126 kDa protein... partial [Alfalfa mosaic virus]	GTCACTTCCTAGGCATTTCAACATCATCCTTATAGGGTAAAAGACACCGTCTGTACATCGAACGGGGCTCTCGTCCTGAACCGGTGTCCGTTCAGAAGGAGAAGTCACTGACCTAGAAAACAGAGATTTCAGATCTCTCTTAGGCAACGACAACAGAGCTTTGGCGACAAAATCACCAGGAACATTGACTTTATCCAGCGCACTTAAAAAGGTTGGACCAGAATACCACGTTGGACC
13-1_trimmed_(paired)_contig_73810	126 kDa protein... partial [Alfalfa mosaic virus]<>126 kDa protein... partial [Alfalfa mosaic virus]	ATAGGGTAAAAGACACCGTCTGTACATCGAACGGGGCTCTCGTCCTGAACCGGTGTCCGTTCAGAATGAGAAGTCGCTGACCTAGAAAATAGAGATTTCAGATCTCTCTTAGGCAACGACAACAGAGCTTTGGCGACAAAATCACCAGGAACATTGACCTTATCCAGCGCACTTAAAAAGGTAGGACCAGAATACCACGTTGGACCTTCAGACCCTTTTAAAACAGCATCAGT
13-1_trimmed_(paired)_contig_81065	translation transactivator [Soybean chlorotic mottle virus]	AGTTACATACAAATGGCAAAAATGTCAGATACAAAGGGTATGAGACCCTTGAAGAAGCAAAAACAGCCTACAACGCTGTTTACAAGGAAGTTGCAACAGCAAACAATATAGTCCAGCCATCAAAAATGGAGACTAAGAAGAAAATATCTGTAGATAGAATTATCTATGGAGAAAGCAAATTTGTTAAAGAAGTCACCATTGGAGACTACTACAAAAACTGGAGATGGTTAACCAACTACTCAGAAGAGTTAAAAACAGAATGTTTTTATCCTAGCAACAACGGGATAGAAGTAAAAGCTGTAACAGTCCCAGGCGTAAGCAACGAATTAGTCAGATCATTCTATGATTGTGGAATGATTAAAACAATGTATCTTCAAGAAGATGCAGGAAGAAAAATTC…
13-1_trimmed_(paired)_contig_92091	P2 protein... partial [Alfalfa mosaic virus]	TTAATAAGCTCTTAACAACTGTTGTAGATCCTGATAAGCTATGCATGTTTCCAGATTTTATGTCTGAGGGTGAAGTTTCGTATTTCCAGGACTATATAGTTGGTAAGAATCCCGACCCTGAATTATATTCAGATCCTCTAGGCGTTCGTTCCATCGACAGCTATAAACACATGATTAAATCTGTGTTAAAGCCCGTTGAAGATAATTCTCTACACCTAGAACGGCCGATGCCAGC
13-1_trimmed_(paired)_contig_62489	126 kDa protein... partial [Alfalfa mosaic virus]	TCCGGGCTGAGAGGTTTGCCCGAGATTAGAGTCACACCACCGATAATGGTATGATTCGTTGAAGAAGATAACATAGTCGCTATGGACTGAATTGCGGAATGAGCATCAGAATTAGGTCTGAACTGCCTAAAGGCAACTTCAGTAACTCTGGTAAGCACTTTCTTATCGACAAGTACTTTCCGCCGCACCGCTGTCTGGTATGAATGATGATAGTACCCCTCGTTAACGGTGTGCACTACCATTTGTCCTTTGACTCTATTATACCAGGCGCAGGACCTCCC
13-1_trimmed_(paired)_contig_46285	RNA-dependent RNA polymerase [Medicago sativa alphapartitivirus 1]<>RNA-dependent RNA polymerase [Medicago sativa alphapartitivirus 1]<>RNA-dependent RNA polymerase [Medicago sativa alphapartitivirus 1]<>RNA-dependent RNA polymerase [Medicago sativa alphapartitivirus 1]<>RNA-dependent RNA polymerase [Medicago sativa alphapartitivirus 1]	TCCTTGTTATAGTAAGCTCCTCTTTAACGGCCAGATACACGTCAGTCCCGCCATCAACAATGTCGAAGGAGCACCGAATACTAGGCGTATCTTATCGTCATCATGGGATTCAACTAGATGGTGTCGAGCAAATGCTGTGTTCTAATATTTGGGATCATGAGCACTTGGGTTAGTAGTTTGTCCATCTTTAAGTCAGTGGGTGTTTGTGCGGTTAATAAAGAACATTTCATTGTGTAGATTGCGTGTAGTCCTACGACGATCAATAATCTCAGGAAGTAGACTTTCTCAGTGGGCTTCACGAAATAAGTCT
13-1_trimmed_(paired)_contig_53428	RNA-dependent RNA polymerase [Medicago sativa alphapartitivirus 1]<>RNA-dependent RNA polymerase [Medicago sativa alphapartitivirus 1]<>RNA-dependent RNA polymerase [Medicago sativa alphapartitivirus 1]<>RNA-dependent RNA polymerase [Medicago sativa alphapartitivirus 1]<>RNA-dependent RNA polymerase [Medicago sativa alphapartitivirus 1]	CTGATATACATCGACGTGTTATGAGAGCATATTTTGATGTCAAGAATGGATATCATCCTACAAGCCGCGACCCTGACTCCACCGGGGCCAACCCGCAGAGAAAGGAGAACCTATGGAATTGGATGACTGACGCAACTTTAACGATTCCGCTAAGGTTGCCTGACGGTAAGATTCTTCGATTTAAACATTCTGGGAGATACTCTGGATACTTCCAGACACAGATACTATATTCGATGTACAATTGTGTTATGATCTTCACTGTTCTATCT
13-1_trimmed_(paired)_contig_183514	Tgb2 [Pea streak virus]	GTTCAAATGCCATTGATAGCACCTCCTGATAATTCAAGATCATTCCTTGCTTTGGCAATCGGAGCGGGCATTGCGATCATCATATTCACTTTGAGGTCCAACCAATTGCCTCACGTTGGAGACAATATTCACTCATTGCCGCACGGAGGTTTTTATAAGGACGGAACAAAAACCATACAGTACCACTCCCCTGCGAGAGTTTCGAACAATTGGTTCAAGGGCCCAAACAACATACAGGCTTTAGCTCTGGTTCTGCTGATCATTG
13-1_trimmed_(paired)_contig_127703	89.7 kd protein [Alfalfa mosaic virus]<>RecName: Full=RNA-directed RNA polymerase 2a... Short=protein 2a<>89.7 kd protein [Alfalfa mosaic virus]	AGGGTTTACCGTCTTTATAGACACTTTGTTAATGAAGACGATGCACCCGCTTGGGCCATACCGAATGTCGTGAATGAGGATTCTTACGACGATTATGCCTACCTCCGAGAGGAGTTAGATGCCATAGACAGCTCATTTGAGTTGCTAAACGAAGAGCGTGAGTTATCGGAAATTACGGACAGACTCAACGCTTTAAGATTTTTTCCTGTTTCAAAAACAGAAGCGCTACCAGTGGC
13-1_trimmed_(paired)_contig_44699	P1 [Alfalfa mosaic virus]	AATGTTTTTTGCAACATGCAGGTTTAGTCTATGCCGCTGCTACTTTAGCTGGTTGCAGCGAAGTTATTGGTTTTGGTGACACGGAACAAATTCCTTTTGTCTCAAGGAATCCGTCATTTGTTTTCCGTCATCATAAGCTAACTGGGAAAGTCGAGAGGAAACTAATTACCTGGAGATCCCCAGCAGATGCCACCTATTGCCTTGAAAAGTATTTTTA
13-1_trimmed_(paired)_contig_103640	polymerase polyprotein [Soybean chlorotic mottle virus]	AACCCCACAGTTAAAATCAGATATCCCTAATGGGCGATCAGATAAAACATCAGTTTCAACTGATTCAAAACTTGATTATTCAAGTAATAACATCCGAATTAAGGATAAAGATCTTGTTTTATGCAAGTATGTTTCAGGTTCTTTTAAAGATGCTGAAACAAGATATCATATCAATGAGAAAGAAACTCTTTCTTGTTTAAATGTTTTAGAAAAATGGAGAATGGATTTAATTCCATCAAGATTTTTATTACGAACAGATTCAACTTATGCTAGCGGATTTTGGCGCTACAATTTAAAAGTTGATCATAAACAAGGAAGACTTGTTAGATGGCAAATGCGCATCCAACAATTCTATCCTTACATTCAACTAATAAAATCAGAAAACAATTGTTTTGCAGA…
13-1_trimmed_(paired)_contig_62490	126 kDa protein... partial [Alfalfa mosaic virus]	TCCGGGCTGAGAGGTTTGCCCGAAATCAAAGTCACACCACCGATAATGGTATGATTCGTTGAAGAAGATAACATAGTCGCTATGGACTGAATTGCGGAATGAGCATCAGAATTAGGTCTGAATTGCCTAAAGGCAACTTCAGTAACTCTGGTAAGTACTTTCTTATCGATAAGCACTTTCCGCCTCACCGCTGTCTGGTATGAATGATGATA
13-1_trimmed_(paired)_contig_44696	126 kDa protein [Alfalfa mosaic virus]	AATGTTTTTTGCAACATGCAGGTTTAGTCTATGCCGCTGCCACTTTAGCTGGTTGCAGCGAAGTCATTGGTTTTGGTGACACGGAACAAATTCCTTTTGTCTCAAGGAATCCGTCATTTGTTTTTCGTCATCATAAGCTAACTGGGAAAGTCGAGAGGAAACTAATTACCTGGAGATCCCCAGCAGATGCCACCTATTGCCTTGAAAA
13-1_trimmed_(paired)_contig_123396	polymerase polyprotein [Soybean chlorotic mottle virus]	TTTTGGTAGAAAATCCATAATTAAGGAAGGATGGATTAGACTACAAAAACCAAAAGAAATTATCTTTGCTGATAAGAAAAAACACCAAATATGGTTTGTTCTAAAACATGTTTTTATTAAAATTGAACATAGATACTTCTATGTAAAATCAATTTATGAACATGACTCTGGAATAGATTTGATAATAGGAAATAACTTTTTAAAGTTATATAATCCATTTATCCAAAAAATCGATACAATATCATTAAATTGGGTTGATATTAATAATCCAGAAAATCAAGAAATGATTACTACAAAAATTATAAAAAAAAATGAAATTGTGAAAGCAATTGTAGAAAATTTAAATACTCTTCAAAGTATTTGGGAAAAAAGAAAGTTTTATCTCACGGTAGAACAAAA…
13-1_trimmed_(paired)_contig_9231	N protein [Maize yellow striate virus]<>nucleocapsid protein [Maize yellow striate virus]	AGAAAGGACTCACTTTGTCCTTGCTATTGTTAATGGAATTCATGAGGCAATCCAAACATGGTCATGGCTCTTGCTGGCAACAAATCTGACTTGGAAGATAAAAGAAAAGTGACAGCCGAAGAAGCTCGTGTATATGCCGAGGAAAATGGTTTGTTTTTCATGGAGACCTCTGCCAAATCTGCAGCCAATGTTAATGATGTATTTTATGAAATAGCACTAGTGCCGAAAGCATTCACGTCAACGGAGTATGATAGATATAAACCATATAAGTCATTGGAAACAGAGGCAGGAGTCTTAGAGCAGAGGATTCGCCAGTTCAAAGTAGAGCTTGAGAAAGACAGCCCAGATGACAACTGTCCTTATTTAATCCTGTTTCTTGCCCAGCAACTTAAGTCTGTA…
13-1_trimmed_(paired)_contig_65347	hypothetical protein [Xinzhou partiti-like virus 1]<>hypothetical protein [Xinzhou partiti-like virus 1]	GTTTTAGCTTAGGCATGGGGGGAGTCCCGATTTCGCACGGGGCAGCCCCCTGTTTTTATTTGGACTTATACACAAAATACAAAAACAGGTAGCGTTTCACACAATTATATACATAGAAAAGAATATAACACATAATTCAGAAACAAGAAACACAGACAGTGTTGTAACTTAAAGTAAACAAACCAATAGAATACATCATGCTTGAAGGACGTATTCGGCTCTGATAGCCATTGCTCCGGATATCTGTGGCATGATCCACAGAGGCTCGAGGATGACACCGTCGAGCAGACCGTTATTACCACGCTGAACGATCGCAGCCATCAATCCATCGGAGGGAGTGAATTCCGAGAACACAGCGACAGGCTGAACAGCATCCGTGTCTTCGATGATCACGTTTGC…
13-1_trimmed_(paired)_contig_155560	P2 protein... partial [Alfalfa mosaic virus]	GATTTAATCATGTGTTTATAGCTGTCGATGGAACGAATACCTAGAGGGTCTGAATATAATTCAGGGTCGGGATTCTTCCCAACTATATAGTCCTGGAAATATGAAACTTCACCCTCAGATATAAAATCTGGAAACATGCACAACTTGTCAGGATCTATAACAGTTGTTAAGAACTTATTAACCACGGAATTAGCAA
13-1_trimmed_(paired)_contig_161188	Tgb3 [Pea streak virus]	CTGGCCTCCACACGAGCCTTCTCTTCAGCAGCTTTCTGTTGCTCCGCCATCTTTATCAAATACTTCTTCTGCAAACTTAAAGATTCTCAAATAGCTTGCACTTTCAAGGTTTTTGCGTATTCAATGAATTCACTCGAAAAATCACAACCAAGTATTTTGACACTCTCACCAGTAAGGATAATGGTACAACTATTTTGGGTATTTTTAAGATAAAATTCAATAACATGCAAACTAAGTAGTACTACACAACAGGAAATCAAACCAATAATTATTTGTGACAGTTGCATCCCTTGTTTGTTCTTAAGGATGAGGCGTGAATCAAACCGATGATCAGCAGAACTAGAGCTAAAGCCTGTATGTTGTTT
13-1_trimmed_(paired)_contig_156234	nucleocapsid protein [Datura yellow vein nucleorhabdovirus]<>nucleocapsid protein [Datura yellow vein nucleorhabdovirus]	CTTTCATTGATTCCTCCATTCTCTCTGTTGATGGGACTATTGTTGTGACGACAGCCGGAGACCCACTTTGAGTCATAGACACCTTGCTTGTCTCGGAGGGCACCGCTGCTGCAAAATCAGAGCACATGATATCGGGGGTCCATGGCTCGTGGAAGATTTCTTGACCTGTTATTGGGTGCCGCAGGTTCAGGGCTACACCTACAAAAGAAAGCATATCCTTCTCAGTAACATCTTTGGTCTTAGCATCAATGAACTTATTGAAAAACTGGACTATTTCTTCATCCTTTTTTGCACTGATCTTATAAATTGGGAACTTAGCAGCTTCTTCAAATTTGTATTCTCTATGAATATATTGACGACCTGATGATATTTCTGGACGAACTCCTTCTTGGAGGCCTG…
13-1_trimmed_(paired)_contig_43861	P2 protein... partial [Alfalfa mosaic virus]	AGACGGCATACGAGATACGAATTCGTGACTGGAGTTCAGACGTGTGCTCTTCCGATCTGTGATGTCATCTTCACCAATTTTTTTGGCTGCTGCTGCCCGCTTGATGTTAGTCTTAAGAGATAAGATAACTATACCAAGCGGAAAATTCCATCAATTGTTTTCCATCGATGCTGAAGCCTTTGATGCAAGTTTCCATTTTAAAGAGATAGACTTTTCGAAGTTTGACAAAAGTCAAAATGAGTTGCATCACTTGATCCAAGAAAGGTTTCTGAAATACTTAGGTATACCCAACG
13-1_trimmed_(paired)_contig_84440	polymerase P2 [Alfalfa mosaic virus]<>P2 protein [Alfalfa mosaic virus]	TTGATATAATTGGTGTTTTTAATGACCACCACGTCATCCGATGCGTTGCCGCGATGACAGCACACAGGTATCTCAGAAGACCGAGTTTATACCTAGAAGCTGCTTTAGAATCCCTAGGTAAGATCTTCGCTAGTAAGACCTTGTGTAAGGAATGCCTCTTTAATGAGAAGCACGAGTCTAATGT
13-1_trimmed_(paired)_contig_44649	putative reverse transcriptase [Soybean chlorotic mottle virus]<>RecName: Full=Enzymatic polyprotein... Includes: RecName: Full=Aspartic protease... Includes: RecName: Full=Endonuclease... Includes: RecName: Full=Reverse transcriptase<>putative reverse transcriptase [Soybean chlorotic mottle virus]	ATGAAAACCAATTACATCCTTTAATTTTTTCGAAAATATAATCTTTTCGAGGTAATTTATAAGAATCACCAACAAGTGCTTCGTTGAGTTTCTTATAATTTATAACCATTCTAGCTTTTCCTCTTTTTATCTCATTATGCTTTCTGACATAAAAAGCAGGTGCTGAATGTGGACTAATAAACGCTCTTATCAAACCTTTGTCTAAGAGTTCTGATATTTCTTTTTTGAATTCTTCCTTATCTTCAGGGGAATAAGGAATTTTATATAAAAC
13-1_trimmed_(paired)_contig_21997	translation transactivator [Soybean chlorotic mottle virus]	TTTTGCACACCATTTACAGATATGCCCTTTGTATTTCGAGAAGTGTTGACAACACTCCTGTTGAACTTCATCTGGGACTTTGTCAAGAGCATTCTCGAATCTTGAGAATAGTTCTTCATAAAAAAGTGTTTGCTTGAGGTGTTCCTCTGAAACCTTCTTTTTTGAATCACAGACCATGAGACAGGTTTCTGTTGTGTAAAGGACCTTATAATTAATAATGGTAGAACCATATCTAATAAGGTTATCATAAAAACGTTTCATTTGATAAATGAACGAATCTACTGTCCATCCAACACTTTCTGAATTTGGAGGTAGATAAGTTTTATTTGAGATTCCTATTTTGATGACTGTTCTTGGTTTTACAGCCATAAAATTATTTTCTTCAAAAAACCATGGGTA…
13-1_trimmed_(paired)_contig_212015	polymerase polyprotein [Soybean chlorotic mottle virus]	AAATGTTTTTATGTAAGATCAATTTATGAACATGATTCTGGAATAGACTTGATAATAGGAAACAACTTTTTGAAGTTATATAGTCCTTTTATTCAAAAGCTTGATACTATAACATTAAAATGGTTTAATGTAAACAACCCAGAAGAAAGTGAATTTGTTACAACAAACATTATAACAAAAAATGAAATTTTAAAGGCATTTTCAGAAAATCTTAACATACTTAGATGTATGTGGGATAAAAGAAAGTTTTACTTAACAACTGAACAAAATCTAGGATATCATCTAGATCAAGTTTGTTCTGAAAATCCATTAGACTCTATAGTAAATAAAATACAGGATTTAGTTGTTATAAAACTTAAAGATCCTAAAAAGGAAGTCAA
13-2_trimmed_(paired)_contig_10024	ORF1+2p [Medicago sativa amalgavirus 1]<>TPA_inf: ORF1+2p [Medicago sativa amalgavirus 1]	GTATAATCAGGGCCCTGGCAATTTCATCTCTTCTTAAGTGCTAAGCTCTGTATCCTTTTGCTTTCAAAGTGTATTCTATTCCTCTTTCTCGTATTTTCACTAACATCTTTGCAGGTCTCAACTATCCCATGGCTGACTTTGAAGCTCAACGTGATGATAACATTGCAGCGAATGCTCCTATTGGTGGTCTGTCATCTAAGCAACAAGAGATCGACACCGTCACTGCTGCCATCACACCTCTCCTTGCCGCTGGGTTCCCCCAAGCTATTTTCAACTATGATGACCTGCTCTTGAGGGGTTACACCGCCAAGACTTTCTGTGATTTCATCAAGCCGCTATCCGCTATAACCGAGAGGAGGGAATTGATCTCCCTGTGTGCCCTGGGTAATAATAGGTTCT…
13-2_trimmed_(paired)_contig_13377	89.7 kd protein [Alfalfa mosaic virus]<>RecName: Full=RNA-directed RNA polymerase 2a... Short=protein 2a<>89.7 kd protein [Alfalfa mosaic virus]	TGAAAAGATAAGTTTTTTCAGTTTAATCTTTTCAATATGTTCACTCTTTTGAGATGTCTTGGATTTGGTGTTAGTGAGCCTACTAACACTTCCTCATCAGAGTATGTTCCCAAGAGTTCCGTTGAAGAGATTTCCAACGAAGTCGCTGAACTTGATTCAGTGGATCCATCATTCCAATGTTACAAACATGTTTTTGTATCATTGATGCTCGTAAGAAAGATGACTCAAGCTGCCGAAGACTTCCACGAGAGTTTTGGGGGAGAATTCGATAGCCCTTGTTGTAGGGTTTACCGTCTTTATAGACATTTTGTTAATGAAGACGATGCACCCGCTTGGGCCATACCGAATGTCGTGAATGAAGATTCTTACGACGATTATGCCTACCTCCGAGAGGAGTTA…
13-2_trimmed_(paired)_contig_2541	coat protein [Medicago sativa alphapartitivirus 1]<>coat protein [Medicago sativa alphapartitivirus 2]	TAAAGAATTTTAGTCACAGCAGATTTTATTTTCTACTCCCCTCCCCCCACATTATCATGGACAAATCTAAGAAGTATCTATCTGATGCTAAAGAAATCATCAAGGCTAATGGTCTTGAAGAAAAATTTCTCGCCGCTGCTGGTCTTTCATCTATGGATGAACTCGACCCTAAGAACTTCGCTGAGTTTGAAGCTCCTGCTCCTCCTCAAGTTATGAAGCCCTCTATCGCCGCTGCTCCCATCACTCAAAAACCGCTTTCCAAGCAGGTTGCTGATGCCTCTACTGGCTTTAATCCAGAGAGCGCTTCTGATATGCTCAGACCATTTATTGGTCTAAAGATTAACTACAAAGCTAGGAAGACTGTATCTACCTATGCTCCGTCCTCTCTTATGATGGATT…
13-2_trimmed_(paired)_contig_32245	P3 protein [Alfalfa mosaic virus]	TTTAAAAAGAAAAATCATTCCAATTCAACTCAATTAACGCTTTTACAGTGTAATTCGTACTTTTCGTAAGTAAGTTTCTGTAAAAGCGTTTCTTGTTTTAATTTGGCCTAACACGTAATTCGTACTCTTCGTGAGTNNTTTTTTTTTTTTATTATTTGAATTTTTTTCATGGTAAGTAGAATAAAAAAAAAAAAAAAAAAAACAAATGCCTCGAGTTCTGGAATGTCTTCTTCCTCTAGCTTTTCAGTGTCTTATGCTGAGGAAATGTTACTAGCTGATGAAGTTTCAAAAATTAACTCAATGTCGATTCTGGGTCCTAATCAGCTAAAGCTCTGCACTCAATTGGTGCTGTCTAATGGAGCAGCGCCAGTAGTTTTAAGCCTTGTGTCAAAGGAAAAG…
13-2_trimmed_(paired)_contig_44445	RNA-dependent RNA polymerase [Medicago sativa deltapartitivirus 1]	TAATTATGCAGCACCTGACATTCCCTTGACAAACATAGATTGGCAATTGTACACAGATTGTGCATTGACCATTAGACAAGGGTTTTATAGCCTTCCACGCGTGAAGGCGTACGATGTACGAACAGAACTCGACAAAGTTTCGTACAAAGCCTCATCGGCGGCTGGCTATAGTTATCAGTGTGTGAAAGGACCTGTTGGAGGCCCCACCTTCAAACTAGCCGTCCGGAGAGCACGAAAAGTTGTCGGAGAAGTACATGAACAGGGAGTACCTGGCATGAAGCATCTTATAGAGACAATGGTGCCTGACATCGGACACACACGCACACAGCTAACCAATTTATTGGAGAAGACCAAAGTTAGAAATGTATGGGGAAGAGCATTCCAGTACATTCTTATTGA…
13-2_trimmed_(paired)_contig_44	replicase [Alfalfa mosaic virus]	GGGCATTCATGCAATTTAGCATGAGCATTTATATACGTGCATAAGCACGTATATAAGCAATATAGAATTTCTCCTATCAGGAGCGAATAGGATTCTATACCTCGACCTTAATCCACCCAGTGGAGGTCGGCATTGAATTACCAATGACTAATTCAGAAATTAGTATTATAGCTCCTCGCTAAAATACTATCGTCGGTATTACCGGCATCTCTACAAGCATTGTAGATCACATCATCGCTATCATGGGCGATGGTAAAATATTTAAAAGTCTTCTTGTGTCTCGACAAGGCAACTAATCCATGGCATGGGCCATTTATTGGATCCCTACCAGTAGTAAGACTCGTTGAGGTACGAGTTAAACGACAGAAATAAACATTGTCGAAAGTCTTACCCTGAGCT…
13-2_trimmed_(paired)_contig_506	coat protein [Medicago sativa alphapartitivirus 1]	GACCAGGAGAGTTAGAATAACAAATTCTATCCAGAACTTGTTATTCTAACTCTCCTGGTCTTATAAACTTAAAGAATTTTCGTCTTAGTAGAAATTTACTACTCCCCTCCCCACTGAAATGGCTTCTAATTCAGGTACCAAATCTGATGAGGTTCAAAAGAGCCTCCAGACTCTGAAATCCTTAATAGATGAGAACAAGATTGATCAACAGCTCCTACAAACTCTAGGCCTGAAATCACTCGACAAATTCTCTCCTACTGAGGTTGAAGACCCATTTCCCTCTAAAGCTACGGTTGTAGCTCAGACAACACTATCTGCCGATAGGCGCACGCCTAAAGAGCAAGATAAGTCACTTGCTGATGCTGTTGAGCCAAAGGCTCCTACTGTCGCTTCTGATAT…
13-2_trimmed_(paired)_contig_86072	coat protein... partial [Medicago sativa deltapartitivirus 1]	CGACCTTTTGCGCGAAATTAATTAAGATTTTGTATACCAAATCGAGAAGAGATTTATAGCCTTACCATGGCGACTGAAGAAACTAGTATGCTTTCTGGTGACCCTAACACTGTGTCCCCGTCTCAAACTCAAACACCTACAGAAGGATCAATTAGATCCCTGGCTCGTAAATCGAGCGACTACACGTGGGCCTCCAATAGAATCACTATTGACCGAGAGTCCTACTTGAAGAATAGAAGGTATGTTAACCTCAAACCATCTGAGATGTACGCATCTTTGGTTAGGTTATATACCGAAGCGTTCTTATCCCACTGGTCCCATTTCAAGCGAACTGCTGATGCGATCGTGACTTTGAACAACAACCCCAGAGACTCTGCAACCTACCTGGCCAGAAAATAT…
13-2_trimmed_(paired)_contig_201	RNA-dependent RNA polymerase [Medicago sativa alphapartitivirus 1]<>RNA-dependent RNA polymerase [Medicago sativa alphapartitivirus 1]<>RNA-dependent RNA polymerase [Medicago sativa alphapartitivirus 1]<>RNA-dependent RNA polymerase [Medicago sativa alphapartitivirus 1]<>RNA-dependent RNA polymerase [Medicago sativa alphapartitivirus 1]	CAACGGAAGGAGAATTGGGTGTAGGGATTTGAGCGTTGTCCTCTCCGATTTTTTTTTTTTTTTTTTTTTTTTTTTTTTTTTTTTAGGGAAAAAGCGAAAAAAAAAATAACGTCTTAAACTTAAGACTTTCCGGGGATACCGATAAAGTGTTTTAATGGCCAATGCTTTTCGGAAACTAAGTCACGAGTTGGCTCTTGGAGAAGGCGGACAGTTTCAAAATAACTAGGGAAGTGACTAATGTCAACTTCAGAATATCCTGGAACGTAATTTTGCCTATAGCGTAGACTACCTGGTAAACCATGCGGGTCAGGGCTATAGCCTCCGGCTTTCAGAAAGTTATAGATATCCTCGCAAATTTGGTAGACACGAGAGTGGAATCCACAGTTAGCATAAGCAATG…
13-2_trimmed_(paired)_contig_3140	coat protein [Medicago sativa alphapartitivirus 1]<>coat protein [Medicago sativa alphapartitivirus 2]	TAAAGAATTTTAGTCACAGCAGAATTTATTCTCTACTCCCCTCCCCCTACATTATCATGGACAAATCTAAGAAGTATCTGTCTGATGCTAAAGAAATCATCAAGGCTAATGGTCTTGAAGAAAAATTTCTCGCCGCTGCTGGTCTTTCATCTATGGATGAACTCGACCCTAAGAACTTCGCTGAGTTTGAAGCTCCCACTCCTTCTCAAGTTATGAAGCCTTCTATCGCTGCCGCCCCCATCATTCCAAAACCGCTTTCAAAGCAGGTTGCTGATGCCTCTACTGGCTTTAATCCAGAGAGCGCTTCTGATATGCTCAGGCCATTTATTGGTCTAAAGATTAACTACAAAGCTAGGAAGACTGTGTCTACCTATGCTCCGTCCTCTCTTATGATGGATT…
13-2_trimmed_(paired)_contig_54084	unnamed protein product [Figwort mosaic virus]<>RecName: Full=Transactivator/viroplasmin protein... Short=Tav... AltName: Full=Inclusion body matrix protein<>unnamed protein product [Figwort mosaic virus]	AATTCTTTTGTGGTCGTCACTGCGTTCGTCATACGCATTAGTGAGTGGGCTGTCAGGACAGCTCTTTTCCACGTTATTTTGTTCCCCACTTGTACTAGAGGAATCTGCTTTATCTTTGCAATAAAGGCAAAGATGCTTTTGGTAGGTGCGCCTAACAATTCTGCACCATTCCTTTTTTGTCTGGTCCCCACAAGCCAGCTGCTCGATGTTGACAAGATTACTTTCAAAGATGCCCACTAACTTTAAGTCTTCGGTGGATGTCTTTTTCTGAAACTTACTGACCATGATGCATGTGCTGGAACAGTAGTTTACTTTGATTGAAGATTCTTCATTGATCTCCTGTAGCTTTTGGCTAATGGTTTGGAGACTCTGTACCCTGACCTTGTTGAGGCTTTGGAC…
13-2_trimmed_(paired)_contig_2542	coat protein [Medicago sativa alphapartitivirus 1]<>coat protein [Medicago sativa alphapartitivirus 2]	CTAGGAGCGCATTTATGCTGGCTGATGCTACCAGCCATGTTTTACCCAATAACCCCGGGATTTTCGCATTAATCGACAATCTCAGGACCTGCCACAACCCTGGCGATGGGCAACAACCCAATCTGCCTGCCAAGGGTAAACATATTCCCGTTACCAGTACCGCCGCTGCGGCAACTGTTTTCGGTCACCACCAATTCCCAATTTTGGCCAATAGGTCAAATGCTGAAAAATGGAGCCTTTGCTCCTCTGGACTACAATATCCTTGTGAAGCCGATCGTCGACTTCACGAAAATTTTTCTGAAAGACTCGAAAATTTCGAGTTTCCTGTCACTGCCGAGGATGATGACCTCCGGTTTTATAGTGACTTTTTGCACATTACTAATAACCTAGCTTGGTTTG…
13-2_trimmed_(paired)_contig_94917	capsid protein [Pyrus pyrifolia cryptic virus]	CTTTCATTAATTAAATTTCAAATTACAAAGATAGTGATAACTAGCATACTTAAATAAGCTAAATTAAACTAATAATCCTTGAAGATGAGCATCTTATGCGCTGCAGTGCGCGTATGGATGTCACTTCGCATTATTACTAGACAGTAGTACTTATAAGTTACAATCTTATACATATTTGCTATGTAGTTGACAGGCTTAGTAGTCCTAACAGTCTTGAATTTTGCTGTGGTCTTCGCTTGAGCTATCAGATCTTCCTTTGAAACAGTGAGAGGGATCTCTTCTGTTATGGTCTCTTCTGTAGCGTCTGACGCATCAGTGAGCATAGATGTGGGCTGCTGTAAAGCGGCCAGCTTGTTGTATTCAGCTACGAGAATTTTGTCGTTCTCAGCGTGAACGCGT…
13-2_trimmed_(paired)_contig_99440	nucleocapsid protein [Datura yellow vein nucleorhabdovirus]<>nucleocapsid protein [Datura yellow vein nucleorhabdovirus]	CTTTATCCCACCTAAGCCACCTTTAATTGCCAATATATACCTTGAACTCATCAAGATTCATTATAATAATTTACAGGTACAATCAAAAGAACAATGGCAGAAGATCTTACAGGCCTCCAAGAAGGAGTTCGTCCAGAAATATCATCAGGTCGTCAATATATTCATAGAGAATACAAATTTGAAGAAGCTGCTAAGTTCCCAATTTATAAGATCAGTGCAAAAAAGGATGAAGAAATAGTCCAGTTTTTCAATAAGTTCATTGATGCTAAGACCAAAGATGTTACTGAGAAGGATATGCTTACTTTTGTAGGTGTAGCCCTGAACCTGCGGCACCCAATAACAGGTCAAGAAATCTTCCACGAGCCATGGACCCCCGATATCATGTGCTCTGATTTTGCA…
13-2_trimmed_(paired)_contig_55715	RNA-dependent RNA polymerase [Medicago sativa alphapartitivirus 2]	TGATGCCATCCTCACCACCCCTCTAATTCTACCAGATGGCAGTGTCCTAAGATTTAACCATTCAGGTATTTACTCTGGATATTTCCAGACTCAAATATTAGACTCTATTTACAATTGTGTAATGATTTTTACGATACTATCCCGTATGGGATTCGACTTAGATCGCGTAGAAATTAAGGTACAAGGCGATGATTCAATCATCTTGCTTATGTCCCATTATACTACAATCAAGGACTCATTTTTACCATTCTTCTCACTTTATGCTCAACAGTATTTTGGCTCTATAGTCAATACTAAGAAGAGCGAGGTGCTTCCTTCGTTAGAAGGAGCTGAGGTACTAAAGTACCGCAAC
13-2_trimmed_(paired)_contig_12232	polymerase polyprotein [Soybean chlorotic mottle virus]	TAGGGGGCCAAAATTGCAACCAAAAGTGAACTTAAGGGGCCTGAAAAGAGTTATTTTTTTTAGGGGGCTTGAATCGCAACTTTTGGATACTTAGGGGGCCAAAAGTGTAATTAAGCCTTTCTTTTTTAGCAAGTTGTGTTTTCTTTTTAGAAATGACAATTCCTTTTTCTGAAATTCTGTTTAAAACAGTTTCTACATCTTTGAGATGTTGTTCTTTAGAACCTTTTGTGAAAACTAAAATGTCATCAATATATGCCAAACATATATGTTCTAATCCTCTAAGAGCATTATCCATAAATCTTTGGTATATAGATGGTGCTTGTTTTAATCCGAATGGAAGGACATTCCGTTCATAGTGAACTTGTGGACACGAAAAAGCTGTTAAAGGCTTAGTTTCTT…
13-2_trimmed_(paired)_contig_2566	RNA-dependent RNA polymerase [Medicago sativa alphapartitivirus 1]<>RNA-dependent RNA polymerase [Medicago sativa alphapartitivirus 1]<>RNA-dependent RNA polymerase [Medicago sativa alphapartitivirus 1]<>RNA-dependent RNA polymerase [Medicago sativa alphapartitivirus 1]<>RNA-dependent RNA polymerase [Medicago sativa alphapartitivirus 1]	GCTCGACAGCATCTAGTTGAATTCCATGATGAAGATAATATCCGCTTAGTATTTGGTGCTCCTTCCACATTTTCGATGGCTGAACTGACCTTTATCTGTCCCTTACAGCCACGCTTACTATTCCAAGGAGAACGTTCTCCTATGCTATGGGGCTATGAAACCACTACTGTTGGTTGGTCTAGACTATATAAATGGGCCTCCTCTAGGATTCCTAGGTATGATTTTGTTGCTACTCTCGACTGGAAACGGGTTGATAGAGACGCTCGACATGCTGTTATCTCTGATATACATCAACTGGTTATGAGATAACGTTATGGTTTCAATAATGGATATCATCCTACAATCCACGACCCTCACTCCACCGGAGCAAACCCTCAAAGAATT
13-2_trimmed_(paired)_contig_42760	P2 protein... partial [Alfalfa mosaic virus]	GAACGGGAGTGGTAGGTATCATTCTCCCCACCGTCATCCAATCATTACCTGATATGACGGCTTCATAAGGCTTCGTCAGACTTACGTCTGGAATGGTTTCGACTATGTCGAGTGGCTTAGCATTATCTGAGGCTTTAAACTCAGATAGCAATGTGATTGGGGCCGCCACCGGCTTAATGTCTTCAATTTCATTCAGAGGTCCAAGATCCTCCGGTAACTTCCCCAACTCATCCAGTAATGGTGCGGGCATTTCAGACGGAATATTCTCGTCAGAGTAATAATAAAGGTCATCAATGACTGGTATGTTCTCAGAAATGAATTTGACCTCTTGGACAT
13-2_trimmed_(paired)_contig_1435	RNA-dependent RNA polymerase [Medicago sativa alphapartitivirus 1]<>RNA-dependent RNA polymerase [Medicago sativa alphapartitivirus 1]<>RNA-dependent RNA polymerase [Medicago sativa alphapartitivirus 1]<>RNA-dependent RNA polymerase [Medicago sativa alphapartitivirus 1]<>RNA-dependent RNA polymerase [Medicago sativa alphapartitivirus 1]	CTACCCTGACTCCACCGGAGCCAGCCCTCAAAGAATTGAGAACCTATGGAATTGGATGACTGACGCAACTTTAACGATTCCGCTAATGTTGCCTGACGGTAAGATACTTCGATTTAAACATTCTGGTATATACTCTGGATACTTCCAGACACAGATACTAGATTCGATGTACAATTGTGTTATGATCTTCACTGTTCTATCTAGAATGGGGTTTGATCTTGAAAGAGTTGAAATTAAAGTACAAGGAGATGATTCCATTTTCTTAATGTGCTATCCTTTCATTACTCTTCAAAATACGT
13-2_trimmed_(paired)_contig_11016	RNA-dependent RNA polymerase [Medicago sativa alphapartitivirus 1]<>RNA-dependent RNA polymerase [Medicago sativa alphapartitivirus 1]<>RNA-dependent RNA polymerase [Medicago sativa alphapartitivirus 1]<>RNA-dependent RNA polymerase [Medicago sativa alphapartitivirus 1]<>RNA-dependent RNA polymerase [Medicago sativa alphapartitivirus 1]	AATATGATCTCATAACAAGTTGCTGTATATCAGAGATGACAGTATGTCTCGCGTCTCTATCAAACCGTTTCCAGTCGAGAGTAGCAACCAAATCATACCCCGGCATACTAGCGGAGGCCCATTTATATAGTCTAGCCCAACCACCAGTAGTGGTTTCATAGCCCCATAGCATAGGAGAACGGTCTCCGTGGTATAGGAAGCTTGTCTATAAAGGCCAGATAAACGTCAGTTCAGCCAGCAAAAATGTGGAAGGAGCACCGAAGACTAGGCGGATCTGAGCTTCAGCATGAGATGCGACTAGATGCTGTCGAGCAAAGGCTGTGGTCCAATATTTGAGAGATCGGAAGAGCGGCGTTTAGGGAAAGAG
13-2_trimmed_(paired)_contig_34042	RNA-dependent RNA polymerase [Medicago sativa alphapartitivirus 1]<>RNA-dependent RNA polymerase [Medicago sativa alphapartitivirus 1]<>RNA-dependent RNA polymerase [Medicago sativa alphapartitivirus 1]<>RNA-dependent RNA polymerase [Medicago sativa alphapartitivirus 1]<>RNA-dependent RNA polymerase [Medicago sativa alphapartitivirus 1]	ATTTCAATAATGGATATCATCCAACAATCCACTACCCTGACTCCACCGGAACCAAACCTCACAGAAGTGAGAACCTATGGTATTGGATGACTGACGCAACTTTAAGGATTCCGCTAATGTTGCGTGACGGTAAGATACTTCGTTTTAAACATTCTGGTATATACTGTGGATACTTCCAGACACAAATACTCGATTCGATGTACAATTGTGTTATGATCTTCACTGTTCTATCTAGAATGGGGTTTGATCTTGAAAGAGATGAAATTAAAGTACAAGGAGCTGATTCCAT
13-2_trimmed_(paired)_contig_157248	putative reverse transcriptase [Soybean chlorotic mottle virus]<>RecName: Full=Enzymatic polyprotein... Includes: RecName: Full=Aspartic protease... Includes: RecName: Full=Endonuclease... Includes: RecName: Full=Reverse transcriptase<>putative reverse transcriptase [Soybean chlorotic mottle virus]	GAAAAAAGAAAGTTTTATCTCACGGTAGAACAAAACTTAGAACAACAATTAAAACAAGTTTGTTCTGAAAACCCTTTAGATTTTATAAAGAATAAAATACAGGATTTGATAACTATAAAACTAAAAAATCCAGACAAAGAGGTTAAGGTTTTATATAAAATTCCGTATTCTCCTCAAGATAAGGAAGAATTCAAAAAAGAAATATCAAAACTCTTAGACAAAGGTTTGATAAGAGCGTTTATTAGTCCACATTCAGCACCTGCTTTTTATGTCAGAAAGCATAATGAGATAAAAAGAGGAAAAGCTAGAATGGTTATAAATTATAAGAAACTCAACGAAGCACTTGTTGGTGATTCTTATAAATTACCTCGAAAAGATTATATTTTCGAAAAAATTAAA…
13-2_trimmed_(paired)_contig_74498	putative nucleocapsid protein [Zhuye pepper nucleorhabdovirus]	TGTCAAAAGAGAGGCTGTGGAAATATGCTAGGTTGTTAGATGCAAGATACTTCAATAGGCTGCGAACTTCATATGCTGCGGAGTTAATGGCCACATTGGCATACATAGAGATTAAACTAGGTATCAGCAGCGAAGCAGGGTATGATTCTCCCCTCAACATTTTCGCAATAGCCAACAACAATCACATAAAAGAGATAGGTAGAGCCAAAGCAGAAGCTTTCATACAGTGCAAGAACAAGATGATCTCCTTATCCAAGGATGCCTCTATAGTGGATAAGATCTATTATGCTGAGAAAATGGGGATGACGGAAACATCGAAGGGTCTCCCTACAGCAAGCAACACCATGTCAGGAAAGCGCAGAGCGGAAGAACCGCCAGAGAAAGAAGAAAGCAGGAAGA…
13-2_trimmed_(paired)_contig_127559	P2 protein... partial [Alfalfa mosaic virus]	TTAATAAGCTCTTAACAACTGTTATAGATCCTGATAAGCTGTGTATGTTTCCAGATTTCATATCTGAGGGTGAAGTTTCGTATTTCCAGGACTATATAGTTGGTAAGAATCCCGACCCTGAATTATATTCAGATCCTCTAGGTGTTCGTTCCATCGATAGCTATAAGCACATGATTAAATCCGTGTTAAA
13-2_trimmed_(paired)_contig_74430	126 kDa protein [Alfalfa mosaic virus]	GCTCTATTTAATTTTTGAGCATCCTCAACTTCCTTCGCTTTAGCTCTTAAGCTCTCTTCTTTCTGCTTCCTGATATTGTCTAACAGGGTACGTGCGTAACTTGACGCATCAATGGCGTTTCCTTGATGCCATTCAGCATAGTATACATCTTCAAGAGATTGGAAGTATACTGGATCAGA
13-2_trimmed_(paired)_contig_49579	polymerase polyprotein [Soybean chlorotic mottle virus]	TATAACTTTAAAAAGTTATTTCCAATTATTAAATCTAATCCTGAATCATGTTCATAAATAGACCTAACATAAATTTTTTTATGTTCAATTCTTATAAAAACATGTTTTAAAACAAACCGGATTTGGTGTTTTGTTTTATCAGCAATGATGATTTATTTTGGCTTTTGAAGTCTGATCCAATCTTTTGATATGGATTTTCTTCCAAAACATAAAGTTGCACCAGTATCGATGTAACCCATAATTTTCTTTTTATTCAGTGTTATCTGAATAAATGTTGCATTAGGATTTCCATTTTTTTAAAATTTTCCTACTCATTCTTCAATTTCTTCTTCAGTAGTATATTCAAAAATACTACTTTC
13-2_trimmed_(paired)_contig_75804	polymerase polyprotein [Soybean chlorotic mottle virus]	GTTTTCCTCCTTCTCTTATAATAAGACCAAGGAATTCAATTTCTTGTTTTAAAAGTGTTGACTCTTAGATAGAACAATTCCTCTATCTTTTATTCTGTTTAAAACAGTAGTAACATCTTTAATATGTTGTTCCTTACTTCCTTTAGTAAAAATTAATATGTCATCGATATATACAAAACAAATATGATCAAGACCTTTAAGAGTATTGTCCATAAATCTTTGATATATTGATGGTGCCAGTTTTAAACCAAATGGTAAAACATTCCATTCAAAATG
13-2_trimmed_(paired)_contig_117252	polymerase polyprotein [Soybean chlorotic mottle virus]	AAAGAAAGATTCTAAAAAAGAAACCTTGAAATTAATTTGGGAAGTAGGTTTTGAGCCAATAGAATCAGATTTAGATTCCGATGAAAGTAGTATCTTTGAATATACTACTGAAGAAGAATTTGAAGAATGAGTTGGAAAATTTTAAAAAATGAAAATCCTAATTCAACATTTATTCAAGTTATCTTAAATAAAAAGAAAATCATGGGTTACATTGATATTGGTGCAACTCTATGTTTTGGAAGAAAATCTATATCCAAAGAATGGATTAGATTAAAAAAACCAAAAGAAATAATAATTGCTGATAAAACAAAACATAAGATATGGTTTGTTTTAAAAAATACCTTCATAAAAATCGAAAATATATATTTTTATGTAAGATCAATTTATGAACAAGATTCT…
14-1_trimmed_(paired)_contig_110475	ORF1+2p [Medicago sativa amalgavirus 1]<>TPA_inf: ORF1+2p [Medicago sativa amalgavirus 1]	CTCAGGATAGTCTTCAAGTTTATAACCACCAGGGGCCCGCCTCCAGGGAGCTAATTCGGGGTAAGGAACGGGTTCGTCACCAACAGGTCTGATGGAGCCATGCTTGATTGGGATAAATGGGTCCTCCACACTAGCACCAAGTCTTCTTGCTTCCCTGATAATGATGAACCTTGACAACATGTGATTACAATTATGATGATTATGAGGATTGTCAACCACCATTGAAATTACTGCCCCCTCATAGACATCAATATCATCATGTAATCCCTCGGGCCAGAGCAACTTCTCTAAGTTATCATGGGCGGGCCTAATCGGTAATCCATCATGAAGCCAATAGCAGGATAAGAACTTGGGACAGCCGGAAAACCTGTACTCCCACCTGTGCGACCTACCTCGAGC…
14-1_trimmed_(paired)_contig_1426	replicase [Alfalfa mosaic virus]	CCGGCCCATACTACATCAAGACCTTTTGTCGTCCACTGACAATGATCACCCAATTTATTCAAGGTAATGATAGAATTGGCTGAAGTGGACTTCAAGTAATCGATTGCTTCAAGAATGGCATCTGAATGAGGGTTGATACGCAAAATTTCGCCAGTTTCTGCGTTCTTCTCGAATTCAGGTAACGGTTTTGGTGTTGGAATTGCAAGCTCGGGGATTTTCGCGATGAACTGAGAACTCAACCCCAGTCCTTCGATTTTTCTTCCATCTGGATGAGCTTCCAAATAGGCATGAACTCGCAAAATTGCTCTATTTAATTTTTGAGCATCTTCAACTTCCTTCGCTTTAGCTTTTAAGCTCTCTTCTTTCTGCCTCCTGATATCGTCTAACAGGGTACGTGCG…
14-1_trimmed_(paired)_contig_1427	replicase [Alfalfa mosaic virus]	TAACGGTTTTGGTGTTGGAATCGCAAGCTCGGGGATTTTTGCGATGAACTGAGAACTCAACCCCAGTCCTTCGATTTTTCTTCCATCTGGATGAGCTTCCAAATACGCATGAACTTGCAAAATTGCTCTATTCAATTTTTGAGCATCTTCAACTTCCTTCGCTTTAGCTTTTAAGCTCTCTTCTTTCTGCTTCCTGATATCGTCTAACAGGGTACGTGCGTAATTTGACGCATCGATGGCATTTCCTTGATGCCATTCAGCATAGTACACATCTTCAAGTGATTGGAAGTATACTGGATCAGAAATTAGAGGTGAAGGACCATCAATCTTTCCAAGAATAAATGAGAAAACCGTTTCAATTTTCTTTTGAAAAGATTGGTATAAATCCACGGTAGTTTC…
14-1_trimmed_(paired)_contig_145	RNA-dependent RNA polymerase [Medicago sativa alphapartitivirus 1]<>RNA-dependent RNA polymerase [Medicago sativa alphapartitivirus 1]<>RNA-dependent RNA polymerase [Medicago sativa alphapartitivirus 1]<>RNA-dependent RNA polymerase [Medicago sativa alphapartitivirus 1]<>RNA-dependent RNA polymerase [Medicago sativa alphapartitivirus 1]	TTTCCCTACACGACCCTCTTCCGATCTCTTTTTTCTTTTTTTTTTTTTTTTTTTTTTTAAGAGAAAAGACGAAAAAAAATAACGTCTTAAACTTAAGACTTTCCGGGGATACCGATAAAGTGTTTTAATGGCCAATGCTTTTCGGAAACTAAGTCACGAGTTGGCTCTTGGAGAAGGCGGACAGTTTCAAAATAACTAGGGAAGTGACTAATGTCAACTTCAGAATATCCTGGAACGTAATTTTGCCTATAGCGTAGACTACCTGGTAAACCATGCGGGTCAGGGCTATAGCCTCCGGCTTTCAGAAAGTTATAGATATCCTCGCAAATTTGGTAGACACGAGAGTGGAATCCACAGTTAGCATAAGCAATGCCGATGGATCGAGCCATCAGCGATGGT…
14-1_trimmed_(paired)_contig_156	P1 protein [Alfalfa mosaic virus]	TCAGTAACTCTGGTAAGTACTTTCTTATCGATAAGCACTTTCCGCCTCACCGCTGTCTGGTATGAATGATGATAGTACCCCTCGTTAACGGTGTGTACTACCATTTGTCCTTTGACTCTATTATACCAGGCGCAGGACCTCCCATTGGAGTGTGGCATCTTGGGGACAAATCCAAGGGAATAAGTTAAGTCAATAACCATCACACCTCCAAAATCTTGCTTACGTTCGATTCGATAAGCAGCATGACCCAGATCAACGGCATTGTAAGTCAAATAGTGTTTCAACAATGAAAACCGATGACTATATCCCAAGTTGGGCTCGTCGATGAAGTCGAAATGAATGAGATCGTTCTTATGATCAATCTCCCATCTAACATTAAAGTTAGGAATTTCCCCCTCG…
14-1_trimmed_(paired)_contig_1807	P1 protein [Alfalfa mosaic virus]	TTCCAAATAGGCATGAACTTGCAAACTTGCTCTATTTAATTTTTGAGCATCTTCAACTTCCTTCGCTTTAGCTTTTGAGCTCTCTTCTTTCTGCTTCCTGGTATTGTCTAACAGGGTACGTGCGTAACTTGACGCATCGATGGCATTTCCTTGGTGCCATTCAGCATAGTACACATCTTCAAGTGATTGGAAGTATACTGGATCAGAAATTAGAGGTGAAGGACCATCAATCTTTCCAAGAATGAATGAGAAAACCGTTTCAATTTTCTTTTGGAAAGATTGGTATAAATCCACGGTAGTTTCCGTGTTACTTCTAGGATCAGTTATAGTGACCGACTCAAATTTGTCACTTCCTAGGCATTTCAACAACATCCTTATAGGGTAGAAGACACCGTCTGT…
14-1_trimmed_(paired)_contig_1808	replicase [Alfalfa mosaic virus]	GATGAGCTTCCAAATAGGCATGAACTCGCAAAATTGCTCTATTTAATTTTTGAGCATCTTCAACTTCCTTCGCTTTAGCTTTTAAGCTCTCTTCTTTCTGCCTCCTGATATCGTCTAACAGGGTACGTGCGTAATTCGACGCATCGATGGCATTTCCTTGGTGCCATTCAGCATAGTACACATCTTCAAGTGATTGGAAGTATACTGGATCAGAAATTAGAGGTGAAGGACCATCAATCTTTCCAAGAATAAATGAGAAAACCGTTTCAATTTTCTTTTGGAATGATTGGTATAAATCCACGGTAGTTTCCGTGTTACTTCTAGGATCAGTTATAGTGACCGACTCAAATTTGTCACTTCCTAGGCATTTCAACAACATCCTTATAGGGTAGAAGACAC…
14-1_trimmed_(paired)_contig_3194	coat protein [Medicago sativa alphapartitivirus 1]	ATTAGAAGCCATTTCAGTGGGGAGGGGAGTAGTAAATTTCTACTAAGACGAAAATTCTTTAAGTTTATAAGACCAGGAGAGATAAAATAACAAATTCTATCCAGAACTTGTTATTTTAACTCTCCTGGTCTTATAAACTTAAAGAATTTTCGTCTTAGTAGAAATTTACTACTCCCCTCCCCACTGAAATGGCTTCTAATTCAGGTACCAAATCTGATGAGGTTCAAAAGAGCCTCCAGACTCTGAAATCCTTAATAGATGAGAACAAGATTGATCAACAGCTCCTACAAACTCTAGGCCTGAAATCACTCGACAAATTCTCTCCTACTGAGGTTGAAGACCCATTTCCCTCTAAAGCTACGGTTGTAGCTCAGACAACACTATCTGCCGATAGGCGCA…
14-1_trimmed_(paired)_contig_39214	coat protein [Medicago sativa alphapartitivirus 1]<>coat protein [Medicago sativa alphapartitivirus 2]	TTTTTTTCTTTTTTTGGTTTTTTTTCTTTAAGTAGAAAATAAAAGGATAAATAAAAGTACTAAGAACGAAAAACGAGGTAATCGAAAAGGGAAGAGAATTACTTCAAAACCTTAATTAAACAAAGGAAATATTTTTTTTGTTTTCAATTAATGGTTCAACAAAAAAGGAAAAACGGAAAATCAGAACTTCAAACAAGAAGACATGAAAACCGGCAAGTTTAATTAGCCTTTGGGCTTCATTAAACCGCGCACAACCTCTCGGAGTGAGAGATAGCTCGAGTGATCGGTGATGGAGGATTCAACGGGAGCAAGGTTCCAGAACGGTCCACGGCGCGACTCAGCACCAATGTGGTTGTAGTAGGGATGGGTCGGGTAGATATTCACGTTGGTCTGCGCAAG…
14-1_trimmed_(paired)_contig_443	replicase [Alfalfa mosaic virus]	TTTCTGAGGTGATCGCGGAAGTCCCCGAGTTTGCAATTCCAACACCAAAACCGTTACCTGAATTCGAGAAGAACGCAGAAACTGGCGAAATTTTGCGTATCAACCCTCGTTCAGATGCCATTCTTGAAGCAATCGATTACTTGAAGTCCACTTCAGCCAATTCTATCATTACCTTGAATAAATTGGGTGATCATTGTCAGTGGACGACAAAAGGTCTTGATGTAGTATGGGCCGGTGACGACAAACGTCGAGCTTTCATCCCAAAGAAAAATACTTGGGTCGGACCTACTGCTAGAAGTTATCCCCTTGCGAAATATGAAAGAGCAATGAGCAAGGATGGATACGTGACTCTGAGATGGGACGGAGAGGTTCTGGACGCTAATTGCGTTAGGAGTTTAT…
14-1_trimmed_(paired)_contig_586	P2 protein... partial [Alfalfa mosaic virus]	TATAAAATCTGGAAACATTCACAACTTGTCATGATCTATAACAGTTGTTAATAACTTATTAACCACGGAATTAGCAACAGAATTCACGTCAGAAATCTGCCCGGGGTGGTGAGGACGACATCACGATGTCTTTATCGTGGTATGTTATGGTTGCTGGCATCGGCCGTTCTAGGTGCAGAGAATTATCTTCAACGGGCTTTAACACGGATTTAATCATGTGTTTATAGCTGTCGATGGAACGAATACCTAGAGGGTCTGAATATAATTCAGGGTCGGGATTCTTCCCAACTATATAGTCCTGGAAATATGAAACTTCACCCTCAGATATAAAATCTGGAAACATGCACAACTTGTCAGGATCTATAACAGTTGTTAAGAACTTATTAACCACGGAATTAG…
14-1_trimmed_(paired)_contig_587	P2 protein [Alfalfa mosaic virus]	TGGCATCCGAGTGGGATTTTTTCACTCTACGAGGCTTAATTTTTACATTAGACTCGTGCTTCTCATTAAAGAGGAATTCCTTACACAAGGTCTTACTGGCGAAGATCTTACCTAGGGATTCTAATGAAGCTTCTAGGTATAAACTCGGTCTTCTAAGATACCTATGTGCTGTCATCGCGGCAACGCATCGGATGACATGATGGTCGTTAAAAACACCAATTATATCAATCCAGGATTGATACCATTCATCGAATATATCGGCATTGACTTTCTTCGAACCCAAGCGTATGAGGAGTTTCAATGGATTCGGTACCGGCAGGACAACCTTGCCTCCACTTTTAGTGGGCATAGTAATCAAAAACTTACTGCATATGAAAGGCTGGTTATGAGGAAACTTTG…
14-1_trimmed_(paired)_contig_588	P2 protein [Alfalfa mosaic virus]	TTATGTCAAGAAAACATCAAGCTCGGCGTGCCCTTGACCTGGCATCCGAGTGGAATTTTTTCACTCTACGAGGCTTAATTTTCACATTAGACTCGTGCTTCTCATTAAAGAAGCATTCCTTACACAAGGTCTTACTAGCGAAGATCTTACCTAGGGATTCTAAAGCAGCTTCTAGGTATAAACTCGGTCTTCTGAGATACCTATGTGCTGTCATCGCGGCAACGCATCGGATGACATGGTGGTCGTTAAAAACACCAATTATATCAATCCAAGATTGATACCATTCATCGAATATATCGGCATTGACTTTCTTCGAACCCAAGCGTATGAGGAGTTTCAATGGATTCGGTACCGGCAGGACAACTTTGCCTCCACTTATAGTGGGCATAGTAATCAAAA…
14-1_trimmed_(paired)_contig_1130	polymerase P2 [Alfalfa mosaic virus]<>P2 protein [Alfalfa mosaic virus]	CCACCCAGTGGAGGTTGGCAATTTGACTTATGTCAAGAAAACATCAAGCTCGGCGTGCCCTTGACCTGGCATCCGAGTGGGATTTGTTCACTCTACGAGGCTTAATTTTCACATTAGACTCGTGCTTCTCATTAAAGAGGCATTCCTTACACAAGGTCTTACTAGCGAAGATCTTACCTAGGGATTCTAAAGCAGCTTCTAGGTATAAACTCGGTCTTCTGAGATACCTGTGTGCTGTCATCGCGGCAACGCATCGGATGACGTGGTGATCATCAAAAACACCAATCATATCAATCCAGGATTGATACCATTCATCGAATATATCGGCATTGACTTTCTTCGAACCCAAGCGTATGAGGAGTTTCAGTGGATTCGGTACCGGCAGTACAACTTTGCTTC…
14-1_trimmed_(paired)_contig_182772	replicase [Pea streak virus]<>replicase [Pea streak virus]	AGTAGGGTTCTAACTTCTAGTACACCCTCACGCTCACTCGTGATCTCAAAATCTAGCTCTTGCAAGAGTTTGACGATGGGTAGTGGAACTCGATGGGAAGAACACTTCGAGAACACGCTCTCAAAAGCAGCAGAACTCTTTAGCATTAACTGAGCGATGTCGCCAAAAATGGCAAAAGGTTTGAGCTTCTCCCAATCACCTCTCTGGAATTCGTCTATCAGAATAAACTTGTTAGGATCAGGTTTGGATTCCTCAGAGATTCCTTTGATAAAACGGCCAGAACAATTATGATGGTCCGCTACCCCAAAAGTCCAGGCTTCAAACCTCGAATCCTGACGCAACAAACGCCTAATACTTGAAGTTTTACCAGCACCGGGAACAGCTAAAACTACTATAGGC…
14-1_trimmed_(paired)_contig_141343	coat protein [Pea streak virus]<>coat protein [Pea streak virus]<>coat protein [Pea streak virus]	GATGGTTCAAACATCTTTACTCGGCCCACGCTCGATGATCTTCAAAAGCTGGGTTGGAACCCTGAAGCCAATCAAGTGGCAACTGCTGAAAATCTGGCAAAAATAAGTGCCAAACTGAAAGAGCTGGGCGTTCCTCCGGAGCATATGGCCAGGACATTCTGGGACGTGGCCATGTACTGCACAGCAGTCGGTGCATCCAGGTATACTAATCCCCAAGGTTCTATCAATTACCCTGAAGGTTCTATCACTAGAGATGCAATCTTTGGTGTCATAAGGGAACAGTGTACCCTGAGGCAAGTTTGCAGGAGTTTTGCTCCTATCATTTGGAATTATATGCATGTAAATAACATGCCCCCAACTAATTGGGCGGAGAAGGGTTTCAACAATGATGTCAAATTT…
14-1_trimmed_(paired)_contig_474	replicase [Alfalfa mosaic virus]	CCGGTGACGATAAACGTCGAGCTTTCAGCCCAAAGAAAAATACTTGGGGCGGACCTACTGCGAGGAGTTATCCCCTTGCAAAATACGAAAGAGCGATGAGCAAGGACGGATACGTAACTCTGAGATGGGACGGAGAAGTTCTAGATGCTAACTGCGTCAGGAGTTTGTCTCAATACGAGATTGTTTTTGTTGACCAATCTTGCGTCTTTGCCTCAGCGGAGCGTATCATTCCAAGCCTGGAGAAAGCCCTGGGCCTTGAAGCACACTTTTCAGTTACGATTGTTGATGGAGTTGCTGGTTGCGGAAAAACCACCAATATCAAGCAAATTGCCCGTTCATCGGGTCAGGATGTGGATTTGATCCTTACCAGCAATCGTAGCTCTGCCGATGAGTTGAAAG…
14-1_trimmed_(paired)_contig_3619	movement protein [Alfalfa mosaic virus]	CCCCGTTCGAGGATCTGCTTTCTGCTTAACTCATCTTCCCAAATGGGGTATAGAACACCGACAGCAGAGTTTGCTTTGGTCGAAGCAACAGCGTGGACGACTATTTTTAAGTCGTGTCCTTTCGCTGCATCTTTCGCCAGAATACTCCGGGGGTAACGTCCAGCAAATATACATGCTTGGGTAGCATCATGGTCGGTGTCAACATCCACTAACTCTTCTGTAGCCTCATTAAAAAGCTTCAAGGTGATGCTCCCTGAAGAACTTTTCAGTATATTTGGCATATAAAGAAGGTAAATAGCCGAGTGATGGACATACATCCTCTGTCCAATCTTAGGAAGCATGCGATTTAAAATCGATTTCTTTTCCTTTGACACAAGGCTTAAAACTACTGGCGCTGCT…
14-1_trimmed_(paired)_contig_1131	P2 protein... partial [Alfalfa mosaic virus]	ATTGGTGAAGACGACATCACGATATCTTTATCGTGGTATGTTATGGTTGCTGGCATCGGCCGTTCTAGGTGCAGAGAATTATCTTCAACGGGCTTTAACACGGATTTAATCATGTGTTTATAGCTGTCGATGGAACGAATACCTAGAGGATCTGAATATAATTCAGGGTCGGGATTCTTCCCAACTATATAGTCCTGGAAATATGAAACTTCACCCTCAGATATAAAATCTGGAAACATGCACAACTTGTCAGGATCTATAACGGTTGTTAAGAACTTATTAACCACGGAATTAGCAACAGAATTTACGTCATAAATCTGCCCCAGGTTAGGCACATTCATATTACGTTTCTTTATTGCTAATAGGGCTTCAGTTTGAGTGCCCTTACGTGTGGATAAT…
14-1_trimmed_(paired)_contig_316739	replicase [Pea streak virus]<>replicase [Pea streak virus]	CTCAAAGTCAATGAAAAAAGATGGGTCACTGCCCTATCAAGATTCAGACAAAATCTTGCTATCTTGAACTTAACGGGAGATACCCTAGAGAATTTGGTTTTGCGAAAATCAAATTCCATGTTAGCGGACTTCCTGAAAGGATCTAGTAGCACAGATAAGCTAAAGGAAATACTTCCTGGGAATCCCAAATTTAAGCAGACCTTTATCGGTAAGATTGGCAAGGATCAAGGATTGGTTGAAGAAAAGTTGGGTGGTGATCCTTGGTTGAAGGGTGAGTTATTCCTGGGGCAAACTGAAGATGTGGAGGTGGCCCTTATCAATGAGTTCATGGAGCAAGACCAGTGGTTCAAAACTCACCTCCCTCGTTGTGAAATGGAGGGTGTAAGGAGCAGATGGTTA…
14-1_trimmed_(paired)_contig_902	coat protein [Alfalfa mosaic virus]	GGGCATTCATGCAGTTTTGCATGAGCATTTATATATGTGCACCAGCACATATATAAGCAATATGAAGTCGTTCCTATCAGGAGCGAATAGGACTTCATACCTTGACCTTAATCCACCCAGTGGAGGTCAGCATTAAATGACTTTAGCATCCCAAACTAATGGGGTACATCAATGACGATTAAAGATCGTCAGCTTCGTCGAGCAGCCCCACAGTAATCAAACTGCGGAGGGGCCCTGCTCGCGGGAACGCCTTTCTCTCGACCCAAACTTCGTTGAATCGGTATGAGGGATTTTTAGATCCCTCAGGCTGCGCGTCGAAGTCCAAACAAAGGGCTACGGCATAGGAATGCTTGAAATTTTGATTTTGCATTCCCGCATGGGTAGGAGCTGTGAAGACCA…
14-1_trimmed_(paired)_contig_288654	coat protein... partial [Medicago sativa deltapartitivirus 1]	GATTTCTCTGTAAAATTCGGAATGTAGAGTGAATCCTCAGGGCATCCCTTCACGTGTGTGGGGCGGATGACCGAGTTTAAGTGCGCAAGCACGACATCATACTCATTTGAAATTCTCGGGTGTTTGTGAGTAAAATGTTCATTCAGTGCAACGTAAGAAAGTTTCCTTACGGCTTCACGATTACAGTCATAGAGGTCTAGGAACCAACCGGAAATATATTTTCTGGCCAGGTAGGTTGCAGAGTCTCTGGGGTTGTTGTTCAAAGTCACGATCGCATCAGCAGTTCGCTTGAAATGGGACCAGTGGGATAAGAACGCTTCGGTATATAACCTAACCAAAGATGCGTACATCTCAGATGGTTTGAGGTTAACATACCTTCTATTCTTCAAGTAGGACTCT…
14-1_trimmed_(paired)_contig_4141	P3 protein [Alfalfa mosaic virus]	ATCAGGTAATATTTCATCTTTAATAAAACTTTCATATGTAAACCCTTTCGGAACTCCAAGACCCTTTGGAGCACCGGCATCTATACGCTCCGTTGGCGCTATACCACTTATAGTGGTATTAGGAACACTAGGACCTTCGGGAATAAAAACTGTCTTTGCCTTCCCGGTAATCTTAGCTCTTGGTTCTAAAAGAACCGGACTGGGATCATTCTTTGATCCCACACCTAACCTTGTCCTATCAAGAACAAAGTCCGTCAATTTCCCAGCATTTAAGAGATCGCGGACTGGTTCGGTCTCAGCAATTGGAAACTTTAGGAAATCGGCACCCCTTTCGAGGATCTGCTTTCTGCTTAACTCATCTTCCCAAATGGGGTATAGAACACCGACAGCAGAGTTTGC…
14-1_trimmed_(paired)_contig_4625	P1 [Alfalfa mosaic virus]	CTCAGAGTCACGTATCCATCCTTGCTCATTGCTCTTTCATATTTCGCAAGGGGATAACTTCTAGCAGTAGGTCCGACCCAAGTATTTTTCTTTGGGATGAAAGCTCGACGTTTGCCGTCACCGGCCCATACTACATCAAGACCTTTTGTCGTCCACTGACAATGATCACCCAATTTATTCAAGGTAATGATAGAATTGGCTGAAGTGGACTTCAAGTAATCGATTGCTTCAAGAATGGCATCTGAATGAGGATTGATACGCAAAATTTCGCCAGTTTCTGCGTTCTTCTCAAATTCAGGTAACGGTTTTGGTGTTGGAATCGCAAGCTCGGGGATTTTTGCGATGAACTGAGAACTCAACCCCAGTCCTTCGATTTTTCTTCCATCTGGATGAGCTTCC…
14-1_trimmed_(paired)_contig_199983	triple gene block protein 1 [Pea streak virus]<>triple gene block protein 1 [Pea streak virus]	GCAAGTTTATTCTGATAGACGAATTTCAGAGAGGTGATTGGGAAAAGCTCAAGCCTTTTGCCATTTTTGGCGACATCGCTCAGTTAATGCTAAAGAGTTCTGCTGCTTTTTAGAGCGTGTTCTCGAAGTGTTCTTCCCATCGAGTTCCACTACCCATCGTCAAACTCTTGCAAGAGCTAGATTTTGAGATCACGAGTGAGCGTGAGGGTGTACTAGAAGTTAGAACCCTACTCGGATCTGAACCAGAGGGTGTTGTGACCTGTTTTGAATCCGAAGTCTGCGAGTTCCTCGATTACAATCAGATCAACCATAAGAGTCCTGCGGAAGTTATTGGTCTGGAATTCCCAACCGTCTCTCTAGTTATATCTGGCAAGTCTGCTATAGGGGTTCACAGAGCTG…
14-1_trimmed_(paired)_contig_36130	polymerase polyprotein [Soybean chlorotic mottle virus]	TTTTCCCATGGTGGGAAAAAAGACTGCTTTCCCAGGTTAAACGTTACCTGGTTTTCATCTTTTGATGCAAAATCAGGATACTATCAAATCAGACTTTCAGAAGAAACTAAGCCTTTAACAGCTTTTTCATGTCCACAAGGACACTACCAATGGAATGTTCTTCCATTTGGACTAAAACAAGCACCATCTATATACCAAAGATTTATGGATAATGCTCTTAGAGGATTAGAACATATATGTTTGGCATATATTGATGATATTTTAGTTTTTACAAAAGGAACTAAAGAACAACATCTTAAAGATGTAGAAATTGTTTTAAACAGAATTTCAGAAAAGGGAATTGTTATTTCAAAAAAGAAATCACAATTAGCCAAAAAGGAAATCGAGTATTTAGGCCTT…
14-1_trimmed_(paired)_contig_185997	replicase [Pea streak virus]<>replicase [Pea streak virus]	GTTCAACATTGAAGATGGAGAAATGTTCTTTTTCCCTGATGGAGTAACTACTGAAGGTTATTCCCAGAGGGCTGATTGTGCCGATTTACTTAATCTGGCGAAGATCATTCTTGATGATGGCACCACTTACTGTGTGGATATATTGTGTTCAAAATTCAGCCATCATTTGATAGCTATCACTCGGGGTGATGCGATAGTTCCAAAGACTAGAACATTCTCTAACTTCGAGGCAGTGGGCACAAAGGGTATTGCAGATCTCATGGAAGGTGATATTCAGTGCTTGCCCATTTCCTACACCACGATATCCAAAATAGAGAGGTATCTAATGACCCTTAATAAACCAGATGTGCAATCTGCAATTGCGAAATTGGGGCAGATAGTGCAAGAGCCCAGTGCATT…
14-1_trimmed_(paired)_contig_965	126 kDa protein [Alfalfa mosaic virus]	GTTGAGTTCTCAGTTCATCGCAAAAATCCCCGAGCTTGCAATTCCAACGCCAAAACCGTTACCTGAATTCGAGAAGAACGCAGAAACTGGCGAAATTTTGCGTATCAACCCTCTTTCAGATGCCATTCTTGAAGCAATTGATTACTTGAAGTCCACTTCAGCCAATTCTATCATTACCTTGAATAAATTGGGTGATCATTGTCAGTGGACGACAAAAGGTCTTGATGTAGTATGGGCCGGTGACGATAAACGTCGAGCTTTCATCCCAAAGAAAAATACTTGGGTCGGACCTACTGCTAGAAGTTATCCCCTTGCAAAATTTGAAAGAGCAATGAGCGAGGATGGATATGTAACTCTGAGATGGGACGGAGAAGTTCTAGATGCTAATTGCGTCAGGAG…
14-1_trimmed_(paired)_contig_148487	coat protein [Pea streak virus]<>coat protein [Pea streak virus]<>coat protein [Pea streak virus]	CCGTCCGCGGGCTGAATAGAAGCAGGACACTCCACGAAATCAAAGAAATCGAATGCAGCAAATTTGACATCATTGTTGAAACCCTTCTCCGCCCAATTAGTTGGGGGCATGTTGTTTACATGCATATAGTTCCAAATGATAGGAGCAAAACTCCTGCAAACTTGCCTCAGGGTACACTGCTCCCTTATGACACCAAAGATTGCATCTCTAGTGATGGAACCTTCAGGGTAATTGATAGAACCTTGGGGATTAGTATACCTGGACGCACCGACTGCCGTGCAGTACATGGCCACATCCCAGAATGTCCTGGCCATATGCTCCGGTGGAACGCCCAGCTCTTTCAGTTTGGCACTTATTTTTGCCAGATTTTCAGCAGTTGCCACTTGATTGGCTTCAGGG…
14-1_trimmed_(paired)_contig_178926	replicase [Pea streak virus]<>replicase [Pea streak virus]	CCTTCCCCCCAGGGTATTTGGATTGTGTGACTTATCAGCTGAATGGAAAGTGCGAATTAGTGGCTCTTGGCGATCCTGCTCAGAGTGATTATGATAATGAGAAGGATAGGAATATTCTGTGTTATTTGGCTTCTGATTTGGAAAGAGCTTTGCAGGGTGTTGATTATGATTGCACAATTGGTTCTTACAGGTTCCAAAACCGGAATTTTTTGAGGCGTTTGCCTTGTGCCTTCATGCAGCAAAGTCTGGAAATTGATGAGCCTTATTTAATTTATGAAGGGGTGAGTGAATTCCTTAAGATTGCGCCTGAATATAGAGCAGTTGTGCTCGTTGCTGGATTTACAGAGAAGAAACTCGTCAGGGCTTACTATGGGCAGGATTGCAAGGTCCTAACCTTTG…
14-1_trimmed_(paired)_contig_1371	P2 protein... partial [Alfalfa mosaic virus]	GAGTTAGATGCCATTAATAACTCTTTTGAGTTGCTAAATGAAGAGCGTGAGTTATCGGAAATTACGGGCAGGCTCGACGCTTTAAGATTTTTCCCTGTTTTTAAAACAGAAGCGCTACCAGTGGCGGATGTCCAAGAGGTCAAATTCATTTCTGAGAACATACCAGTTATTGATGACCTTTATTATTACTCTGACGAGAACATTCCGTCTGAATTGCCCTCACCATTACTGGATGAGTTGGGGAAGTTGCCGGAGGATCTTGGACCTCTGAATGAAATCGAAGACATTAAGCCGGTGGCGGCTCCAATCACATTGCTGTCTGAGTTTAAAGCCTCAGATAATGCTAAGCCACTCGACATAGTCGAAATTGTTCCAGACGTGAGTCTGACGAAACCTTAT…
14-1_trimmed_(paired)_contig_279078	ORF1+2p [Medicago sativa amalgavirus 1]<>TPA_inf: ORF1+2p [Medicago sativa amalgavirus 1]	GCCGGTTAGAACGCAAGCACGAACTTCAAGGGTGCTTAACAAGTCAAGGAATGCCGGAGGGCAGGATCAAGATCTTCAAATCGTGGGAGTCGGAGCCGGGGAGGATGATCCCCATGTCCAGGAGCAAGTATGAGTGCGCGGTGCGGTGGGTCATTGGTGGAGGAGAAGTAAGGAATTGGAAAGTTGATTCCAGTATGTAGCGTGGGGGTGGCAGCTCCAATGATGCCCTCAAACTTCTCGCCAATGCATCCACCGTACGCCCTGGTAAGCTGTTAAGGGATATCTATTCCTTTCGGGTTGCTAGGGCGCGCCTCCAGTTGCCGGGTGACTTCTCTGTGCCCGATGGTCCTGATGCTTGTCGTGTGAAGAATTTCAACAATTTTGCTACTAGTGGTCCAG…
14-1_trimmed_(paired)_contig_3055	P2 protein [Alfalfa mosaic virus]	CCCTTGACCTGGCATCCGAGTGGAATTTTTTCACTCTACGAGGCTTAATTTTCACATTAGACTCGTGCTTCTCATTAAAGAGGCATTCCTTACACAAGGTCTTACTAGCGAAGATCTTACCTAGGGATTCTAAAGCAGCTTCTAGGTATAAACTCGGTCTTCTAAGATACCTGTGTGCTGTCATCGCGGCAACGCATCGGATAACATGGTGATCATCAAAAACACCAATCGTATCAATCCAGGATTGATACCATTCATCGAATATATCGGCATTGACTTTCTTCGAACCCAAGCGTATGAGGAGTTTCAGTGGATTCGGTACCGGCAGTACAACTTTGCTTCCACTCAAAGTGGGCATAGTAATCAAAAACTTACTGCATATGAAAGGCTGGTTATGAG…
14-1_trimmed_(paired)_contig_328291	replicase [Pea streak virus]<>replicase [Pea streak virus]	CAGACTCTGTATTTTGAGTAGAAACACCTCGAAGGTGTGCACGAACCAGTTCTTACTCTTTAACTTACCACTTTTTCCCATTCTACCACTTTCGTAACCAAGGGCCTTAGCCATGTTCACCCTAATTTCTTCTGCCAGAACTTTCCTGGGGGAGACAAAATGCACCCGCTTCCCTTCATTTGCCTTGAGAAACTTAATGAACAAGGTACTCTTACCTGCTCCAAAAGTGCCAAGGATAACGGTCACGTTCCTACTCACAGATCCTGGACCTGGATTCTGTCCCAACGGTTGATCATTGTAAAGTTTTGAGGAAATCACTCCCGTCAATCCGGAATGCAAACTTTCACAGAGAATGTCAGCTCTATCCTTCTTAGCTTCATACAGCAATTCAGTCCCGCG
14-1_trimmed_(paired)_contig_1444	P1 [Alfalfa mosaic virus]	CAACTTCGATAGATCTTAGTACTCTGGAATTTGTCTTCACCGGTCTCTTGTTCTTGTAAAAGTACTTTTCAAGGCAATAGGTGGCATCTGCTGGGGATCTCCAGGTAATTAATTTCCTCTCGACTTTCCCAGTTAGCTTATGATGACGAAAAACAAATGACGGATTCCTTGAGACAAAAGGAATTTGTTCCGTGTCACCAAAACCAATGACTTCGCTACAACCAGCTAAAGTGTCAGCGGCATAGACTAAACCTGCATGTTGCAAAAAACATTCATCAAAAATTAACCTCTGTGCTTTTACCGCCGAGGCAGACATCAAGTAAGAATCACAGGTACGAATGTAATGCAACT
14-1_trimmed_(paired)_contig_4140	movement protein [Alfalfa mosaic virus]	ACACTAGGACCTTCGGGAATAAAAAATGTCTTTGCCTTCCCGGTAATCTTAGCTCTTGGTTCTAAAAGAACCGGACTGGGATCATTCTTTGATCCCACGCCTAACCTTGTCCTATCAAGAACAAAGTCCGTCAATTTCCCAGTATTTAAGAGATCGCGGACTGGTTCGGTCTCAGCAATTGGAAACTTTAGGAAATCGGCACCCCTTTCGAGGATCTGCTTTCTGCTTAACTCATCTTCCCAGATGGGGTATAGAACACCGACAGCAGAGTTCGCTTTGGTCGAAGCAACAGCGTGGACGACTAATTTTAAGTCGTGTCCTTTCGCTG
14-1_trimmed_(paired)_contig_178018	replicase [Pea streak virus]<>replicase [Pea streak virus]	CTTCAGCAAAGCCTCACCTAGCAGCTTTTCAATATAGCGCATGTAAGGGGCAAACCTGCACAAAACCGAATGTTGAAAGCACACGATAGATTGTGCAGCTTTTGCACACCTGAACCTGTTGTCGAACTTGGTACAGATTTGACTTTTGGAAAACACCAAACCAACATCTGCCAACCAATCCCTACAAGATCTGCCAGCATGATTCTCTATTGTAGCCGCACTTTTGCTTCGTTTCTTTTCTTCAAAGTCTTGCACGGCTTCAGCCATCAAATCCGGTCTATGGCTTGCACGTAATGGTATTTTCTT
14-1_trimmed_(paired)_contig_16043	P2 protein... partial [Alfalfa mosaic virus]	AGTTATTAATGGCATCTAACTCCTCTTGGAGGTAGGCATATTCGTCGTAAGAATCCTCATTCACGACGTTCGGTATGGCCCAAGCGGGTGCATCGTCTTCATTAACGAAATGTCTATAAAGACGGTAAACCCTACAACAAGGGCTATCGAGTTCTCCCCCAAATGACTTGTGGAAGTCCTCGGCAGCTTGAGTCATCTTTCTTACGAGCATCAATGATACGAGAATACGTGCGCAACATTGGAATAATGTATCTACTGAATCGAGTTCAGTAACTTCGTTGGAAATCTCCTCATCAGAGTATCTTCCCAAGAGTTCCGTTGAGGAGATTTCCAACGAATTT
14-1_trimmed_(paired)_contig_237753	putative nucleocapsid protein [Zhuye pepper nucleorhabdovirus]	GCAACATGCAAGACCAGAGTGTTTTTGACTCTAACGAAAGCATCGAATGCACTTCGCAGACTCAATATCCACGCCGAATCCGGAGCAAACTTACTGAATATTTTTGATGATTTCTGATAGAATTTCATGTAAGTACCTGGTAATTTGCTATACTGGAGCGACAGAGCTACAGAGGGTGATTTCACAACATACCGGGTTAACCATGATAAAAGGAAACAAATAGCGTTTGCCTGATCTTTCATTGATTCCTCCATTCTCTCTGTTGATGGGACTATTGTTGTGACGACAGCCGGAGACCCACTTTGAGTCATAGACACCTTGCTTGTCTCGGAGGGCACCGCTGCTGCAAAATCAGAGCACATGATATCGGGGGTCCATGGCTCGTGGAAGATTTCTTGA…
14-1_trimmed_(paired)_contig_318674	RNA-dependent RNA polymerase [Medicago sativa deltapartitivirus 1]	TGGCTATACGCCATAGACTGGAAACAGTTTGATGCTACCGTTAGCAAATACGAAATAGTAACAGCATTCGAATTGATTCGGAACTTAATTGACTTTCCGAATGAGCAAACACAAGTTGCATTCGAAATCAGCAAGCAACTCTTCATTCATAAGAAGATCGCCGCGCCTGATGGCTGGGTTTACTGGGTACACAAAGGAATACCATCTGGTAGTTACTTTACATCAATAATCGGATCGATTGTTAATCGGCTGAGAATTGAGTATTTAGGGTTTTTTCTGTCAGCACATT
14-1_trimmed_(paired)_contig_182883	126 kDa protein [Alfalfa mosaic virus]	CATTACATTCGTACCTGTGATTCGTACTTGATGTCTGCCTCGGCGGTAACAGCACAGAGGTTAATTCTCGATGAATGTTTTTTGCAAGATGCAGGGTTAGTCTATGGCGCTGCTACATTAGCTGGTTGCAGCGATGTTATTGGTTTTGGTGACACGGAACAAGTTCCTTTTGTCTCAAGGAATGCGTCATGTGTTTTCCGTCATCATAGGCTAACAGGGAAAGTCGAGAGGAAACTAATTACCTGGAGATCCCCAGCAGATGCCACCTATTGCCTTGAAAAGTATTTTTATA
14-1_trimmed_(paired)_contig_1418	P1 [Alfalfa mosaic virus]	ACGCTCACAGGGGAATTTATCGGCACAACTTCGATAGATCTTAGTACTCTGGAATTTGTCTTCACCGGTCTCTTGTTCTTGTAAAAATACTTTTCAAGGCAATAGGTGGCATCTGCTGGGGATCTCCAGGTAATTAGTTTCCTCTCGACTTTCCCAGTTAGCTTATGATGACGAAAAACAAATGACGGATTCCTTGAGACAAAAGGAATTTGTTCCGTGTCACCAAAACCAATGACTTCGCTGCAACCAGCTAAAGTGGCAGCGGC
14-1_trimmed_(paired)_contig_1947	replicase [Alfalfa mosaic virus]	AAGATAGTTAATCCATTTATTTTCCTTGCGCTTTCCACAGCATTACGTTCATTCAATACTGTGAAGATTTCACTATGAATGCTGACGCCCAATCCACCGATGCCAGCCTTAGTATGCGAGAACCTTTATCTCATGCCTCCATTCAGGAGATGCTTCGACGTGTAGTCGAAAAGCAAGCTGCAGACGACACAACTGCAATCGGAAAAGTTTTTTCCGAAGCGGGTCGTGCCTATGCCGAGGATGCTCTCCCTTCAGACAAAGGTGAAGTATTGAAGATATCCTTTTCCCTGGACGCCACGCAACAAAACATACTACGCGCCAACTTTCCTGGTCGACGTATTGTATTTTCAA
14-1_trimmed_(paired)_contig_99148	126 kDa protein... partial [Alfalfa mosaic virus]	CAGCCCGGATGACTATATTCCAGGGGCGACAACGATTTATTATAGAGTGCAGAAACTCTGTAACGCCATTCCAGAGATGTTATCCCTCCTAGACAAAGGAGAGAGTCTATCAACTGATGCTGTTTTAAAAGGATCTGAAGGTCCAACGTTGTATTCTGGTCCTACCTTTTTAAACGCACTGGATAAAGTCAAAGTTCCTGGTGATTTTGTCGCCAAGGCTCTGTTGTCGTTGCCTACGGGCGATCTGAACTCTCTATTTTCTATATCATTGACTTCTCGTTCTTAACGGACACCGGTTCAGGATGAG
14-1_trimmed_(paired)_contig_1533	P1 protein [Alfalfa mosaic virus]	TCGAGCTTTCATCCCAAAGAAAAATACTTGGGTCGGACCTACTGCTAGAAGTTATCCCCTTGCAAAATATGAAAGAGCAATGAGCAAGGATGGATATGTAACTCTGAGATGGGACGGAGAAGTTCTAGATGCTAATTGCGTCAGGAGTTTATCTCAATACGAGATTGTCTTTGTTGACCAATCTTGCGTCTTTGCCTCAGCGGAACGTATCATTCCAAGCCTAGAGAAAGCCCTAGGTCTTGAAGCACACTTTTCAGT
14-1_trimmed_(paired)_contig_148488	coat protein [Pea streak virus]<>coat protein [Pea streak virus]<>coat protein [Pea streak virus]	GGACACTCCACGAAATCAAAGAAATCGAATGCAGCAAATTTGACATCATTGTTGAAACCCTTCTCCGCCCAATTAGTTGGGGGCATATTATTTACATGCATATAGTTCCAAATGATAGGAGCAAAACTCCTGCAAACTTGCCTCAGGGTACACTGTTCCCTTATGACACCAAAGATTGCATCTCTAGTGATGGAACCTTCAGGGTAATTGATAGAACCTTGGGGATTAGTATACCTGGATGCACCGACAGCCGTGCAGTACATGGCCACATCCCAGAATGTC
14-1_trimmed_(paired)_contig_314919	nucleocapsid protein [Datura yellow vein nucleorhabdovirus]<>nucleocapsid protein [Datura yellow vein nucleorhabdovirus]	CTTGCATGTTGCCTCGGCTGAGACAAGATGGAAGCAGGGGGATCCCAGCGCATTCAATCTGCTGAGATTTCTGTATTTCCAAAACCTAGAATTTATGGGGATGCATGCTTATGCTAGTATTGTTAGTATAATCAACAAAGTCTCCTTGCGTCCTGCCCTCATCTTGACATGGTTACGTATGAGTGGAGCTGAGCTTGCAATAGATGAGGCTTATCTGATCATGTCCACTCTCGACAATGGGATAATACCTATTGGAATGTCAAAAGAGAGGCTGTGGAAATATGCTAGGTTGTTAGATGCAAGATAC
14-1_trimmed_(paired)_contig_7808	polymerase polyprotein [Soybean chlorotic mottle virus]	ATACTTTAGGAGCTAGAATTTCTATTCTTAGAAATTGGATGCAAGAACAATGCCTAAAGAAACAATCAAAACGAGATGCACGAATAGGTTTGTGCTGCGATAGAATCCAAGGAAAAATTGGAGCATATGGTTGTGAAAAAACTAGGAGAAAAAGAAAATATCCTAGAAGAAAGAAATTTAAAAGATTTTCCTATGATAAAAAGAAACATAGGAAGAAAAGATTCTATAGAAGAAAAAGGGAGTACCCTAGAAAAAATAAAACCTGTCCTAAAGGTAAAAAATCATGCACATGTTGGCTATGCCATGAAACAGGACATTATGCTAATGAATGTCCAAAGAAAGTTTCTAAAGAAAAGAAACAAGTTTTAAACATGATCTATAGAATAGGTTATGAACCAG…
14-1_trimmed_(paired)_contig_2460	translation transactivator [Soybean chlorotic mottle virus]	ATAGAACCAAAAGGATGGAAATCCCCAACAACTGTCCTTGCAGATTTACCAAAAACATCTTGGGCTGATAAAGTCGAAGAAGATGAAAGAAAAAATGGAAAAGAAAAAGAACCCATTGATCAACAAACAAGNNAAAAAGAAAGCTTATGTAATTTTTGATGGACCTATGAAAGGTATCTACCAAAACTGGGAAACCACAAAGTTACATACAAACGGCAAAAATGTCAGATACAAAGGGTATGAGACCCTTGAAGAAGCAAAAACAGCCTACAACGCTGTTTACAAAGAAGTTGCAACAGCAAACAATATAGTCCAGCCATCAAAAATGGAGACTAAGAAGAAAATATCTGTAGATAGAATTATCTATGGAGAAAGCAAATTTGTTAAAGAAGTCACCAT…
14-1_trimmed_(paired)_contig_282	P2 [Alfalfa mosaic virus]	TTTTTTCAGTTTAATCTTTTCAATATGTTCACTCTTTTGAGATGTCTTGGATTTGGTGTCAGTGAACCTACTGACACTTCCTCATCAGAGTATGTTCCCAAGAGTTCCGTTGAGGAGATTTCCAACGAAGTTACTGAACTCGATTCAGTAGATCCATTATTCCAATGTTGCGAACGTATTCTCGTATCATGGATGCTCGCAAGAAAGATGACTCAAGCTGCCGAGGACTTCCACAAGACATTTGGGGGAGCACTCGATAGCCCTTGTTGGAGGGTTTACCGTCTTTATAGACATTTCGAGA
14-1_trimmed_(paired)_contig_82	126 kDa protein [Alfalfa mosaic virus]	GATAATATCTTTACTACTCATGAAGCTCAGGGTAAGACTTTCGACAATGTTTATTTCTGTCGTTTAACTCGTACCTCAACGAGTCTTACTACTGGTAGAGATCCAATAAATGCCCCATGCCATGGATTAGTTGCCTTGTCGAGACACAAGAAGACTTTTAAATATTTTACCATCGCCCATGATAGCGATGATGTGATCTACAATGCTTGTAGAGATGCCGGTAATACCGACGATAGTATTTTAGCGAGGAGCTATAATACTAATTTCTGAATTAGTCATTGGTAATTCAATGCCGGCCTCCACTGGGTGGATTAAGGTCGAGGTATAGAATCCTA
14-1_trimmed_(paired)_contig_331432	nonstructural polyprotein... partial [La Jolla virus]	CAAAATTGGAATAATCCAAGGTGATAATGTTTTCTCCAACAGACAGTAAATCTGTCACGAGTTGTGTTACCTCATGGCCCACCATCGATATTCCAACACTATGTTTCATCCTATCACGATTGGCATAATAAGAAGCTACAAAATGTAAGAAATTCTGCCTCATAGCAATGGTAAAATCGTACGGAGAAGCACAGAATACACGTGTACCACCCAATTTTGTTACTTTTTCAATAGCCTTCTTTTCATCCTTCAAAGTGTCAACAAATAAAGTCATAGGAACTATTCCTTGCTTACGTAGTTCTGTTTTTCGTTGTAATTCATCAAGAACTTCTTTGTCAACAACACAATCAATAGGCTTCTCTTGATTGTCGCGGATAATTGTTGTCCATTCTGCCTTCG…
14-1_trimmed_(paired)_contig_321835	replicase [Pea streak virus]<>replicase [Pea streak virus]	GGGCTTCCTTTCTACCCCTAGACCTTCAACCTCACCAAATCGCTCCAAGCCGATTATCTTGTTTTTATCCACATGAACCAGGTGACTTCCATAGTTCTGGAAGAAGCGCTCAAGAGCCCCCTTGGGGTTGAGGATAATCACATCCCCTTCATTGTCAATCACGGCCCGTATACCAAAGAGCGTCATGAAAGGTTCAATCAGAAACACCTCCAAACCCTCCCCTGACTCTACCAAAT
14-1_trimmed_(paired)_contig_25744	putative reverse transcriptase [Soybean chlorotic mottle virus]<>RecName: Full=Enzymatic polyprotein... Includes: RecName: Full=Aspartic protease... Includes: RecName: Full=Endonuclease... Includes: RecName: Full=Reverse transcriptase<>putative reverse transcriptase [Soybean chlorotic mottle virus]	ATTACACATCTCATTAAGTTTTTTTTTTTATAATTTATCACCATTCGAGCTTTTCCTCTTTTTATCTCATTATGTTTTCTGACATAAAAAGCTGGCGCTGACTGTGGGCTGATAGAAGCTCTTATTAGACCCTTTTCTAATAATTCTGCTATCTCTTTTTTGAATTCTTCTTTATCCTCAGGTGAATAAGGAATTTTATATAAAACTTTAACTTCCTTTTTAGGGTCTTTAAGTTTTATATCAACTAAATCCTGTATTTTATTAACTACAGAATCTAATGGATTTTCAGAACAAACTTGATCTAAGTGATGTTCTAAATTTTGTTCAATTGTTAGGTAAAACTTTCTTTTATCCCACATACATCTGAGTACATTAAGATTTTCTTTTATTGCTTTTAAA…
14-1_trimmed_(paired)_contig_303200	coat protein... partial [Potato virus X]	TGTGCCCTGGCCTTTGTAATCTTCACAAAGGCAGCAGTTTGGGCAGCATTCATTTCAGCTTCAGACGGTGGCCGGATGAGCCCCTCTTTGGGCATGATGGCAGCTGGGTTGGTGACTGCATTGAAGAAGTCGAATGCAGCGAATTTGTGCTCAGGCTTGAAACCTTGTGCTTGCCAGTTAGCAGGTGGACTGTTGTTAGGGAACATCCAG
14-1_trimmed_(paired)_contig_5212	replicase [Alfalfa mosaic virus]	CACGCAACCAGCAACTCCATCAACAATCGTACCTGAAAAGTGTGCTTCAAGACCCAGGGCTTTCTCTAGGCTTGGAATGATACGTTCCGCTGAGGCAAAGACGCAAGATTGGTCAACAAAGACAATCTCGTATTGAGATAAACTCCTGACGCAATTAGCATCTAGAACTTCTCCGTCCCATCTCAGAGTTACGTATCCATCCTTGCTCATTG
14-1_trimmed_(paired)_contig_209599	Tgb3 [Pea streak virus]	TTGCTCCGCCATCTTTATCAAATACTTCTTCTGCAAACTTAAAGATTCTCAAATAGCTTGCACTTTTAAGGTTTTTGCGTATTCAATGAATTCACTCGAAAAATCACAACCAAGTATTTTAACACTCTCACCAGTAAGGATAATGGTACAACTATTTTGGGTATTTTTAAGATAAAACTCAATAACATGCAAACTAAGTAGTACTACACAACAGGAAATCAGACCAACAATTATTTGTGACAGTT
14-1_trimmed_(paired)_contig_230389	coat protein [Pea streak virus]<>coat protein [Pea streak virus]<>coat protein [Pea streak virus]	GTATACCTGGATGCACCGACTGCCGTGCAGTACATGGCCACATCCCAGAATGTCCTGGCCATATGCTCCGGTGGAACGCCCAGCTCTTTCAGTTTGGCACTTATTTTTGCCAGATTTTCAGCAGTTGCCACTTGATTGGCTTCAGGGTTCCAACCCAGCTTCTGAAGATCATCGAGCGTGGG
14-1_trimmed_(paired)_contig_53157	P1 protein [Alfalfa mosaic virus]	AAGACCTTTTGTCGTCCACTGACGATGATCACCCAATGTAGTCAAGGTAATGATAGTAATGGCTGAAGTGGACTTCACGTAAACGATTGCTTCAAGAATGGCATCTGAAGGAGGGTTGATACGCAAAATTGCGCCAGTTTCTGCGTTCTTCTCGAATTCAGGCAACGGTTTTGGTGTTGGAATTGCAAGCTCGGGGATTTTTGCTATGAACTGAGAACTCAACCCCAG
14-1_trimmed_(paired)_contig_208712	89.7 kd protein [Alfalfa mosaic virus]<>RecName: Full=RNA-directed RNA polymerase 2a... Short=protein 2a<>89.7 kd protein [Alfalfa mosaic virus]	ACGTTAAAGAAAACGCCATTCTTAGAATCTGAGATTCGGGATTTTCCATGCGCATTAAACCATAAGGTTAGAAATACGTTGGGTATAACTAAGTATTTCAGAAAAATTTATTGGATAAAGTGATGCAACTCATTTTGAATTTTGTAAAACTTCGAAAAGACTATCCCTTTAAAATGGAAAAATGCATCAAAGGCTTCCGCATCGATGGAAAACAATTGATG
14-1_trimmed_(paired)_contig_16725	polymerase polyprotein [Soybean chlorotic mottle virus]	TATCTTTGCTGATAAGAAAAAACACCAAATTTGGTTTGTTCTAAAACATGTTTTTATAAAAATTGAACATAGATATTTTTTTGTAAGATCAATTTATGAACATGACTCTTCAAGCTTTTGGATAAAAGGATTATATAACTTTAAAAAGTTATTTCCTATTATTAGATCTATTCCAGAATCTTGTTCATAAATTGATCTTACATAAAAATATATATTTTCGATTTTTATGAAGGTATTTTTTAAAACAAACCATATCTTATGTTTTGTTTTATCAGCAATTATTATTTCTTTTGGTTTTTTTAATCTAATCCATTCTTTGGATATAGATTTTCTTCCAAAACATAGAGTTGCACCAATATCAATGTAACCCATGATTTTCTTTTTATTTAAGATAACTTG…
14-1_trimmed_(paired)_contig_53007	126 kDa protein [Alfalfa mosaic virus]	AGGTCCGACCCAAGTATTTTTCTATGGGCCGAAAGCTCGACGTTTGTCGTCCCCGGCCCATACTACATCAAGACCTTTTTTCGTCCACTGACAATGATCCCCCAATTTATTCAAGGTGATGATAGAATTGGCTGAAGTGGACTTCAAGTAATCGGTTGCTTCAAGAATGGCATCTGAA
14-1_trimmed_(paired)_contig_127744	replicase [Alfalfa mosaic virus]	GTTTTTCCGCAACCAGCAACTCCATCAACAATCGTAACTGCAAAGTGTGCTTCAAGGCCTAGGGCTTACTCTAGGCTTGAAATGATACGATCCGCTGAGGCAAAGACGCAAGAATGGTCAACAAAGACATTCTCGTTTTGAGATAAACCCCTGACGCAATTAGCATCTAGACCTTCTCCGTCCCATCTCAGAGTT
14-1_trimmed_(paired)_contig_20796	P1 protein [Alfalfa mosaic virus]	AAAATCGAAGGACTGGGGTTGAGTTCTCAGTTCATCGCTAAAATCCCCGAGCTTGCAATTCCAGCACCAGAACCGTTACCTGTATTCGAGAAGAGCGCAGAAACTGGCGATTTTTTGCGTAGCAACCCTCATTCAGATGCCATTTTTGAAGCAATCGATTAATTGAAGTCCACTTCAGTCAATTCTATCATTACCTTGAATAAATTGGGTGATCATTGTCAGTGGACGACAAAAGGTCTTG
14-1_trimmed_(paired)_contig_74749	polymerase P2 [Alfalfa mosaic virus]<>P2 protein [Alfalfa mosaic virus]	TCAGATTCGAAGAATGACGTTTTCTTTAACGACGATTTCCAACGTCGTACTGGAGATGCGCTCACATCCTTGGGAAACACAATAGTGACATTAGCTTGTCTATGTCACGTGTATAACTTGATGGACTCACATGTGAAATTCGTTGTCGCTTCAGGTGATGATTCATTGATAGGCAC
14-1_trimmed_(paired)_contig_51635	P1 [Alfalfa mosaic virus]	TTACAAGAACAAGAGACCGGTGACGACAAATTCCAGAGTTTTAACATCTATCGAAGTTGTGCCCATAAATTCCCCTTTAAGCGTTGAGAGAAATACCAACGCTCCTTATTTGAGTCATACTCAAGCTGAAAAGTCAGTTTTGAAAGCTCAAACACATATAAAGGGATGTGATAATATCTTT
14-1_trimmed_(paired)_contig_160628	putative nucleocapsid protein [Zhuye pepper nucleorhabdovirus]	AGTAAAACACTTTCATATATATTATTGAGAGTGCCACATGTCATAAGAATAGATTGAGAAAAACACTTCCATATATAGACTTGAAATGGGTCTTAAATTTATATAATATAGATTTCCACACATGTTCCAACAATATTGAAGGACTTGAACACCCTACTCTTAAATTTATGTTATGAGATGTCAGTCAGAATGGCGGGGGCTTTGGCATGTTGAGCACTGGAGGGGGTTTCTTCTTCCTGCTTTCTTCTTTCTCTGGCGGTTCTTCCGCTCTGCGCTTTCCTGACATGGTGTTGCTTGCTGTAGGGAGACCCTTCGATGTTTCCGTCATCCCCATTTTCTCAGCATAATAGATCTTATCCACTATAGAGGCATCCTTGGATAAGGAGATCATCTTGTTCT…
14-1_trimmed_(paired)_contig_283967	polymerase polyprotein [Soybean chlorotic mottle virus]	TCAGATATTTTCTTCTGTAAAATTCTTCTGTCATTTGCTAAATCTTTGAAAAATCCTTCATTAGCAATATAATTTAAACATCCAAGAAATCTTTGGATTTGCTTTCTATCAGAAAGTTCGTTTGGAAAAGCTTGTAATTTTTCCTGGGTATGGGGTGCTAAACTTAGTTCCCCATTTTATTTTAAGATAAGTCCAAGGTATTATATTTCTTTCTGACAAATTTTTTATTTCTTTTTTGAAATTACAATACATTTTTCTTTAACTCTTAAAAGAACAGTTTCTACATCTTTAAGATTTTGTTCCTTACTTCCTT
14-1_trimmed_(paired)_contig_214568	putative inclusion body protein [Soybean chlorotic mottle virus]<>RecName: Full=Transactivator/viroplasmin protein... Short=Tav... AltName: Full=Inclusion body matrix protein<>putative inclusion body protein [Soybean chlorotic mottle virus]	GTTCCAGGAATATCCAAGGAATTGATTAAAGAATTTTATGACTATGGAATGCTTAAGACTGTGTATCTTGAAGAAGGAGAAGGTCGAAGATTCCAAGAACTCGCTGATCTTCCAAAAGAGATTGGTGATACAGCAAAGAGATTTAATGACTTCCTTGCTAAAGGAAGAGAAATATATCTCCAGTTCGAACAAACATATCCATGGTTCGAAGGAGAAAACAACCAAATGACTGTAAGACCAAGAACAATCATAAAGATAGGCATTTCAAACAAAACCTATCTAGAACCAAATGCAACAAGTGTTGGATGGACATTAATCTCATTTGTTCAACAAATGAAGCGTTTTTATGACTATCTAATCAAATATGGGTCATCCATTACCAATTATAAAGTCTTATAT…
14-1_trimmed_(paired)_contig_258024	putative coat protein [Soybean chlorotic mottle virus]<>RecName: Full=Capsid protein... Short=CP... AltName: Full=Coat protein<>putative coat protein [Soybean chlorotic mottle virus]	GTTGAGGCTAAGTATAGCTTAACCTGTTCTGATACTTTTTCTGGCAACTTGTCATAGAATAATTCTATCAAGTTTCTAGAGTTTCTGGTATTATTATCTATGTTATAATAATAGTTTTGGAATTCACAAATAAGGTTATCTACATAACACATATTGCAAATCTTTAGATTGGTTATCTTCCAAAGGTTCTGATCGAAAAATGTTGTTTTTGATTGGATGGTAACTCTCCATCCCTTAAATTCTTTAACTAATAGACCATATACCCAGTCTGTTACTAAGGATCCAGTTAGGGGTATGGTTGCCATAACTTCTAAAGGTAAAGTTGAAATGTATTTAAATACATTGCCGCTAGTTTTATATTGCATACGCCCG
14-1_trimmed_(paired)_contig_181850	P1 [Alfalfa mosaic virus]	AAAGTATTTTTACAAGAACAATAGACCGGTGAAGACAAATTCCAGAGTACTAAGATCTATCGAAGTTGTGCCGATAGATTCCGCTGTAAGCGTTGAGAGGAATACCGACGCTTTTTAGTTGTGTTATACTCAAGCTGAAAAGGCAGTCTTGAGAGCTCAAACACATTTAAAGGGAT
14-1_trimmed_(paired)_contig_266859	hypothetical protein [Hubei picorna-like virus 61]<>hypothetical protein [Hubei picorna-like virus 61]	CGGATGGATTACCACCTTCGACGGAATAAAGTATTCCGTTGAAGATGTGGATGGTAGATGATAGCATCTTCGTAAGAGCTTGCCATGATTCGTCGTCCACGGTATTTCCCTTTCGGTAGCACGCTTTGATGCACAGGAAATACAGATAGATAAAAGCCGGGTGTAGTGTCTTGTCCATTCGCTTTAAGTCGGTGCAAATGGTTTGATAGCACGTTGGAGTGTGCTTGTGAGTAAATGTTGGGAATAGGTATGGATTCATTCCCGTGGCAATACCCAAAAATGGGTGATTTTCCACCAATGCGGCTGCAAAGGCTCCCGTATATCTACGGAGAACCATATTGACCGCAAGATCACATTCACAAAACACACGGCTTTCACCGTTCTGTATTTTCTCGAGTG…
14-2_trimmed_(paired)_contig_126398	CP/systemic movement/aphid transmission fusion protein [Bean leafroll virus]	GATTTTTGTTCTCCGTGCCTGTTTCCCAGGATTCGATGCACGAGTGGCGCTGCGTTGGCACTTAGTGAGTCTACAGATGTCTATCTACGAAAGCTACTAAAAGATGATCTTCTAATGTCATTGCGAGGAGAAGAAGGATTGGCTTCTTCCTTGGCTTGTGACTTGAGTCTGCCAAACAATGACTTCTTAGGTTTCGGAGGCTCATAATCTGGTCTACTCCACTCAAACGGCGCTAACTCCCTAGCCTCAATTGGCCCAAGAGGATAACCCGGTGGTGGAGATTCAACTGCAACAGCGTTATCCTTACTGGCCCAGACATTACGTCTTTCAATCTCTGCTAAAGTTTGCTGACTTTCACCATAGTGATCATCATCCACTTCGGAGGCGGGCTTGATGCGT…
14-2_trimmed_(paired)_contig_139	P2 protein [Alfalfa mosaic virus]	AGACATCTCAAAAGAGTGAACAGATTGAAAAGATAAGTTTTTTCAGTTTAATCTTTTCAATATGTTCACTCTTTTGAGATGTCTCGGATTCGGTGTTAGTGAACCTACTAACACTTCCTCATCAGAGTATGTTCCCGAGTGTTCCGTTGAAGAGATTTCCAACGAAGTCGCTGAACTCGATTCAGTGGATCCATCATTCCAATGTTACAAACATGTTTTTGTATCGTTGATGCTCGTAAGAAAGATGACTCAAGCTGCCGAAGACTTCCACGAGAGTTTTGGGGGAGAATTCGATAGCCCTTGTTGTAGGGTCTACCGTCTTTATAGACATTTTGTTAATGAAGACGATGCACCCGCTTGGGCCATACCGAATGTCGTGAATGAAGATTCTTACGACGA…
14-2_trimmed_(paired)_contig_163308	RNA-dependent RNA polymerase P1-P2 fusion [Bean leafroll virus]	GGAACACTCTATTTATAATGGGTGTTTTCGAGACAAACAACTAGAGGAACTCTTGAAATGGCAAACAGAAAACAAAGTTATGCTGTTTGTTGAAGATAAGATATTGAAGTTCAAAGTGTCTGGACACAGAATGTCAGGAGACATCAACACATCAATGGGCAACAAATTGATCATGTGCGGGATGATGCACAATTACTTCAGAGAGCTAGGTGTGAAAGCTGAGCTATGCAACAATGGAGATGATTGTGTCATTATCTGTGAGCGAAAAGACGAGAAAAGATTCTCAGATATGCACAGATGGTTTAAGGAATATGGCTTTGATATGCAGATAGAAAAACCCGTTTACAAATTAACGGAGTTAGAATTTTGCCAATCCAAACCGATCAAGATCAACGGCTT…
14-2_trimmed_(paired)_contig_1645	P1 [Alfalfa mosaic virus]	AAATACTATCGTCGGTATTACCGGCATCTCTACAAGCATTGTAGATCACATCATCGCTATCATGGGCGATGGTAAAATATTTAAAATTCTTCTTGTGTCTCGACAAGGCAACTAATCCATGGCATGGGCCATTTATTGGATCTCTACCAGTAGTAAGACTCGTTGAGGTACGAGTTAAACGACAGAAATAAACATCGTCGAAAGTCTTACCCTGAGCTTCATGAGTAGTAAAGATATTATCACATCCCTTTAAATGTGTTTGAGCTTTCAAAACTGCCTTTTCAGCTTGAGTATGACACAAATAAAGAGCGTTGGTATTTCTCTCAACGCTCACAGGGGAATTTATCGGCACAACTTCGATAGATCTTAGTACTCTGGAATTTGTCTTCACCGGTCTCT…
14-2_trimmed_(paired)_contig_16866	coat P3 and systemic movement/aphid transmission P5 fusion protein [Bean leafroll virus]<>coat P3 and systemic movement/aphid transmission P5 fusion protein [Bean leafroll virus]	TCAAGGTGTCCTGGCCTTGGTGACCTCCTAATATAACGAGAACTGTTACCACCTTCTAAATGTTCATCAAGTGCAACAGTAACAGAACCAAACTCTAGCATCCTATCAGTCCAAGCTCCATAAGATACGGCATAATTGTACCGGGCAGTCTTTTGAACTGGAGGCGCAACCAAGAAGAAGGAAGCATTGGGCCCAGTTGTTTCAACATGGAACGAAATGTACGCATCGCGTTCCAGGACTTGCCTATTGTTGAACTTGCAGTTGTTAATCTCCAAGTCTGGGTGACCATACTTCCACGTGTTGTCGGCCTTGTTGTTGCTAAGGGTTATGTTCTTTTGCACTCCTACATTCCAAACATCCGTCTTATCGTCATCACTGTAAGCGATCAATCCGTCGCAT…
14-2_trimmed_(paired)_contig_1775	126 kDa protein [Alfalfa mosaic virus]	GACAAAAGGTCTTGATGTAGTATGGGCCGGTGACGATAAACGTCGAGCTTTCATCCCAAAGAAAAATACTTGGGTCGGACCTACTGCTAGAAGTTATCCCCTTGCAAAATATGAAAGAGCAATGAGCAAGGATGGATACGTAACCCTGAGATGGGACGGAGAAGTCTTAGATGCTAATTGCGTCAGGAGTCTGTCTCAATACGAGATTGTCTTTGTTGACCAATCTTGCGTCTTTGCCTCAGCAGAACGTATCATTCCAAGCCTAGAGAAAGCCCTAGGTCTTGAAGCACACTTTTCAGTTACGATTGTTGATGGAGTTGCTGGTTGCGGAAAAACCACCAATATCAAGCAATTAGCTCGTTTATCGGGTCAGGATGTGGATTTAATCCTTACCAGCAA…
14-2_trimmed_(paired)_contig_184	coat protein [Medicago sativa alphapartitivirus 1]	TTTCTTTTTTTGGTTTTTTTTCTTTAAGTAGAAAATAAAAGGATAAATAAAAGTACTAAGAACGAAAAACGAGGTAATCGAAAAGGGAAGAGAATTACTTCAAAACCTTAATTAAACAAAGGAAATATTTTTTTTGTTTTCAATTAATGGTTCAACAAAAAAGGAAAAACGGAAAATCAGAACTTCAAACAAGAAGACATGAAAACCGGCAAGTTTAATTAGCCTTTGGGCTTCATTAAACCGCGCACAACCTCTCGGAGTGAGAGATAGCTCGAGTGATCGGTGATGGAGGATTCAACGGGAGCAAGGTTCCAGAACGGTCCACGGCGCGACTCAGCACCAATGTGGTTGTAGTAGGGATGGGTCGGGTAGATATTCACGTTGGTCTGCGCAAGTGCA…
14-2_trimmed_(paired)_contig_1949	P2 protein [Alfalfa mosaic virus]	CTCAAACTGAAGCCCTATTAGCGATAAAGAAACGTAATATGAATGTGCCTAACCTGGGGCAGATTTATGACGTGAATTCTGTTGCTAATTCCGTCGTTAATAAGCTCTTAACAACTGTTATAGATCCTGATAAGCTGTGTATGTTTCCAGATTTCATATCTGAGGGTGAAGTTTCGTATTTCCAGGACTATATAGTTGGGAAGAATCCCGACCCTGAATTATATTCAGATCCTCTAGGTGTTCGTTCCATCGATAGCTATAAGCACATGATTAAATCCGTGTTAAAGCCCGTTGAAGATAATTCTCTGCACCTAGAACGGCCGATGCCAGCAACCATAACATACCATGATAAAGATATCGTGATGTCATCTTCACCAATTTTTTTGGCTGCTGCTGCCC…
14-2_trimmed_(paired)_contig_1976	89.7 kd protein [Alfalfa mosaic virus]<>RecName: Full=RNA-directed RNA polymerase 2a... Short=protein 2a<>89.7 kd protein [Alfalfa mosaic virus]	AGATTTATGACGTGAATTCTGTTGCTAATTCCGTAGTTAATAAGCTCTTAACAACTGTTGTAGATCCTGATAAGCTATGCATGTTTCCAGATTTTATGTCTGAGGGTGAAGTTTCGTATTTCCAGGACTATATAGTTGGTAAGAATCCCGACCCTGAATTATATTCAGATCCTCTAGGCGTTCGTTCCATCGACAGCTATAAACACATGATTAAATCTGTGTTAAAGCCCGTTGAAGATAATTCTCTACACCTAGAACGGCCGATGCCAGCAACCATAACATACCATGATAAAGATATCGTGATGTCATCTTCACCAATTTTTTTGGCTGCTGCTGCCCGCTTGATGTTAGTCTTAAGAGATAAGATAACTATACCAAGCGGAAAATTCCATCAATTGT…
14-2_trimmed_(paired)_contig_210811	RNA-dependent RNA polymerase P1-P2 fusion [Bean leafroll virus]	GGGGGCAGATAAGCCTGGGTGCGATCTTCTTACACATCAAGTGTTTTTCCATCTTTAGAAATGCAGTTACAAATGAATCTTGCTTCTCAACAGCCTTCCTTTTCAAGGATAAAACCGCTGTGTTATACAACGACCTCTTCCCTGATTTGAAGGTGGCAGCAAGTTGTTCAGGTGTGTATGTCTTAGGACATCCAACATCTTTAACAATAGCATTCCTAAAGTAGTTCATCTTTTCAAACTGACCCCGAAGGGGAGAGTAAGGACGCACAACCTCATTTCCTTTTCCTACAGTGAACACTCGACGTTCAACTGCGACCAGTGCATTGTGCAAACTGGGATTGGGACACTGGTAATCTAGGCCTAGGGTGAACTGACTAAGAAAATTAATCCTACTACGAC…
14-2_trimmed_(paired)_contig_22552	RNA-dependent RNA polymerase [Medicago sativa alphapartitivirus 2]	AAACTTAAGACTTTCCGGGGATTCCGATAAAGTGATCCTTAGGCCAGTGCTTATCGGTTAAGATAATGCGCTGTGGATCTTGGAGATGTTGGACAGTTTCAAAGTACGTCGGAAAGTGACTAATGTCAACTTGCACGTAACTTGGAATGTAGTTCTGTCTGTATCTAATACTACCTGGTAAACCATAAGGGTCGGGGGTGAACCCGCCTTTAGCCAGGAAGTTATGGATATCCTCGCAAATTTGGTATACACGGGTATGATTACCACAATTAGCGTAGGCGACTCCTATGGCTCGTGCCATTAGGGACGGTAGTGAAGACGTCCTCTCAGGATGTCTTAACATAGCTAATAGTTGTAGTTCGTCTCGCTTGGGCATAGTGCCGAAGTTGCGGTACTTTA…
14-2_trimmed_(paired)_contig_298	P1 protein [Alfalfa mosaic virus]	TGAAGCGGCATAATGTACATTGCTGCTGTCCCATATTGGATGCTAGAGACGGAGCTAGGCTCACGTACAGAATATTGTCTCTAAAGTCGTACGTCCGAAAACACCCGGAAATTGTGGGTGAAGCAGATTACTGCATGGACACGTTTCAGAAATGCTCAAGGCGAGCTGACTATGCTTTTGCCATCCATTCTACTAGCGATCTCGATGTGGGAGAGTTAGCATGTAGTTTGGACCAAAAAGGCGTTATGAAATTCATTTGCACCATGATGGTTGATGCAGATATGTTAATTCATAACGAGGGGGAAATTCCTAACTTCAATGTTAGATGGGAGATCGATCATAAGAACGATCTCATTCACTTCGACTTCATCGACGAGCCCAATTTGGGATATAGTCATC…
14-2_trimmed_(paired)_contig_299	P1 [Alfalfa mosaic virus]	AAGATTTTGGAGGTGTGATGGTTATTGACTGTACTTATTCCCTTTGATTTGTCCCCAAGATGCCATACTCCAATGGGAGGTCCTGCGCTTGGTATAATAGAGTCAAAGGACAAATGGTAGTGCACACCGTTAACGAGGGGTACTATCATCATTCATACCAGACAGCAGTGAGGCGGAAAGTACTTGTCGACAAGAAAGTGCTTACCAGAGTTACTGAAGTTGCCTTTAGGCAATTCAGACCTAATTCTGATGCTCATTCCGCGATTCAGTCCATAGCGACTATGTTATCTTCTTCAACGAATCATACCATTATCGGTGGTGTGACTCTGATTTCGGGCAAACCTCTCAGCCCGGATGACTACATTCCAGTGGCAACAACGATTTATTATAGAGTGAAAA…
14-2_trimmed_(paired)_contig_300	replicase [Alfalfa mosaic virus]	TTTGGGTCATGCTGCTTATCGAATCGAACGTAAGCAAGATTTTGGAGGTGTGATGGTTATTGACTTAACTTATTCTATTGGTTTTGTCCCCACGATGCCAAGCTCCAATGGGAGGTCCTGCGCCTGGTATAATAGAGTCAAAGGACAAATGGTAGTGCACACCGTTAACGAGGGGTACTATCATCATTCATACCAGACAGCAGTGAGGCGGAAAGTACTTGTCGATAAGAAAGTGCTTACCAGAGTTACTGAAGTTGCCTTTAGGCAGTTCAGACCTAACGCTGACGCTCATTCCGCAATTCAGTCCATAGCGACTATGTTATCTTCTTCAACGAATCATACCATTATCGGTGGTGTGACTTTGATTTCGGGCAAACCTCTCAGCCCGGATGACTATAT…
14-2_trimmed_(paired)_contig_4781	ORF1+2p [Medicago sativa amalgavirus 1]<>TPA_inf: ORF1+2p [Medicago sativa amalgavirus 1]	TTTTTTTTTTTTTTTTGCCGGGGGCCCGCATAATCGCGGTGCCACGGACAATTTCATTAAATATTAAGTTCATGATTACAGGGAGTTAGGGAAAGAAAATTACAGGAGGAAACATGAAAGAAAATAAAAGCTATTCCCTACTTGATCTAATTCCATCGAGCCACCTCACGAAGTCCTCCACACATGCGAAACCTCCTAACTCGAGCCTCCCCCGCAGTGCACGTAACGCGCGGCCAGCCTTCTCCAAATCCTTGGGTGCATCCGGGTCTGCCCCATCTTTCAATCTGAATGTCTTCGTTTCACGCAGATATTTCGAAATGGGGTGGTGATGTAGCCAATTAAGCCAACTCCTCAGGTCATTCCCAAATTGCCCCTCACCCACAAAAGCGTCACCTCTAA…
14-2_trimmed_(paired)_contig_831	coat protein [Medicago sativa alphapartitivirus 1]	GGACAGTCAACGAGGGTGCCAGACCCTTCAAAATAGGCAGCGGCAGCAGCAGCAACTTTCTTGATTTGGGCGAACCAAGCCATTGATACATCCTTCTTTTTTTTTTTTTTTTTTTTTTTTCTTTTTTTTGGGTTTTTAGTTTTTTTTAAGTCGAAACAGAAAAGAAATTAAAAAAACGACTGACAAAAGGAAAAACGCAGGACGAGAAATAAAAAAACAGCAAGTGATTTTAAAATTTTTTTGGTTTTTGTTCTAAATCCTAACAAAATAAAGAAGCGAAATAAAACCGGAACTAGAAACATCTAGACGACGGAAACGCAGAATCTAATTCTTAGACTTCATCATCTTAGTTACCGAGTCATCAAGTGACAGGTAAGTGGAAGAATCAGTTAAAGAAGA…
14-2_trimmed_(paired)_contig_935	RNA-dependent RNA polymerase [Medicago sativa alphapartitivirus 1]<>RNA-dependent RNA polymerase [Medicago sativa alphapartitivirus 1]<>RNA-dependent RNA polymerase [Medicago sativa alphapartitivirus 1]<>RNA-dependent RNA polymerase [Medicago sativa alphapartitivirus 1]<>RNA-dependent RNA polymerase [Medicago sativa alphapartitivirus 1]	AAGACGGCATACGGGATACGAATTCGTGACTGGAGTTCAGACGTGTGCTCTTCCGATCTCTTTTTTCTTTTTTTTTTTTTTTTTTTTTTTTTAAGAGAAAAGACGAAAAAAAATAACGTCTTAAACTTAAGACTTTCCGGGGATACCGATAAAGTGTTTTAATGGCCAATGCTTTTCGGAAACTAAGTCACGAGTTGGCTCTTGGAGAAGGCGGACAGTTTCAAAATAACTAGGGAAGTGACTAATGTCAACTTCAGAATATCCTGGAACGTAATTTTGCCTATAGCGTAGACTACCTGGTAAACCATGCGGGTCAGGGCTATAGCCTCCGGCTTTCAGAAAGTTATAGATATCCTCGCAAATTTGGTAGACACGAGAGTGGAATCCACAGTTAGCATA…
14-2_trimmed_(paired)_contig_213	hypothetical protein [Bombus-associated virus Pic2]	ATAAGATCCTTCCAACGAAGAAAATAACTGATAACGTAGTCACACGTGGAAATAACTTTTAACGGAGTTACCCGAGAGACTTTAGCATACGCGTACTATTGTCTTACTGCTAGCATTATATGCTAAAGTCTCTCGGGTAACTCCGTTAAAAGTTATTTCCACGTGTGACTACGTTATCAGTTATTTTCTTCGTTGGAAGGATCTTATTTTTCCCTCGGTTGACCCCGTTAAAAGTTAAAGATGAGTCCAAGCTTATCAACCCTAAACCAACCCCCAAACCCCCAAAACCCCCCACCCATTCGAAACGTGGCTGCTTTACAGCGGCTCGTTTATGAACATCTTCGGGAAACAGGAGGTGAGGAAAGTGTTCAAAACTTTCTCACAACATCATTTGAGCCT…
14-2_trimmed_(paired)_contig_3153	P2 protein... partial [Alfalfa mosaic virus]	CTTCCTCGCCATCATGCAATTGATGATAAGTATTTTCAAGAATGTGTTGAAACCTCAGATAAAGCTCGCGATGTCGATCCATGTCGAATCTATCTGAGCGTTTTCAACAACTGGCAGTCTTCGGAAAACTGCTATGAACCCCGGTTTAAGACCGGTGCATTATCCACACGTAAGGGCACTCAAACTGAAGCCCTATTAGCGATAAAGAAACGTAATATGAATGTGCCTAATCTGGGGCAGATTTATGACGTGAATTCTGTTGCTAATTCCGTGGTTAATAAGCTCTTAACAACTGTTATAGATCCTGATAAGCTATGCATGTTTCCAGATTTTATATCTGAGGGTGAAGTTTCGTATTTCCAGGACTATATAGTTGGAAAGAATCCCGACCCTGAATTA…
14-2_trimmed_(paired)_contig_578	movement protein [Alfalfa mosaic virus]	AAGGAAAAGAAGTCGATTTTGAATCGTATGCTTCCTAAGATTGGACAGAGGATGTACGTCCATCACTCGGCTATTTACCTCCTTTATATGCCAAACATACTGAAAAGTTCTTCATGGAGCATCACCTTGAAACTTTTTAATGAAGCTACAGGAGAGTTAGTGGATGTTGACACCGACCATGATGCTACCCAGGCATGTATATTTGCTGGACGTTACCCCCGGAGTATTCTGGCGAAAGATGCAGCGAAAGGACACGACTTAAAATTAGTCGTCCACGCTGTTGCTTCGACCAATGTGAACTCTGCTGTCGGTGTTCTATACCCTATTTGGGAAGATGAGTTAAGCAGAAAGCAGATCCTCGAAAGGGGTGCCGATTTCCTAAAGTTTCCAATTGCTGAG…
14-2_trimmed_(paired)_contig_72088	polymerase polyprotein [Soybean chlorotic mottle virus]	GGATGCGCATTTGCGATCTAACAAGTCTGCCTTGTTTATGATCAACTTTTAAATTGTAGCGCCAAAATCCGCTAGCATAAGTTGAATCAGTTCTTAGTAAAAATCTTGATGGAATTAAATCCATTCTCCATTTTTCTAAAACATTTAAACAAGAAAGAGTTTCTTTCTCATCGATATGATATCTTGTTTCAGCATCTTTAAAAGAACCTGAAACATACTTGCATAAAACAAGATCTTTATCCTTAATTCGGATGTTATTACTTGAATAATCAAGTTTTGAATCAGTCGAAACTGATTTTATATCTGATCGCCCATTAGGGATATCTGATTTTAACTGTGGGGTTGCGCCCACAATGGTATAGGATTGTTGTGGGGTTTCATCCTCAACATATCCATTGA…
14-2_trimmed_(paired)_contig_1932	coat protein [Alfalfa mosaic virus]<>coat protein [Alfalfa mosaic virus]<>coat protein [Alfalfa mosaic virus]	CATTAAATGACTTTAGCATCCCAAATTAATGGGGTACATCAATGACGATCAATATCGTCAGCTTCGTCGAGGAGCCCCACAGTAATCAAACTGCGGAGGGGCCCTGCTCGCGTGAACGCCTTTCTCTCGACCCAAACCTCGTTGAATCGGAATGAGGGATTTTTAGATCCCTCAGGCTGCGCATCGAAGTCCAGACAAAGGGCTACGGCATAGGAATGCTTGAAATTTTGATTTTGCATTCCCGCATGGGTAGGAGCTGTGAAGACCAACTCGAACCCGAACTTCTCATTGGCGTGAAACACGCCTTGAGGAAATTCTTGCATGGGATTACCATGCGCAACGGCCCTACCATCCTCAGTCGTCACGTCATCAGTGAGACAAAAGGTGCCGGCATGGGAC…
14-2_trimmed_(paired)_contig_1319	capsid protein [Alfalfa mosaic virus]<>coat protein [Alfalfa mosaic virus]<>coat protein [Alfalfa mosaic virus]<>coat protein [Alfalfa mosaic virus]<>coat protein [Alfalfa mosaic virus]<>coat protein [Alfalfa mosaic virus]<>coat protein [Alfalfa mosaic virus]<>capsid protein [Alfalfa mosaic virus]<>capsid protein [Alfalfa mosaic virus]<>coat protein [Alfalfa mosaic virus]<>coat protein [Alfalfa m…	GATCAAGATCGTCATCTTCGTTGAGCAGCCCCACAGTAATCAAACTGCGGAGGGGCCCTGCTCGCGTGAACGCCTTTCTCTCGACCCAAACTTCGTTGAATCGGTATGAGGGATTTTTAGATCCCTCAGGCTGCGCGTCGAAGTCCAGACAGAGGGCTACGGCATAGGAATGCTTGAAATTTTGATTTTGCATTCCCGCATGGGTAGGAGCTGTGAAGACCAACTCAAACCCGAACTTCTCATTAGCGTAAAACACGCCTTGAGGAAATTCCTGCATGGGATTACCATGCGCAACGGCCCTACCATCCTCAGTCGTCACGTCATCAGTGAGACAAAAGGTGCCGGCATGGGACGGTGTTATGGAAAACACCATCCTGTAGATCAGATCCTCTTCGAGGA…
14-2_trimmed_(paired)_contig_1165	P1 protein... partial [Alfalfa mosaic virus]	GGACACGTTTCAGAAATGCTCAAGGCGAGCTGACTATGCTTTTGCCATCCATTCTACTAGCGATCTCGACGTGGGAGAGTTGGCATGTAGTTTGGACCAAAAAGGCGTTATGAAATTCATTTGCACCATGATGGTTGATGCAGATATGTTAATTCATAACGAGGGGGAAATTCCTAACTTTAATGTTAGATGGGAGATCGATCATAAGAACGATCTCATTCATTTCGACTTCATCGACGAGCCCAATTTGGGATATAGTCATCGGTTTTCATTGTTAAAACACTATTTGACTTACAATGCCGTTGATTTGGGTCATGCTGCTTATCGAATCGAACGTAAGCAAGATTTTGGAGGTGTGATGGTTATTGACTTAACTTATTCCCTTGGATTTGTCCCCAA…
14-2_trimmed_(paired)_contig_132561	polymerase polyprotein [Soybean chlorotic mottle virus]	CCACGAAAGGATTATATTTTGCAGAAAATAAAAGGATGTGATTGGTTTTCATCCTTTGATGCAAAATCAGGATACTATCAAATTAGACTTTCAGAAGAAACTAAGCATTTAACAGCTTTTTCATGTCCACAAGGTCATTACCAATGGAATGTCCTTCCGTTTGGACTAAAACAAGCACCATCTATATACCAAAGATTTATGGATAATGCTCTTAGAGGATTAGAACATATATGTTTGGCATATATTGATGACATTTTAGTTTTTACAAAAGGAACTAAAGAACAACATCTTAAAGATGTAGAAATTGTTTTAAACAGAATTTCAGAAAAAGGAATTGTTATTTCAAAAAAAAATTAGCCAAAAAAGAAATCGAGTATTTAGGTCTTATTTTAAAAGAAA…
14-2_trimmed_(paired)_contig_579	RecName: Full=Movement protein... Short=MP... AltName: Full=Protein 3A<>32K protein [Alfalfa mosaic virus]	TGTATATTTGCCGGACGTTACCCCCGGAGTATTCTGGCGAAAGATGCAGCGTAAGGACACTACGTAAAATTAGTCGTCCACGCTGTTGCTTCGACCAATATGAACTCTGCCGTCGGTGTTCTATACCCCATCTGGGAAGATGAGTTAAGCAGAAAGCAGATCCTCGAAAGGGGTGCCGATTTCCTAAAGTTTCCAATTGCTGAGACCGAACCAGTCCGCGATCTCTTAAATGCTGGGAAATTGACGAATTTTGTTCTTGATAGGACAAGGTTAGGTGTGGGGTCAAAGAGTGATCCCAGTCCGGTTCTTTTAGAACCAAGAGCTAAGATTGCCGGGAAGGCAAAGACACTTTTTATTCCCGAAGGTCCTAGTGTTCCTAGTACCACTATAAATGGTATA…
14-2_trimmed_(paired)_contig_1000	P1 protein... partial [Alfalfa mosaic virus]	GCCCAATCCACCGATTCCAGCCGGTTTTTATCTTACACACGCTTGTGCAAGATAGTTAATCCATTTATTTTCCTTGCACTTTCCACAGCATTACGTTCATTCGATACTGTGAAGATTTCACTATGAATGCTGACGCCCAATCCACCGATTCCAGCCTTAGTATGCGAGAACCTTTATCTCATGCCTCCATTCAGGAGATGCTTCGACGTGTAGTCGAAAAACAAGCTGCAGACGACACAACCGCGATCGGAAAGGTTTTCTCCGAAGCGGGTCGAGCCTATGCCCAGGATGCTCTCCCTTCAGACAGAGGTGAAGTCTTGAAGATATCCTTTTCCCTGGACGCCACGCAACAAAACATACTACGCGCCAACTTTCCTGGTCGACGTATTGTATTTTCAA…
14-2_trimmed_(paired)_contig_7197	movement protein [Alfalfa mosaic virus]	TTGCAAATGGAGAATACAAAAACACATGCATCGAGTTCTGGAATGTCTTCTTCCTCTAGCTTTGCAGTGTCTTATGCTGAGGAAATGTGACTAGCTGATGAAGTTTCAAAAATCAACTCAATGTCGATTCTGGGTCCCAATCAGCTAAAGCTCTGCACTCAATTGGTGCTGTCTAATGGAGCAGCGCCAGTAGTTTTAAGCCTTGTGTCAAAGGAAAAGAAATCGATTTTGAATCGTATGCTTCCTAAGATTGGACAGAGGATGTACGTCCATCACTCGGCTATTTACCTCCTTTATATGCCAAACATACTGAAAAGTTCTTCAGGGCGCATCACCTTGAAACTTTTTAATGAAGCTACAGGAGAGTTAGTGGATGTTGACACCGACCATGATGCTACC…
14-2_trimmed_(paired)_contig_123101	coat protein [Pea streak virus]<>coat protein [Pea streak virus]<>coat protein [Pea streak virus]	AGAACCTTGGGGATTAGTATACCTGGATGCACCGACTGCTGTGCAGTACATGGCCACGTCCCAGAATGTCCTGGCCATATGCTACGGAGGAACGCCCAGCTCTTTCAGTTTGGCACTTATTTTTGCCAGATTTTCAGCAGTTGCCACTTGATTGGCTTCAGGGTTCCAACCCAGCTTTTGAAGATCATCGAGCGTGGGTCGAGTAAAGATGTTTGAACCATCAAGTTTCATTTTGTCAGACACCTTCAGCCTCTTTCTGTCCGCCTCCCAACCTCCATTAACTATGGATGAACCGGCAATACTTTTTGCAGTTAGGTCCTGCAGGGCCTGAAAACGCTCCAATAGAGATTTCTGCAACCCCTCAGCATCCCGAATAAATTCTTTCTCGCTCCCCAGCTT…
14-2_trimmed_(paired)_contig_255227	unnamed protein product [Figwort mosaic virus]<>RecName: Full=Transactivator/viroplasmin protein... Short=Tav... AltName: Full=Inclusion body matrix protein<>unnamed protein product [Figwort mosaic virus]	GTTCCTTCTTGGTTTTGGCGATACCAATTTGAATAAAGTGATATGGCTCGTACCTTGTTGATTGAACCCAATCTGGAATGCTGCTAAATCCTGAGCTCAAGCTAATTCTTTTGTGGTCGTCACTGCGTTCGTCATACGCATTAGTGAGTGGGCTGTCAGGACAGCTCTTTTCCACGTTATTTTGTTCCCCACTTGTACTAGAGGAATCTGCTTTATCTTTGCAATAAAGGCAAAGATGCTTTTGGTAGGTGCGCCTAACAATTCTGCACCATTCCTTTTTTGTCTGGTCCCCACAAGCCAGCTGCTCGATGTTGACAAGATTACTTTCAAAGATGCCCACTAACTTTAAGTCTTCGGTGGATGTCTTTTTCTGAAACTTACTGACCATGATGCATGTGC…
14-2_trimmed_(paired)_contig_1493	90 kDa protein... partial [Alfalfa mosaic virus]<>90 kDa protein... partial [Alfalfa mosaic virus]<>90 kDa protein... partial [Alfalfa mosaic virus]<>90 kDa protein... partial [Alfalfa mosaic virus]	ATTCCAGACGTAAGTCTGACGAAACCTTATGAAGCCGTCATATCAGGTAATGATTGGATGACGTTGGGGAGGATGGTGCCTACCACTCCCGTTCCTACCATAAGGGATGTCTTCTTCTCTGGCCTTTCTCGGCATGGATCGCCGGAAGTGATCCAGAATGCTCTTGATGAATTTCTTCCGCTCCATCATTCAATTGATGATAAGTATTTTCAAGAATGGGTTGAAACCTCAGATAAATCTCTCGATGTCGATCCATGTCGAAACGATCTGAGTGTTTTCAACAACTGGCAGTCTTCGGAAAACTGCTATGAACCTCGGTTTAAAACCGGTGCATTATCCACACGT
14-2_trimmed_(paired)_contig_179346	nucleocapsid protein [Datura yellow vein nucleorhabdovirus]<>nucleocapsid protein [Datura yellow vein nucleorhabdovirus]	GGATCCCAGCGCATTCAATCTGCTGAGATTTCTGTATTTCCAAACCCTAGAATCTCTGGGGATGCATGCTTCTGCTAGTATTGTTAGTATAATCAACAAAGTCTCCTTGCCTCCTGCCCTCATCTTGACATGGTTACGTATGAGTGGAGCTGAGCTTGCAATAGATGAGGCTTATCTGATCATGTCCACTCTCGACAATGGGATAATACCTAGTGGAATGTCAAAAGAGAGGCTGTGGAAATATGCTAGGTTGTTAGATGCAAGATACTTCAATAGGCTGCGAACTTCATATGCTGCGGAGTTAATGGCCACATTGGCATACATAGAGATTAAACTAGGTATCAGCAGCGAAGCAGGGTATGATTCTCCCCTCAACATTTTCGCAATAGCCAACAACAA…
14-2_trimmed_(paired)_contig_122776	putative reverse transcriptase [Soybean chlorotic mottle virus]<>RecName: Full=Enzymatic polyprotein... Includes: RecName: Full=Aspartic protease... Includes: RecName: Full=Endonuclease... Includes: RecName: Full=Reverse transcriptase<>putative reverse transcriptase [Soybean chlorotic mottle virus]	TGCAAAATATAATCCTTTCGTGGTAATTTATAAGAATCTCCGATTGTAGCATCATTGAGTTTCTTATAATTTATCACCATTCTAGCTTTTCCTCTTTTTATTTCATTGTGATTTGTCACATAAAAAGCGGGTGCCGAATGTGGACTTGCAGATGGAGTAATTAACTTCTTTTCTTGAAGTTCTTTTATATCCTTTTGAAATTCTAATTTATCTTGTACTGAATAAGGCATTTTATATTTTACATTAATCTCCTTATTAGGATCTCGTAATTTAATGGTAACAAGTTCATGATTTGTATTTTTCAGATTATCCAAAGGATCTTCTGAACATACAGTATCAAGTTTTTGTTCTATTTCTTCAAGATTTAAAAAGAATTTTCCTTCCTCCCAAATACTCTTT…
14-2_trimmed_(paired)_contig_2684	P1 protein [Alfalfa mosaic virus]	TCCTCCAAGGTCTATAATACTATCAACCGTATTACCGAAACATCGGTAAACAAAATCGGTTTCTAGTAGACGATGGGCAGCCGCAAAACAGTGAGATGAACTCGAACTGTTCGAAAATACAATACGTCGACCAGGAAAGTTGGCGCGTAGTATGTTTTGTTGCGTGGCGTCCAGGGAAAAGGATATCTTCAAGACTTCACCTTTGTCTGAAGGGAGAGCATCCTGGGCATAGGCACGACCCGCTTCGGAAAAAACCTTTCCGATCGCAGTTGTGTCGTCTGCAGCTTGTTTTTCGACTACACGTCGAAGCATCTCCTGAATGGAGGCATGAGATAAAGGTTCTCGCATACTAAGGCTGGAATCGGTGGATTGGGCGTCAGCATTCATAGTGAATTCTTC…
14-2_trimmed_(paired)_contig_3109	90 kDa protein... partial [Alfalfa mosaic virus]<>90 kDa protein... partial [Alfalfa mosaic virus]<>90 kDa protein... partial [Alfalfa mosaic virus]<>90 kDa protein... partial [Alfalfa mosaic virus]	GATCCATGTCGAATCGATCTGAGTGTTTTCAACAACTGGCAGTCTTCGGAAAACTGCTATGAACCTCGGTTTAAAACCGGTGCATTATCCACACGTAAGGGCACTCAAACTGAAGCCCTATTAGCGATAAAGAAACGTAATATGAATGTGCCTAACCTGGGGCAGATTTATGACGTGAATTCTGTTGCTAATTCCGTGGTTAATAAGCTCTTAACAACTGTTGTACATCCTGATAAGCTATGCATGTTTCCAGATTTTATGTCTGAGGGTGAAGTTTCGTATTTCCAGGACTATATAGTTGGTAAGAATCCCGACCCTGAATTATATTCAGATCCTCTAGGCGT
14-2_trimmed_(paired)_contig_241294	RNA-dependent RNA polymerase... partial [White clover cryptic virus 2]	GCAATTGGAATTGCGTATGCCGCTGCTGGCCAAGATTTTATGTTTCACTCATTCTGCCATGATGTGTACAACATATATAGGTTAGACTACAAACCTGATGCCCGCACAAATCTCAACTTCCAACGCCAGATTTACCACAATCTCGAAGACGGAATTCCAGATCTTGCAACATCAGTTGTGCCACCATTCCCATCACTATACGAAGTACGCCATTTGTACTCTCAATACCAAGGCCCTTTAACGTATGCTCCGAAATGGAACTACGCTCACTTCATTAATGATCCGCATTATTTACCACCCAATCCCAAAACTATGCTCGAATATGAAATTGAAAATAACATCAATACTCGTACCTCACCTACTTTTGAAACGGTCGCGCCCGCCA
[truncated: 1,560 more rows]

## Sheet: 2020 samples
Supplementary Table 2, cont.
Contig ID	BLAST hit	Contig sequence
[truncated: 2,528 more rows]

## Sheet: Individual viral contigs
Supplementary Table 2, cont.
Lucerne transient streak virus
Contig ID	BLAST hit	Contig sequence	Contig length
[truncated: 171 more rows]

## Sheet: Endogenous pararetroviruses
Supplementary Table 2, cont.
Soybean chlorotic mottle virus
[truncated: 479 more rows]

## Sheet: Viruses in individual samples
Supplementary Table 2, cont.: viruses found in individual alfalfa samples in 2019 (depicted in bold font)
10-1_virus_hits.csv
35* Alfalfa mosaic virus
16 Alfalfa virus S
15 Bean leafroll virus
2 Datura yellow vein nucleorhabdovirus
6 Lucerne transient streak virus
[truncated: 579 more rows]
