# Supplementary material for: Diversity of the virome associated with alfalfa (Medicago sativa L.) in the U.S. Pacific Northwest
Source: Sci Rep. 2022 May 24;12:8726. doi: 10.1038/s41598-022-12802-4 (PMC9130302; doi:10.1038/s41598-022-12802-4)
Supplement: Supplementary file 4 — Supplementary Information 4. [file 41598_2022_12802_MOESM4_ESM.xlsx]

## Sheet: Sheet1
Supplementary Table 3: Primers used for virus detection and 5'/3' RACE
Virus	Primer ID	Nucleotide sequence 5'-3'	position/origin
CVT-A	LN882/F/GSP3	GCGATGGTTCAATGGCAATACAATCGC	8026-8051
	LN883/R	GGGCTATGTTGTGCTCTCTAAT	8357-8379
HLV	LN850/F	GAAGATCTGCGTTGACCTAGAG3	contig_41651
	LN851/R	CCCGAAGAGCTGATTCCTATTC	contig_41651
PVX	LN78/F	TAGCACAACACAGCCCATAG	M31541.1
	LN79/R	GGCAGCATTCATTTCAGCTTC	M31541.1
ANRV 1/DYVV	LN846	CAATAGGCTGCGAACTTCATATGC3	contig_23296, 1055-1078 nt
	LN847	TCAGAATGGCGGGGGCTTTGG3	contig_23296, 1428-1448
Primers used for CVT-A 5'/3' RACE and sequencing (primers locations shown as in contigs and may not correspond to the final genome assembly
	LN878F	CAAATGTAGCTCCTCGCATAGA	1831-1853
	LN879R	CAAAGAAGGTGTCCGGATAAGA	2697-2719
	LN880F	CTCCGTTCATGTCCCAATCTATAA	1022-1046
	LN881R	GGAATTCTGAGGAGAGGTGATTT	1425-1448
	LN884R/GSP5	GGCGGCTTGTGAAATACTCCACTGAACCTG	501-530
	LN893F	ATCTGAACGACTTGCTCTTGATC	1277-1299
	LN894R	GGCAATCTAATTGAGCAATCAGATCTTC	3050-3077
	LN917F	CCTAGCACGTCGTTTGCTAATA	5386 -5408
	LN918R	GGATGGTTGTTCCGCCTATAC	6119-6140
	LN919F	CTGCCCTCCAAAGGAAAGAA	4931-4951
	LN920R	GAGCAAGTCCTGTAGCAAGATAG	5751-5774
