# Supplementary material for: Diversity of the virome associated with alfalfa (Medicago sativa L.) in the U.S. Pacific Northwest
Source: Sci Rep. 2022 May 24;12:8726. doi: 10.1038/s41598-022-12802-4 (PMC9130302; doi:10.1038/s41598-022-12802-4)
Supplement: Supplementary file 5 — Supplementary Information 5. [file 41598_2022_12802_MOESM5_ESM.xlsx]

## Sheet: SbCMV_tetra
Supplementary Table 4. Mapping of the SbCMVL-6553 fragment against tatraploid alfalfa genome (Chen et al. 2020)
query_id	start	stop	chromosome	percent_ID	length of hit
SbCMVL_6553	49398205	49404016	chr8.3	95.2291	5811
SbCMVL_6553	49304323	49310133	chr8.2	95.2626	5810
SbCMVL_6553	12441780	12447590	chr3.1	86.0048	5810
SbCMVL_6553	24821031	24826797	chr8.2	86.1838	5766
SbCMVL_6553	19785753	19791495	chr7.2	82.2073	5742
SbCMVL_6553	50754300	50760040	chr5.1	86.0827	5740
SbCMVL_6553	73753301	73759039	chr1.3	85.5534	5738
SbCMVL_6553	65575462	65581198	chr3.3	85.5286	5736
SbCMVL_6553	70181523	70187259	chr1.3	85.5781	5736
SbCMVL_6553	19615738	19621473	chr2.1	85.5459	5735
SbCMVL_6553	26770892	26776625	chr5.1	85.5781	5733
SbCMVL_6553	44125107	44130839	chr7.1	85.5359	5732
SbCMVL_6553	44153253	44158985	chr7.1	85.5359	5732
SbCMVL_6553	11801332	11807064	chr3.2	87.1141	5732
SbCMVL_6553	44135779	44141509	chr7.1	85.5309	5730
SbCMVL_6553	18801918	18807647	chr5.4	85.4716	5729
SbCMVL_6553	82436256	82441985	chr5.2	82.8389	5729
SbCMVL_6553	25478075	25483803	chr7.3	80.3737	5728
SbCMVL_6553	20209561	20215288	chr2.4	82.8443	5727
SbCMVL_6553	53893530	53899256	chr4.3	86.1261	5726
SbCMVL_6553	24312831	24318557	chr4.2	85.1274	5726
SbCMVL_6553	76373252	76378975	chr5.4	82.7116	5723
SbCMVL_6553	16959540	16965263	chr5.1	82.7062	5723
SbCMVL_6553	1009763	1015485	chr7.2	85.9948	5722
SbCMVL_6553	15816236	15821958	chr6.4	86.0122	5722
SbCMVL_6553	13872765	13878487	chr5.2	82.5246	5722
SbCMVL_6553	67688643	67694365	chr5.1	85.96	5722
SbCMVL_6553	13757273	13762995	chr5.1	82.5764	5722
SbCMVL_6553	73857712	73863434	chr4.4	85.754	5722
SbCMVL_6553	38094566	38100288	chr4.2	85.9079	5722
SbCMVL_6553	7359363	7365085	chr2.2	85.8284	5722
SbCMVL_6553	38412947	38418667	chr8.1	87.835	5720
SbCMVL_6553	78373958	78379678	chr6.1	82.8122	5720
SbCMVL_6553	36528611	36534330	chr8.2	87.8524	5719
SbCMVL_6553	83631781	83637498	chr7.1	82.6568	5717
SbCMVL_6553	20850166	20855881	chr7.2	85.1478	5715
SbCMVL_6553	80017603	80023317	chr7.3	83.12	5714
SbCMVL_6553	5511306	5517020	chr4.4	82.9817	5714
SbCMVL_6553	64400349	64406062	chr7.2	85.5925	5713
SbCMVL_6553	64407464	64413177	chr7.2	85.5751	5713
SbCMVL_6553	35529867	35535579	chr7.2	85.4735	5712
SbCMVL_6553	64866237	64871949	chr1.4	82.3661	5712
SbCMVL_6553	20676964	20682672	chr6.3	83.9611	5708
SbCMVL_6553	65039325	65045033	chr5.2	85.3659	5708
SbCMVL_6553	7165464	7171171	chr1.3	85.4207	5707
SbCMVL_6553	49890076	49895782	chr5.4	85.5525	5706
SbCMVL_6553	44314672	44320378	chr3.1	85.5525	5706
SbCMVL_6553	71549036	71554741	chr6.2	85.6994	5705
SbCMVL_6553	11836318	11842022	chr5.4	88.1912	5704
SbCMVL_6553	21627612	21633316	chr5.4	82.299	5704
SbCMVL_6553	10988656	10994360	chr5.2	88.1737	5704
SbCMVL_6553	45429617	45435319	chr5.4	85.5501	5702
SbCMVL_6553	26013080	26018782	chr4.3	84.3407	5702
SbCMVL_6553	20024122	20029824	chr2.4	85.4878	5702
SbCMVL_6553	43165962	43171663	chr3.1	85.505	5701
SbCMVL_6553	12107805	12113504	chr5.2	85.8838	5699
SbCMVL_6553	30460537	30466235	chr7.4	85.3927	5698
SbCMVL_6553	15585189	15590887	chr3.1	83.0473	5698
SbCMVL_6553	58638738	58644436	chr1.4	86.023	5698
SbCMVL_6553	62032048	62037746	chr1.1	85.3603	5698
SbCMVL_6553	19995074	20000771	chr4.1	85.5472	5697
SbCMVL_6553	35603903	35609599	chr8.4	86.0757	5696
SbCMVL_6553	19949803	19955499	chr7.2	82.3478	5696
SbCMVL_6553	18828175	18833871	chr6.2	85.4799	5696
SbCMVL_6553	36028199	36033894	chr8.1	82.611	5695
SbCMVL_6553	33021080	33026774	chr8.4	82.681	5694
SbCMVL_6553	81373045	81378739	chr1.2	82.7156	5694
SbCMVL_6553	14281865	14287558	chr3.1	86.0335	5693
SbCMVL_6553	62596735	62602427	chr4.3	85.7713	5692
SbCMVL_6553	23519551	23525242	chr8.1	86.1912	5691
SbCMVL_6553	27375902	27381593	chr5.3	86.1412	5691
SbCMVL_6553	37309411	37315102	chr5.3	86.1189	5691
SbCMVL_6553	10950283	10955974	chr2.4	84.7188	5691
SbCMVL_6553	46708630	46714321	chr1.1	86.374	5691
SbCMVL_6553	17779864	17785554	chr4.3	86.4359	5690
SbCMVL_6553	20976063	20981753	chr4.2	86.1888	5690
SbCMVL_6553	32241610	32247300	chr1.3	85.5098	5690
SbCMVL_6553	32890399	32896088	chr8.4	82.4048	5689
SbCMVL_6553	33533658	33539347	chr1.2	85.6295	5689
SbCMVL_6553	63181634	63187322	chr2.2	86.1315	5688
SbCMVL_6553	43470242	43475930	chr1.4	86.1315	5688
SbCMVL_6553	48365587	48371275	chr1.1	85.048	5688
SbCMVL_6553	17088191	17093878	chr8.1	88.2766	5687
SbCMVL_6553	48541238	48546925	chr5.4	86.079	5687
SbCMVL_6553	52087864	52093551	chr5.2	86.079	5687
SbCMVL_6553	83057004	83062691	chr4.4	86.3136	5687
SbCMVL_6553	82823556	82829243	chr3.1	86.231	5687
SbCMVL_6553	44365701	44371388	chr1.3	86.4169	5687
SbCMVL_6553	62580650	62586336	chr5.3	85.9293	5686
SbCMVL_6553	35719211	35724896	chr8.4	85.9493	5685
SbCMVL_6553	30879360	30885044	chr7.2	80.0658	5684
SbCMVL_6553	75499133	75504817	chr4.4	86.2364	5684
SbCMVL_6553	77068269	77073953	chr4.2	86.2364	5684
SbCMVL_6553	77096401	77102085	chr4.2	86.2015	5684
SbCMVL_6553	7320341	7326025	chr2.2	85.8041	5684
SbCMVL_6553	70473649	70479332	chr8.3	83.2117	5683
SbCMVL_6553	50106813	50112496	chr7.4	86.1719	5683
SbCMVL_6553	28102012	28107695	chr5.2	85.1651	5683
SbCMVL_6553	15988217	15993900	chr5.1	86.1014	5683
SbCMVL_6553	65665907	65671589	chr7.1	82.5565	5682
SbCMVL_6553	5515350	5521032	chr6.2	86.1695	5682
SbCMVL_6553	55594391	55600073	chr5.4	87.9594	5682
SbCMVL_6553	56358298	56363980	chr5.3	87.9769	5682
SbCMVL_6553	70309413	70315095	chr4.1	86.1393	5682
SbCMVL_6553	53437253	53442935	chr3.2	86.1743	5682
SbCMVL_6553	330355	336037	chr3.2	84.7913	5682
SbCMVL_6553	315481	321163	chr3.2	84.7913	5682
SbCMVL_6553	58651915	58657597	chr1.4	86.2093	5682
SbCMVL_6553	836816	842497	chr3.1	84.7739	5681
SbCMVL_6553	59443721	59449402	chr1.2	86.2196	5681
SbCMVL_6553	44420495	44426174	chr4.3	85.5943	5679
SbCMVL_6553	67362444	67368123	chr4.3	82.7017	5679
SbCMVL_6553	47255972	47261651	chr4.1	86.0946	5679
SbCMVL_6553	62315112	62320791	chr3.3	85.3368	5679
SbCMVL_6553	18641259	18646937	chr7.3	85.4717	5678
SbCMVL_6553	49228398	49234076	chr4.3	86.187	5678
SbCMVL_6553	84431099	84436777	chr3.2	82.6579	5678
SbCMVL_6553	64468058	64473736	chr1.4	85.4545	5678
SbCMVL_6553	55012168	55017846	chr1.3	86.1972	5678
SbCMVL_6553	42889598	42895275	chr5.3	82.6836	5677
SbCMVL_6553	42830192	42835869	chr5.3	82.6602	5677
SbCMVL_6553	45454325	45460002	chr5.2	82.6602	5677
SbCMVL_6553	42215977	42221654	chr5.1	82.6602	5677
SbCMVL_6553	26780762	26786439	chr5.1	82.1435	5677
SbCMVL_6553	26135521	26141198	chr4.3	85.3765	5677
SbCMVL_6553	82994726	83000402	chr7.1	86.1598	5676
SbCMVL_6553	57326738	57332413	chr6.4	85.239	5675
SbCMVL_6553	7488035	7493710	chr5.2	85.6817	5675
SbCMVL_6553	86272782	86278457	chr3.2	88.1722	5675
SbCMVL_6553	27207168	27212843	chr1.3	83.0231	5675
SbCMVL_6553	62846681	62852355	chr1.4	86.1471	5674
SbCMVL_6553	38873725	38879399	chr1.2	82.8258	5674
SbCMVL_6553	9565861	9571534	chr7.3	84.7742	5673
SbCMVL_6553	7995793	8001466	chr7.2	84.7742	5673
SbCMVL_6553	53010407	53016080	chr5.1	85.1839	5673
SbCMVL_6553	3873674	3879347	chr3.2	85.3091	5673
SbCMVL_6553	16183713	16189386	chr2.2	84.979	5673
SbCMVL_6553	46069059	46074731	chr7.3	85.5417	5672
SbCMVL_6553	20003876	20009548	chr5.3	85.5591	5672
SbCMVL_6553	20268359	20274031	chr5.3	85.1787	5672
SbCMVL_6553	47923072	47928744	chr4.3	82.611	5672
SbCMVL_6553	6315128	6320800	chr3.4	85.2462	5672
SbCMVL_6553	12950791	12956463	chr2.3	86.1023	5672
SbCMVL_6553	27029120	27034792	chr1.4	84.8809	5672
SbCMVL_6553	85713659	85719330	chr4.3	90.7427	5671
SbCMVL_6553	5085563	5091234	chr3.3	85.4342	5671
SbCMVL_6553	64371494	64377165	chr2.2	85.0963	5671
SbCMVL_6553	63949162	63954833	chr1.2	86.2105	5671
SbCMVL_6553	23561584	23567254	chr8.1	84.8729	5670
SbCMVL_6553	38136700	38142370	chr7.1	85.6868	5670
SbCMVL_6553	50206803	50212473	chr4.2	85.9071	5670
SbCMVL_6553	59384388	59390058	chr3.1	85.206	5670
SbCMVL_6553	76372374	76378043	chr8.2	82.4626	5669
SbCMVL_6553	41706267	41711936	chr7.3	85.6492	5669
SbCMVL_6553	43753557	43759226	chr4.4	82.8725	5669
SbCMVL_6553	78144505	78150174	chr3.2	85.1157	5669
SbCMVL_6553	34995749	35001417	chr7.3	84.9921	5668
SbCMVL_6553	78777972	78783640	chr6.3	85.3163	5668
SbCMVL_6553	79900348	79906016	chr6.1	82.7238	5668
SbCMVL_6553	80136772	80142440	chr4.4	85.9597	5668
SbCMVL_6553	85000804	85006472	chr4.1	91.1765	5668
SbCMVL_6553	71195893	71201560	chr6.2	87.7368	5667
SbCMVL_6553	65447520	65453186	chr7.3	86.2257	5666
SbCMVL_6553	70493652	70499318	chr4.1	84.9536	5666
SbCMVL_6553	43947806	43953472	chr3.3	85.1839	5666
SbCMVL_6553	74155395	74161061	chr1.2	85.0982	5666
SbCMVL_6553	20251559	20257224	chr7.1	85.1832	5665
SbCMVL_6553	45671946	45677611	chr2.3	85.1865	5665
SbCMVL_6553	6896252	6901917	chr1.1	85.777	5665
SbCMVL_6553	20698650	20704314	chr6.3	84.9886	5664
SbCMVL_6553	73245005	73250669	chr6.2	85.6792	5664
SbCMVL_6553	8443790	8449454	chr5.3	86.1609	5664
SbCMVL_6553	87301046	87306710	chr4.2	85.5439	5664
SbCMVL_6553	68184941	68190605	chr2.3	86.2583	5664
SbCMVL_6553	46767556	46773220	chr2.1	85.2488	5664
SbCMVL_6553	80291205	80296868	chr8.2	85.5815	5663
SbCMVL_6553	17731507	17737170	chr8.1	82.7852	5663
SbCMVL_6553	34042971	34048634	chr6.4	87.8729	5663
SbCMVL_6553	24660384	24666047	chr5.3	82.2567	5663
SbCMVL_6553	3698777	3704440	chr5.2	86.0955	5663
SbCMVL_6553	52876440	52882102	chr6.3	87.8708	5662
SbCMVL_6553	55963632	55969294	chr5.2	85.1026	5662
SbCMVL_6553	54923208	54928870	chr2.4	85.9246	5662
SbCMVL_6553	20740564	20746225	chr6.3	85.258	5661
SbCMVL_6553	65115868	65121529	chr4.2	86.1301	5661
SbCMVL_6553	71368244	71373905	chr1.1	85.1702	5661
SbCMVL_6553	12454508	12460168	chr8.1	85.5513	5660
SbCMVL_6553	20726128	20731788	chr6.3	85.193	5660
SbCMVL_6553	1113077	1118737	chr6.2	85.6717	5660
SbCMVL_6553	51941574	51947234	chr4.3	85.1254	5660
SbCMVL_6553	50500848	50506508	chr3.4	85.5263	5660
SbCMVL_6553	40592055	40597714	chr7.4	85.3359	5659
SbCMVL_6553	20681787	20687446	chr7.2	84.901	5659
SbCMVL_6553	18667787	18673446	chr7.1	85.3184	5659
SbCMVL_6553	20662795	20668454	chr6.3	85.2378	5659
SbCMVL_6553	20711636	20717295	chr6.3	85.2203	5659
SbCMVL_6553	38398735	38404394	chr6.1	87.7719	5659
SbCMVL_6553	7159786	7165445	chr5.4	85.3008	5659
SbCMVL_6553	51703625	51709284	chr5.4	85.2657	5659
SbCMVL_6553	76509947	76515606	chr5.3	85.371	5659
SbCMVL_6553	6181985	6187644	chr5.3	85.2859	5659
SbCMVL_6553	31335026	31340685	chr5.1	85.2482	5659
SbCMVL_6553	40012698	40018357	chr4.4	85.3008	5659
SbCMVL_6553	69611510	69617169	chr4.1	85.2657	5659
SbCMVL_6553	24922000	24927659	chr1.3	85.2833	5659
SbCMVL_6553	81818973	81824632	chr1.1	85.1975	5659
SbCMVL_6553	45822590	45828246	chr2.4	85.106	5656
SbCMVL_6553	48086314	48091969	chr6.2	86.0902	5655
SbCMVL_6553	65593679	65599334	chr2.2	82.7135	5655
SbCMVL_6553	14241179	14246830	chr8.2	85.5034	5651
SbCMVL_6553	36693840	36699491	chr4.4	84.831	5651
SbCMVL_6553	88224208	88229858	chr4.4	90.685	5650
SbCMVL_6553	20263987	20269632	chr4.1	85.7193	5645
SbCMVL_6553	54309455	54315099	chr1.2	87.8053	5644
SbCMVL_6553	41397283	41402926	chr2.1	85.4555	5643
SbCMVL_6553	19694089	19699729	chr2.4	85.0728	5640
SbCMVL_6553	9933840	9939474	chr4.1	86.2002	5634
SbCMVL_6553	20683918	20689550	chr6.3	84.6573	5632
SbCMVL_6553	45626410	45632042	chr1.3	85.4372	5632
SbCMVL_6553	73306299	73311903	chr7.1	82.5344	5604
SbCMVL_6553	65085358	65090951	chr5.1	85.3732	5593
SbCMVL_6553	81548358	81553926	chr8.3	85.4289	5568
SbCMVL_6553	83501709	83507275	chr8.2	85.5181	5566
SbCMVL_6553	57160264	57165827	chr1.4	90.9173	5563
SbCMVL_6553	52397796	52403359	chr1.1	90.8813	5563
SbCMVL_6553	59908744	59914299	chr2.2	86.4589	5555
SbCMVL_6553	53434902	53440457	chr1.2	90.6659	5555
SbCMVL_6553	76985846	76991359	chr4.3	88.9913	5513
SbCMVL_6553	51049830	51055325	chr4.2	85.4536	5495
SbCMVL_6553	43562899	43568385	chr5.1	86.0242	5486
SbCMVL_6553	6574850	6580333	chr7.2	89.6947	5483
SbCMVL_6553	4025251	4030734	chr5.1	88.4237	5483
SbCMVL_6553	28143878	28149360	chr8.3	83.0359	5482
SbCMVL_6553	57692191	57697673	chr3.1	85.7506	5482
SbCMVL_6553	94442529	94448008	chr3.3	85.9659	5479
SbCMVL_6553	67169493	67174971	chr7.4	85.5951	5478
SbCMVL_6553	13452476	13457953	chr7.2	86.0621	5477
SbCMVL_6553	82009337	82014814	chr4.2	85.8285	5477
SbCMVL_6553	9869172	9874649	chr1.3	86.0309	5477
SbCMVL_6553	9861156	9866633	chr1.3	85.9946	5477
SbCMVL_6553	27068351	27073827	chr8.1	87.0938	5476
SbCMVL_6553	52869934	52875410	chr5.4	85.9659	5476
SbCMVL_6553	64375536	64381012	chr3.2	85.3384	5476
SbCMVL_6553	8856946	8862421	chr4.1	86.0904	5475
SbCMVL_6553	36000542	36006017	chr2.2	86.0203	5475
SbCMVL_6553	18002012	18007487	chr1.4	86.5891	5475
SbCMVL_6553	40386494	40391966	chr8.2	86.3479	5472
SbCMVL_6553	86597967	86603438	chr8.1	85.8415	5471
SbCMVL_6553	26011670	26017141	chr7.3	89.9017	5471
SbCMVL_6553	18854252	18859723	chr7.2	86.0207	5471
SbCMVL_6553	51244121	51249589	chr7.2	85.4106	5468
SbCMVL_6553	67171942	67177410	chr4.4	85.8208	5468
SbCMVL_6553	11322114	11327581	chr7.3	86.1096	5467
SbCMVL_6553	67265128	67270595	chr5.3	86.2859	5467
SbCMVL_6553	23416532	23421999	chr4.1	86.1146	5467
SbCMVL_6553	86082437	86087904	chr4.1	86.099	5467
SbCMVL_6553	72938592	72944059	chr3.4	86.0965	5467
SbCMVL_6553	6377924	6383391	chr3.3	86.0884	5467
SbCMVL_6553	88077306	88082773	chr3.2	86.195	5467
SbCMVL_6553	66445438	66450905	chr2.3	86.2	5467
SbCMVL_6553	57187419	57192886	chr1.4	86.0419	5467
SbCMVL_6553	8615429	8620896	chr1.1	86.1247	5467
SbCMVL_6553	74916026	74921492	chr2.1	86.104	5466
SbCMVL_6553	28164888	28170352	chr8.2	86.4373	5464
SbCMVL_6553	75694056	75699520	chr8.1	86.3951	5464
SbCMVL_6553	33485569	33491033	chr7.1	86.2082	5464
SbCMVL_6553	75724501	75729965	chr5.4	86.4545	5464
SbCMVL_6553	78058175	78063639	chr5.3	86.3818	5464
SbCMVL_6553	1893796	1899260	chr4.4	84.8353	5464
SbCMVL_6553	59869376	59874840	chr4.3	86.6315	5464
SbCMVL_6553	9323065	9328529	chr2.4	86.1172	5464
SbCMVL_6553	20057839	20063303	chr1.2	85.3149	5464
SbCMVL_6553	2031348	2036811	chr4.4	85.7792	5463
SbCMVL_6553	1433607	1439070	chr4.2	85.8338	5463
SbCMVL_6553	41837856	41843319	chr2.1	85.6	5463
SbCMVL_6553	34015192	34020655	chr1.2	85.7299	5463
SbCMVL_6553	55035330	55040792	chr6.3	86.0884	5462
SbCMVL_6553	50258917	50264377	chr8.4	85.8415	5460
SbCMVL_6553	40189625	40195085	chr6.2	86.1611	5460
SbCMVL_6553	1373347	1378807	chr4.2	85.7455	5460
SbCMVL_6553	1551050	1556510	chr4.1	85.7636	5460
SbCMVL_6553	54580977	54586436	chr8.1	85.8026	5459
SbCMVL_6553	58860697	58866156	chr5.2	86.3645	5459
SbCMVL_6553	60700557	60706016	chr5.1	86.232	5459
SbCMVL_6553	2633726	2639185	chr4.1	85.0798	5459
SbCMVL_6553	24709339	24714797	chr8.4	86.0135	5458
SbCMVL_6553	19843273	19848731	chr4.1	86.1812	5458
SbCMVL_6553	69806271	69811728	chr8.4	85.4334	5457
SbCMVL_6553	44531318	44536775	chr7.3	85.6572	5457
SbCMVL_6553	60122042	60127499	chr5.2	85.8809	5457
SbCMVL_6553	48109616	48115073	chr4.1	85.808	5457
SbCMVL_6553	69471267	69476724	chr3.4	86.2188	5457
SbCMVL_6553	58016	63471	chr5.2	85.8523	5455
SbCMVL_6553	48593841	48599296	chr4.1	85.4988	5455
SbCMVL_6553	63070914	63076368	chr5.1	85.8311	5454
SbCMVL_6553	34138826	34144279	chr7.4	85.7741	5453
SbCMVL_6553	80889109	80894558	chr7.2	89.515	5449
SbCMVL_6553	16990812	16996259	chr3.2	85.239	5447
SbCMVL_6553	21458912	21464354	chr7.4	85.5091	5442
SbCMVL_6553	22669456	22674898	chr7.3	85.561	5442
SbCMVL_6553	78692332	78697766	chr1.2	82.7555	5434
SbCMVL_6553	5437074	5442483	chr2.1	86.5317	5409
SbCMVL_6553	18686223	18691618	chr4.1	86.0881	5395
SbCMVL_6553	22855993	22861382	chr2.4	87.9247	5389
SbCMVL_6553	7231943	7237294	chr5.3	85.595	5351
SbCMVL_6553	49847120	49852428	chr8.3	85.9252	5308
SbCMVL_6553	51484025	51489305	chr4.4	85.4966	5280
SbCMVL_6553	31727464	31732737	chr6.1	85.4775	5273
SbCMVL_6553	51857226	51862497	chr2.4	86.6151	5271
SbCMVL_6553	51680615	51685883	chr2.4	86.4528	5268
SbCMVL_6553	1925087	1930340	chr4.4	85.7764	5253
SbCMVL_6553	51665857	51671109	chr2.4	85.7519	5252
SbCMVL_6553	49909841	49915063	chr1.1	82.6473	5222
SbCMVL_6553	3151323	3156525	chr2.1	86.4245	5202
SbCMVL_6553	80149381	80154561	chr4.4	86.3558	5180
SbCMVL_6553	80930627	80935806	chr8.1	86.5783	5179
SbCMVL_6553	72430756	72435928	chr3.4	85.6704	5172
SbCMVL_6553	20732198	20737351	chr6.3	85.8025	5153
SbCMVL_6553	47254184	47259332	chr3.1	85.8108	5148
SbCMVL_6553	68271482	68276629	chr8.2	82.5845	5147
SbCMVL_6553	80450396	80455535	chr4.1	83.2917	5139
SbCMVL_6553	50660539	50665646	chr3.4	85.859	5107
SbCMVL_6553	47146499	47151601	chr1.2	85.5863	5102
SbCMVL_6553	74132003	74137091	chr5.3	86.3148	5088
SbCMVL_6553	74016176	74021216	chr1.2	84.6847	5040
SbCMVL_6553	43345466	43350445	chr6.2	85.0358	4979
SbCMVL_6553	29996866	30001845	chr6.1	85.0556	4979
SbCMVL_6553	30012835	30017814	chr6.1	85.0556	4979
SbCMVL_6553	30104826	30109805	chr6.1	85.0556	4979
SbCMVL_6553	30043548	30048526	chr6.1	85.0159	4978
SbCMVL_6553	29977834	29982810	chr6.1	84.9623	4976
SbCMVL_6553	42397651	42402621	chr6.2	84.6123	4970
SbCMVL_6553	60824809	60829775	chr8.4	85.7858	4966
SbCMVL_6553	58069254	58074211	chr2.1	86.2193	4957
SbCMVL_6553	86669662	86674618	chr1.2	86.2048	4956
SbCMVL_6553	53026654	53031589	chr5.4	87.299	4935
SbCMVL_6553	67668512	67673430	chr6.3	86.0348	4918
SbCMVL_6553	72929982	72934882	chr5.2	83.8482	4900
SbCMVL_6553	49098540	49103438	chr1.3	85.8998	4898
SbCMVL_6553	47589846	47594740	chr5.2	86.4865	4894
SbCMVL_6553	35612142	35617032	chr5.3	87.1289	4890
SbCMVL_6553	39837595	39842485	chr5.2	87.1289	4890
SbCMVL_6553	39933898	39938788	chr5.2	87.1289	4890
SbCMVL_6553	36365439	36370329	chr5.1	87.1492	4890
SbCMVL_6553	4834770	4839634	chr3.4	86.2104	4864
SbCMVL_6553	40793950	40798811	chr6.2	80.4124	4861
SbCMVL_6553	30035287	30040122	chr6.1	85.2526	4835
SbCMVL_6553	79329664	79334412	chr8.1	87.1827	4748
SbCMVL_6553	53428276	53433018	chr7.1	86.0377	4742
SbCMVL_6553	45929585	45934320	chr4.1	82.4299	4735
SbCMVL_6553	51649169	51653858	chr2.4	86.3925	4689
SbCMVL_6553	91086645	91091326	chr3.1	85.9149	4681
SbCMVL_6553	28289493	28294162	chr7.1	86.4082	4669
SbCMVL_6553	20030607	20035276	chr4.4	85.6568	4669
SbCMVL_6553	44161066	44165726	chr1.1	86.2327	4660
SbCMVL_6553	20653632	20658280	chr6.3	86.0933	4648
SbCMVL_6553	79305143	79309788	chr8.1	86.8793	4645
SbCMVL_6553	79334515	79339142	chr8.1	87.0295	4627
SbCMVL_6553	18067211	18071827	chr4.4	86.0039	4616
SbCMVL_6553	41456808	41461405	chr7.1	86.8831	4597
SbCMVL_6553	10863081	10867674	chr3.3	86.3058	4593
SbCMVL_6553	3965014	3969603	chr5.1	85.8225	4589
SbCMVL_6553	4697431	4702019	chr4.3	85.9497	4588
SbCMVL_6553	21200841	21205423	chr4.1	86.7912	4582
SbCMVL_6553	41414278	41418810	chr6.1	88.0732	4532
SbCMVL_6553	42919666	42924190	chr5.3	82.1156	4524
SbCMVL_6553	20043553	20048074	chr7.2	82.0048	4521
SbCMVL_6553	76497653	76502174	chr4.2	86.8091	4521
SbCMVL_6553	30528802	30533299	chr7.4	86.5057	4497
SbCMVL_6553	53894176	53898626	chr6.2	86.4684	4450
SbCMVL_6553	13638117	13642542	chr4.1	86.8391	4425
SbCMVL_6553	35128654	35133071	chr5.2	89.0671	4417
SbCMVL_6553	68278331	68282741	chr2.1	85.1318	4410
SbCMVL_6553	64386451	64390856	chr7.1	89.3068	4405
SbCMVL_6553	66143006	66147411	chr2.2	85.0834	4405
SbCMVL_6553	31013442	31017843	chr1.3	84.6379	4401
SbCMVL_6553	66024495	66028894	chr7.2	89.128	4399
SbCMVL_6553	33257732	33262123	chr5.1	88.4772	4391
SbCMVL_6553	34451058	34455447	chr5.4	88.6703	4389
SbCMVL_6553	14687143	14691522	chr5.3	86.5848	4379
SbCMVL_6553	1842451	1846823	chr4.4	86.8169	4372
SbCMVL_6553	25088173	25092544	chr3.2	87.221	4371
SbCMVL_6553	42089518	42093888	chr6.3	86.8655	4370
SbCMVL_6553	58329845	58334214	chr5.4	87.0505	4369
SbCMVL_6553	36000339	36004708	chr3.4	87.0307	4369
SbCMVL_6553	32904835	32909204	chr3.2	87.0307	4369
SbCMVL_6553	32918066	32922435	chr3.2	87.0307	4369
SbCMVL_6553	13715048	13719416	chr8.2	87.1555	4368
SbCMVL_6553	13738783	13743151	chr8.2	87.1555	4368
SbCMVL_6553	11491715	11496083	chr8.1	87.1328	4368
SbCMVL_6553	24812614	24816982	chr4.4	86.9536	4368
SbCMVL_6553	33030588	33034955	chr8.4	87.1071	4367
SbCMVL_6553	77708225	77712592	chr4.1	86.5407	4367
SbCMVL_6553	32545493	32549860	chr3.3	86.9734	4367
SbCMVL_6553	12569016	12573382	chr8.3	87.2694	4366
SbCMVL_6553	64032185	64036551	chr5.2	87.0189	4366
SbCMVL_6553	5273039	5277403	chr8.2	87.349	4364
SbCMVL_6553	16956863	16961226	chr6.1	87.1152	4363
SbCMVL_6553	25092724	25097087	chr3.2	87.2064	4363
SbCMVL_6553	52162932	52167293	chr5.2	87.2831	4361
SbCMVL_6553	13817533	13821894	chr5.2	86.4969	4361
SbCMVL_6553	53752341	53756702	chr1.3	86.7563	4361
SbCMVL_6553	37119209	37123569	chr5.3	86.5787	4360
SbCMVL_6553	13169511	13173871	chr5.3	86.556	4360
SbCMVL_6553	13834717	13839077	chr5.2	86.556	4360
SbCMVL_6553	44447932	44452291	chr8.4	86.9208	4359
SbCMVL_6553	13786426	13790784	chr5.2	86.3729	4358
SbCMVL_6553	24179471	24183828	chr8.2	87.1269	4357
SbCMVL_6553	20762303	20766660	chr7.4	86.5407	4357
SbCMVL_6553	12349688	12354045	chr2.1	87.0091	4357
SbCMVL_6553	30382224	30386581	chr1.2	86.5306	4357
SbCMVL_6553	14019441	14023797	chr6.1	86.9308	4356
SbCMVL_6553	28824850	28829206	chr4.3	86.7456	4356
SbCMVL_6553	25629651	25634007	chr4.1	86.5376	4356
SbCMVL_6553	68444614	68448970	chr3.2	86.9833	4356
SbCMVL_6553	63609859	63614215	chr3.1	87.0975	4356
SbCMVL_6553	3946881	3951237	chr1.1	86.8931	4356
SbCMVL_6553	23974417	23978770	chr8.2	87.0527	4353
SbCMVL_6553	65014582	65018934	chr1.3	86.6865	4352
SbCMVL_6553	67648520	67652872	chr1.1	86.8235	4352
SbCMVL_6553	13727185	13731534	chr8.2	86.6242	4349
SbCMVL_6553	13780317	13784662	chr5.2	86.5087	4345
SbCMVL_6553	38453934	38458278	chr4.1	87.0887	4344
SbCMVL_6553	73380105	73384449	chr1.4	86.5753	4344
SbCMVL_6553	79166805	79171148	chr5.2	88.2555	4343
SbCMVL_6553	23307373	23311711	chr5.4	89.9471	4338
SbCMVL_6553	16751763	16756100	chr1.3	87.0983	4337
SbCMVL_6553	71442593	71446927	chr7.2	86.0422	4334
SbCMVL_6553	49291096	49295425	chr3.4	90.0184	4329
SbCMVL_6553	30769201	30773529	chr2.4	87.0515	4328
SbCMVL_6553	22312783	22317110	chr5.3	89.8778	4327
SbCMVL_6553	23206257	23210584	chr5.2	89.9239	4327
SbCMVL_6553	48284521	48288842	chr5.2	87.5231	4321
SbCMVL_6553	59787966	59792286	chr6.1	85.7862	4320
SbCMVL_6553	66542243	66546560	chr3.2	86.6927	4317
SbCMVL_6553	72486787	72491103	chr3.4	86.7356	4316
SbCMVL_6553	74364720	74369035	chr7.2	86.799	4315
SbCMVL_6553	42326524	42330837	chr7.4	82.6316	4313
SbCMVL_6553	22271220	22275531	chr1.4	86.6067	4311
SbCMVL_6553	53222570	53226875	chr6.1	79.3292	4305
SbCMVL_6553	52370906	52375211	chr5.2	86.3941	4305
SbCMVL_6553	53940530	53944834	chr3.1	86.582	4304
SbCMVL_6553	57604703	57609006	chr1.4	89.7287	4303
SbCMVL_6553	53845611	53849914	chr1.2	89.6824	4303
SbCMVL_6553	50421684	50425985	chr1.3	89.7008	4301
SbCMVL_6553	52778885	52783186	chr1.1	89.6312	4301
SbCMVL_6553	46576899	46581199	chr5.3	90.6664	4300
SbCMVL_6553	65513431	65517731	chr4.2	86.4446	4300
SbCMVL_6553	88411611	88415911	chr4.1	87.052	4300
SbCMVL_6553	92591639	92595938	chr4.2	86.9827	4299
SbCMVL_6553	9201674	9205973	chr3.2	86.3584	4299
SbCMVL_6553	68226641	68230934	chr3.3	86.3983	4293
SbCMVL_6553	90874888	90879180	chr3.1	86.4752	4292
SbCMVL_6553	72123045	72127333	chr1.2	86.1606	4288
SbCMVL_6553	88441397	88445676	chr4.3	86.6991	4279
SbCMVL_6553	42924318	42928596	chr5.3	82.6599	4278
SbCMVL_6553	49214698	49218965	chr8.4	86.5313	4267
SbCMVL_6553	36243663	36247925	chr1.4	86.5811	4262
SbCMVL_6553	40845752	40850013	chr1.1	87.4561	4261
SbCMVL_6553	44981181	44985440	chr1.1	86.1513	4259
SbCMVL_6553	16380549	16384803	chr4.1	86.7867	4254
SbCMVL_6553	90942383	90946636	chr7.3	86.2383	4253
SbCMVL_6553	79394079	79398332	chr1.4	85.4507	4253
SbCMVL_6553	87233145	87237397	chr7.1	86.215	4252
SbCMVL_6553	23405188	23409439	chr8.1	85.8645	4251
SbCMVL_6553	2162480	2166731	chr7.4	86.9351	4251
SbCMVL_6553	26703731	26707982	chr4.4	85.5875	4251
SbCMVL_6553	25219330	25223581	chr4.2	85.7276	4251
SbCMVL_6553	36545753	36550004	chr3.1	89.8405	4251
SbCMVL_6553	17137250	17141501	chr2.2	87.3302	4251
SbCMVL_6553	90638265	90642515	chr7.4	85.4673	4250
SbCMVL_6553	63169187	63173436	chr3.3	85.978	4249
SbCMVL_6553	70960237	70964485	chr6.2	85.4737	4248
SbCMVL_6553	33395011	33399259	chr4.2	85.4605	4248
SbCMVL_6553	79288414	79292661	chr3.4	85.4337	4247
SbCMVL_6553	40367400	40371647	chr2.4	85.554	4247
SbCMVL_6553	50046250	50050495	chr6.1	87.4239	4245
SbCMVL_6553	18226971	18231214	chr7.2	86.2142	4243
SbCMVL_6553	30385724	30389966	chr2.3	85.4907	4242
SbCMVL_6553	45559492	45563733	chr8.1	89.5916	4241
SbCMVL_6553	42559618	42563857	chr8.3	89.5658	4239
SbCMVL_6553	11614151	11618390	chr1.3	85.8013	4239
SbCMVL_6553	29081755	29085993	chr8.4	85.9152	4238
SbCMVL_6553	10639508	10643746	chr5.4	85.8214	4238
SbCMVL_6553	76897850	76902088	chr5.2	85.7779	4238
SbCMVL_6553	49548068	49552305	chr8.4	85.6607	4237
SbCMVL_6553	13359588	13363825	chr7.2	85.6339	4237
SbCMVL_6553	74964643	74968876	chr7.3	86.5948	4233
SbCMVL_6553	14741084	14745311	chr1.3	84.7034	4227
SbCMVL_6553	28028873	28033085	chr6.4	85.8486	4212
SbCMVL_6553	51373078	51377283	chr6.2	87.6479	4205
SbCMVL_6553	76914763	76918919	chr4.2	86.56	4156
SbCMVL_6553	4360560	4364689	chr1.3	90.0894	4129
SbCMVL_6553	4425781	4429909	chr1.2	90.1136	4128
SbCMVL_6553	8262182	8266281	chr7.4	86.6748	4099
SbCMVL_6553	18592338	18596430	chr5.3	81.9234	4092
SbCMVL_6553	76366665	76370728	chr7.1	87.1282	4063
SbCMVL_6553	79770164	79774188	chr5.2	85.4033	4024
SbCMVL_6553	70580077	70584094	chr1.3	85.8486	4017
SbCMVL_6553	70591749	70595766	chr1.3	85.8486	4017
SbCMVL_6553	70616711	70620728	chr1.3	85.6085	4017
SbCMVL_6553	38426008	38430017	chr8.3	86.276	4009
SbCMVL_6553	164753	168759	chr1.3	86.5227	4006
SbCMVL_6553	64334546	64338551	chr3.3	86.882	4005
SbCMVL_6553	69388958	69392962	chr5.4	85.835	4004
SbCMVL_6553	32936915	32940911	chr8.1	86.9619	3996
SbCMVL_6553	76496443	76500427	chr1.2	85.782	3984
SbCMVL_6553	20658401	20662382	chr6.3	85.4645	3981
SbCMVL_6553	64662084	64666046	chr8.2	86.774	3962
SbCMVL_6553	2756906	2760845	chr4.4	86.1251	3939
SbCMVL_6553	13632685	13636623	chr7.2	85.9312	3938
SbCMVL_6553	28348754	28352687	chr4.2	86.053	3933
SbCMVL_6553	28544483	28548416	chr4.2	86.053	3933
SbCMVL_6553	20707296	20711227	chr6.3	85.3097	3931
SbCMVL_6553	43039628	43043550	chr8.3	83.2364	3922
SbCMVL_6553	84367180	84371101	chr7.3	83.2703	3921
SbCMVL_6553	41161605	41165505	chr6.3	83.4809	3900
SbCMVL_6553	16530297	16534105	chr3.2	87.0361	3808
SbCMVL_6553	19080059	19083866	chr3.4	87.0065	3807
SbCMVL_6553	74502537	74506337	chr8.1	82.1039	3800
SbCMVL_6553	4078594	4082387	chr3.1	87.1391	3793
SbCMVL_6553	50974033	50977791	chr1.3	88.5164	3758
SbCMVL_6553	33430656	33434404	chr5.1	90.0879	3748
SbCMVL_6553	48635888	48639616	chr4.4	85.6038	3728
SbCMVL_6553	48656640	48660363	chr4.2	85.3906	3723
SbCMVL_6553	32513783	32517499	chr4.4	87.49	3716
SbCMVL_6553	42548441	42552132	chr4.2	81.9452	3691
SbCMVL_6553	23377594	23381263	chr8.1	88.8315	3669
SbCMVL_6553	23948615	23952283	chr8.4	88.9342	3668
SbCMVL_6553	9884427	9888089	chr4.2	85.2526	3662
SbCMVL_6553	9077313	9080974	chr4.3	85.1942	3661
SbCMVL_6553	9143700	9147361	chr4.1	85.2486	3661
SbCMVL_6553	22570401	22574051	chr3.2	84.7033	3650
SbCMVL_6553	35332775	35336420	chr7.4	80.2543	3645
SbCMVL_6553	39639591	39643236	chr6.4	77.4254	3645
SbCMVL_6553	32098804	32102436	chr6.1	84.1991	3632
SbCMVL_6553	44419114	44422746	chr4.1	85.5267	3632
SbCMVL_6553	61686160	61689781	chr1.3	85.7574	3621
SbCMVL_6553	18183624	18187235	chr4.4	86.444	3611
SbCMVL_6553	82576216	82579815	chr3.1	84.5261	3599
SbCMVL_6553	49986219	49989817	chr8.2	87.4516	3598
SbCMVL_6553	69416784	69420367	chr1.2	87.5174	3583
SbCMVL_6553	67073548	67077126	chr8.2	83.2078	3578
SbCMVL_6553	4933067	4936626	chr4.3	83.2682	3559
SbCMVL_6553	71769200	71772758	chr8.1	83.6139	3558
SbCMVL_6553	85960507	85964058	chr3.2	83.7898	3551
SbCMVL_6553	64232516	64236051	chr8.3	83.4129	3535
SbCMVL_6553	65984790	65988323	chr8.4	83.3801	3533
SbCMVL_6553	13753273	13756805	chr8.2	87.9651	3532
SbCMVL_6553	80616138	80619666	chr3.2	84.3732	3528
SbCMVL_6553	53896625	53900145	chr1.4	90.2924	3520
SbCMVL_6553	46965342	46968862	chr1.3	90.2072	3520
SbCMVL_6553	50429179	50432699	chr1.2	90.3207	3520
SbCMVL_6553	61880700	61884220	chr1.1	88.3498	3520
SbCMVL_6553	74021323	74024819	chr1.2	87.1124	3496
SbCMVL_6553	66148176	66151662	chr1.4	86.9863	3486
SbCMVL_6553	48378636	48382117	chr8.4	87.7539	3481
SbCMVL_6553	47953665	47957146	chr8.2	87.7539	3481
SbCMVL_6553	48011831	48015312	chr8.2	87.7539	3481
SbCMVL_6553	47983611	47987089	chr8.2	87.7721	3478
SbCMVL_6553	48003913	48007385	chr8.2	87.4428	3472
SbCMVL_6553	40628688	40632140	chr6.2	87.6764	3452
SbCMVL_6553	20694817	20698238	chr6.3	83.6622	3421
SbCMVL_6553	37287990	37291406	chr8.4	87.9185	3416
SbCMVL_6553	40191982	40195387	chr1.3	85.2668	3405
SbCMVL_6553	17169683	17173076	chr4.1	87.8947	3393
SbCMVL_6553	35171967	35175341	chr5.2	89.6654	3374
SbCMVL_6553	75876200	75879549	chr7.4	89.048	3349
SbCMVL_6553	29927571	29930919	chr1.4	87.1082	3348
SbCMVL_6553	29904558	29907906	chr1.4	87.0787	3348
SbCMVL_6553	45276108	45279428	chr7.3	83.9173	3320
SbCMVL_6553	69089982	69093279	chr5.2	88.8621	3297
SbCMVL_6553	69040137	69043431	chr5.2	88.4036	3294
SbCMVL_6553	321542	324832	chr1.4	87.3716	3290
SbCMVL_6553	61658651	61661938	chr8.4	88.0823	3287
SbCMVL_6553	58933043	58936323	chr5.4	89.1449	3280
SbCMVL_6553	57175747	57179027	chr5.4	73.5827	3280
SbCMVL_6553	89237043	89240322	chr4.2	88.3516	3279
SbCMVL_6553	75648362	75651628	chr8.1	85.9142	3266
SbCMVL_6553	64913472	64916732	chr1.4	78.3394	3260
SbCMVL_6553	64782774	64786030	chr1.4	78.5112	3256
SbCMVL_6553	64797276	64800531	chr1.4	78.5112	3255
SbCMVL_6553	75591590	75594844	chr8.2	78.7934	3254
SbCMVL_6553	51212140	51215393	chr4.2	84.7307	3253
SbCMVL_6553	13760879	13764126	chr5.2	88.0258	3247
SbCMVL_6553	22550351	22553585	chr4.2	89.0533	3234
SbCMVL_6553	77304556	77307715	chr5.4	78.5869	3159
SbCMVL_6553	67334782	67337938	chr3.2	83.6204	3156
SbCMVL_6553	71206325	71209480	chr2.3	84.5718	3155
SbCMVL_6553	79958040	79961165	chr1.2	88.3455	3125
SbCMVL_6553	16294340	16297462	chr3.1	83.7476	3122
SbCMVL_6553	10892107	10895224	chr3.1	88.9598	3117
SbCMVL_6553	57743007	57746122	chr8.3	83.514	3115
SbCMVL_6553	32281289	32284395	chr8.4	88.1144	3106
SbCMVL_6553	61862106	61865210	chr1.2	87.7165	3104
SbCMVL_6553	65087284	65090385	chr1.4	87.8331	3101
SbCMVL_6553	34396532	34399628	chr5.4	86.9369	3096
SbCMVL_6553	77284336	77287370	chr7.2	83.8467	3034
SbCMVL_6553	21829386	21832420	chr1.2	88.5864	3034
SbCMVL_6553	43444177	43447195	chr6.2	88.4425	3018
SbCMVL_6553	53663043	53666017	chr5.1	88.3869	2974
SbCMVL_6553	60479534	60482496	chr4.1	83.5121	2962
SbCMVL_6553	2657786	2660747	chr1.1	85.8487	2961
SbCMVL_6553	58410339	58413278	chr3.4	82.8696	2939
SbCMVL_6553	4181581	4184519	chr5.1	89.4665	2938
SbCMVL_6553	8408843	8411758	chr3.1	83.5087	2915
SbCMVL_6553	8397272	8400186	chr3.1	83.4747	2914
SbCMVL_6553	71615863	71618768	chr2.1	87.1355	2905
SbCMVL_6553	71175371	71178273	chr2.3	86.9252	2902
SbCMVL_6553	3249579	3252439	chr4.1	82.5408	2860
SbCMVL_6553	71398287	71401145	chr2.4	86.7806	2858
SbCMVL_6553	33950195	33953034	chr3.1	84.0028	2839
SbCMVL_6553	42734163	42737001	chr3.4	84.0028	2838
SbCMVL_6553	40028996	40031826	chr3.2	84.0042	2830
SbCMVL_6553	13973661	13976486	chr4.3	88.3433	2825
SbCMVL_6553	14009985	14012810	chr4.3	88.3433	2825
SbCMVL_6553	14049305	14052130	chr4.3	88.3433	2825
SbCMVL_6553	14024086	14026908	chr4.3	88.1709	2822
SbCMVL_6553	14035781	14038603	chr4.3	87.3418	2822
SbCMVL_6553	19296812	19299630	chr1.4	90.5807	2818
SbCMVL_6553	19255170	19257988	chr1.2	90.5099	2818
SbCMVL_6553	87476981	87479789	chr4.4	76.9445	2808
SbCMVL_6553	19366685	19369480	chr1.3	89.8725	2795
SbCMVL_6553	62745905	62748679	chr4.4	87.3518	2774
SbCMVL_6553	3252439	3255209	chr4.1	87.5852	2770
SbCMVL_6553	48050619	48053382	chr8.2	86.2639	2763
SbCMVL_6553	84430750	84433508	chr1.2	81.7008	2758
SbCMVL_6553	67067863	67070605	chr5.3	89.5652	2742
SbCMVL_6553	70913234	70915976	chr5.2	89.5652	2742
SbCMVL_6553	33124922	33127646	chr5.4	89.0869	2724
SbCMVL_6553	4822563	4825286	chr8.1	92.2626	2723
SbCMVL_6553	4918331	4921054	chr8.1	92.2626	2723
SbCMVL_6553	46551550	46554272	chr3.4	92.113	2722
SbCMVL_6553	20737458	20740154	chr6.3	81.3826	2696
SbCMVL_6553	60138347	60141042	chr2.4	82.0022	2695
SbCMVL_6553	12165228	12167900	chr5.3	89.315	2672
SbCMVL_6553	45148640	45151298	chr1.3	83.8806	2658
SbCMVL_6553	65917834	65920488	chr7.2	86.6218	2654
SbCMVL_6553	1982644	1985263	chr4.2	82.7652	2619
SbCMVL_6553	46243791	46246395	chr5.3	75.8932	2604
SbCMVL_6553	45158762	45161366	chr5.1	75.7986	2604
SbCMVL_6553	78445758	78448342	chr3.1	83.1413	2584
SbCMVL_6553	17369200	17371781	chr8.2	77.6386	2581
SbCMVL_6553	27368571	27371149	chr8.4	76.3449	2578
SbCMVL_6553	32197708	32200286	chr2.4	86.1764	2578
SbCMVL_6553	26407754	26410331	chr8.2	76.374	2577
SbCMVL_6553	28273603	28276180	chr8.1	76.2214	2577
SbCMVL_6553	80541281	80543857	chr5.2	90.054	2576
SbCMVL_6553	37104627	37107197	chr5.3	87.7369	2570
SbCMVL_6553	62788067	62790637	chr5.3	78.2076	2570
SbCMVL_6553	22553791	22556361	chr4.2	81.2091	2570
SbCMVL_6553	16275920	16278489	chr3.1	89.1254	2569
SbCMVL_6553	16264433	16267001	chr3.1	89.1212	2568
SbCMVL_6553	12167898	12170464	chr5.3	82.7333	2566
SbCMVL_6553	10897514	10900053	chr3.1	83.2747	2539
SbCMVL_6553	49274500	49277035	chr7.2	90.5831	2535
SbCMVL_6553	12478557	12481087	chr5.3	86.3833	2530
SbCMVL_6553	36191918	36194448	chr1.4	82.3714	2530
SbCMVL_6553	77310438	77312960	chr5.4	87.564	2522
SbCMVL_6553	71527097	71529601	chr4.2	89.2743	2504
SbCMVL_6553	59063374	59065853	chr3.3	90.693	2479
SbCMVL_6553	43843625	43846103	chr2.2	90.5585	2478
SbCMVL_6553	66904680	66907141	chr7.3	86.8773	2461
SbCMVL_6553	66885466	66887926	chr7.2	86.8773	2460
SbCMVL_6553	64771461	64773920	chr1.4	87.4394	2459
SbCMVL_6553	20539090	20541544	chr7.3	88.69	2454
SbCMVL_6553	1001404	1003858	chr2.2	82.4171	2454
SbCMVL_6553	64587223	64589677	chr1.4	87.1319	2454
SbCMVL_6553	80046964	80049410	chr7.3	76.0096	2446
SbCMVL_6553	63508524	63510958	chr6.4	90.0369	2434
SbCMVL_6553	51227578	51230008	chr4.2	88.1488	2430
SbCMVL_6553	7742317	7744712	chr3.2	76.1419	2395
SbCMVL_6553	10086547	10088942	chr3.1	76.1827	2395
SbCMVL_6553	11503780	11506166	chr8.1	90.6616	2386
SbCMVL_6553	25649867	25652253	chr8.1	86.6806	2386
SbCMVL_6553	34060386	34062737	chr1.1	83.1721	2351
SbCMVL_6553	17685276	17687622	chr4.3	83.0013	2346
SbCMVL_6553	4825287	4827603	chr8.1	81.9272	2316
SbCMVL_6553	4916014	4918330	chr8.1	81.9272	2316
SbCMVL_6553	46554273	46556589	chr3.4	81.8844	2316
SbCMVL_6553	29853998	29856313	chr1.4	76.7129	2315
SbCMVL_6553	29862718	29865033	chr1.4	76.7129	2315
SbCMVL_6553	81441409	81443723	chr3.2	84.1182	2314
SbCMVL_6553	29882037	29884351	chr1.4	76.7031	2314
SbCMVL_6553	29785287	29787600	chr1.4	76.7129	2313
SbCMVL_6553	29794642	29796951	chr1.4	76.7383	2309
SbCMVL_6553	29916816	29919125	chr1.4	76.7383	2309
SbCMVL_6553	72786398	72788702	chr6.3	91.2836	2304
SbCMVL_6553	24248319	24250618	chr1.4	88.7215	2299
SbCMVL_6553	24245748	24248047	chr1.1	88.7215	2299
SbCMVL_6553	22851107	22853396	chr1.3	88.3771	2289
SbCMVL_6553	17689094	17691380	chr4.3	88.8307	2286
SbCMVL_6553	30504002	30506286	chr7.4	78.7188	2284
SbCMVL_6553	13720945	13723227	chr5.2	82.2692	2282
SbCMVL_6553	13155258	13157539	chr5.3	82.3986	2281
SbCMVL_6553	66454334	66456611	chr5.4	89.9869	2277
SbCMVL_6553	13805766	13808033	chr5.2	82.3708	2267
SbCMVL_6553	37907975	37910238	chr6.4	82.8221	2263
SbCMVL_6553	34373793	34376049	chr5.4	86.9126	2256
SbCMVL_6553	13743783	13746030	chr5.2	82.523	2247
SbCMVL_6553	48023447	48025689	chr8.2	83.9876	2242
SbCMVL_6553	13735068	13737306	chr5.2	82.5418	2238
SbCMVL_6553	13859267	13861504	chr5.2	82.5781	2237
SbCMVL_6553	44721602	44723835	chr3.4	81.6444	2233
SbCMVL_6553	44713474	44715706	chr3.4	81.6444	2232
SbCMVL_6553	85964057	85966268	chr3.2	87.0794	2211
SbCMVL_6553	64001216	64003422	chr5.4	87.1968	2206
SbCMVL_6553	66137768	66139970	chr1.4	83.7472	2202
SbCMVL_6553	61661935	61664136	chr8.4	83.2732	2201
SbCMVL_6553	12483947	12486146	chr5.3	91.0163	2199
SbCMVL_6553	63506337	63508527	chr6.4	81.0688	2190
SbCMVL_6553	900607	902796	chr1.3	85.2452	2189
SbCMVL_6553	21606187	21608362	chr8.3	87.8719	2175
SbCMVL_6553	69086053	69088225	chr5.2	80.7623	2172
SbCMVL_6553	58985589	58987752	chr1.3	86.4852	2163
SbCMVL_6553	61887563	61889705	chr1.1	87.963	2142
SbCMVL_6553	34371619	34373757	chr5.4	91.0831	2138
SbCMVL_6553	9522918	9525054	chr3.2	87.0413	2136
SbCMVL_6553	36540761	36542891	chr6.4	85.5099	2130
SbCMVL_6553	56909257	56911387	chr6.2	85.5099	2130
SbCMVL_6553	55092556	55094683	chr6.3	85.4436	2127
SbCMVL_6553	67073598	67075724	chr5.3	80.4855	2126
SbCMVL_6553	70918969	70921095	chr5.2	80.5322	2126
SbCMVL_6553	18190950	18193031	chr4.4	86.4415	2081
SbCMVL_6553	13724181	13726251	chr5.2	91.3127	2070
SbCMVL_6553	13732046	13734116	chr5.2	91.3127	2070
SbCMVL_6553	13746982	13749052	chr5.2	91.3127	2070
SbCMVL_6553	13766320	13768390	chr5.2	91.3127	2070
SbCMVL_6553	13802743	13804813	chr5.2	91.3127	2070
SbCMVL_6553	13850914	13852983	chr5.2	91.2162	2069
SbCMVL_6553	27537626	27539678	chr8.3	83.1169	2052
SbCMVL_6553	9891865	9893890	chr4.2	86.3369	2025
SbCMVL_6553	9084749	9086773	chr4.3	86.2812	2024
SbCMVL_6553	9151037	9153061	chr4.1	86.3302	2024
SbCMVL_6553	79954552	79956567	chr1.2	87.7288	2015
SbCMVL_6553	37902262	37904265	chr6.4	91.9661	2003
SbCMVL_6553	58989734	58991726	chr1.3	86.4204	1992
SbCMVL_6553	34057408	34059388	chr1.1	91.0741	1980
SbCMVL_6553	60136384	60138356	chr2.4	87.3303	1972
SbCMVL_6553	42983382	42985351	chr5.3	74.5419	1969
SbCMVL_6553	47974020	47975985	chr8.2	83.7209	1965
SbCMVL_6553	13856355	13858315	chr5.2	92.0449	1960
SbCMVL_6553	22574068	22576027	chr3.2	85.9525	1959
SbCMVL_6553	1303430	1305381	chr7.3	82.6816	1951
SbCMVL_6553	56602536	56604487	chr2.2	83.8742	1951
SbCMVL_6553	4936620	4938551	chr4.3	84.9512	1931
SbCMVL_6553	39115183	39117112	chr1.3	82.1263	1929
SbCMVL_6553	32517503	32519419	chr4.4	82.6446	1916
SbCMVL_6553	36232416	36234319	chr1.4	85.5804	1903
SbCMVL_6553	77086	78979	chr1.4	81.3613	1893
SbCMVL_6553	440670	442563	chr1.2	81.1617	1893
SbCMVL_6553	50968403	50970293	chr1.3	86.5375	1890
SbCMVL_6553	377228	379105	chr1.1	80.3339	1877
SbCMVL_6553	44338698	44340565	chr8.2	88.5394	1867
SbCMVL_6553	67508985	67510838	chr5.3	75.5241	1853
SbCMVL_6553	53661231	53663052	chr5.1	80.2168	1821
SbCMVL_6553	59061583	59063387	chr3.3	80.624	1804
SbCMVL_6553	66907139	66908929	chr7.3	91.0605	1790
SbCMVL_6553	66887924	66889712	chr7.2	90.9444	1788
SbCMVL_6553	44682715	44684501	chr3.4	83.6769	1786
SbCMVL_6553	45279419	45281197	chr7.3	88.7214	1778
SbCMVL_6553	43847617	43849383	chr2.2	87.4082	1766
SbCMVL_6553	49879648	49881367	chr1.1	88.8568	1719
SbCMVL_6553	32201768	32203478	chr2.4	76.7723	1710
SbCMVL_6553	28360294	28361987	chr4.2	82.3735	1693
SbCMVL_6553	82570864	82572551	chr3.1	88.5429	1687
SbCMVL_6553	79777736	79779395	chr5.2	84.8358	1659
SbCMVL_6553	89248845	89250495	chr4.2	94.3739	1650
SbCMVL_6553	64761807	64763457	chr1.4	84.4031	1650
SbCMVL_6553	40028975	40030617	chr4.4	81.235	1642
SbCMVL_6553	49318668	49320306	chr7.3	92.378	1638
SbCMVL_6553	8411762	8413400	chr3.1	92.1951	1638
SbCMVL_6553	45151296	45152934	chr1.3	92.3171	1638
SbCMVL_6553	13966575	13968179	chr4.3	84.3827	1604
SbCMVL_6553	14002899	14004503	chr4.3	84.3827	1604
SbCMVL_6553	14017002	14018604	chr4.3	84.2593	1602
SbCMVL_6553	74134670	74136269	chr4.4	82.9735	1599
SbCMVL_6553	70949046	70950645	chr4.3	83.0352	1599
SbCMVL_6553	71173175	71174774	chr4.1	83.0352	1599
SbCMVL_6553	75496500	75498098	chr4.2	83.0352	1598
SbCMVL_6553	18599817	18601404	chr5.3	84.7352	1587
SbCMVL_6553	184974	186548	chr1.2	85.4075	1574
SbCMVL_6553	260260	261834	chr1.1	85.4706	1574
SbCMVL_6553	8272070	8273635	chr7.4	82.5427	1565
SbCMVL_6553	58416983	58418542	chr3.4	90.443	1559
SbCMVL_6553	42585712	42587266	chr4.2	75.1742	1554
SbCMVL_6553	13630702	13632245	chr7.2	85.3565	1543
SbCMVL_6553	61859542	61861082	chr1.2	83.6013	1540
SbCMVL_6553	65091411	65092948	chr1.4	83.7629	1537
SbCMVL_6553	71359613	71361150	chr1.2	80.4376	1537
SbCMVL_6553	19365154	19366689	chr1.3	86.9903	1535
SbCMVL_6553	19253642	19255174	chr1.2	86.7961	1532
SbCMVL_6553	49320309	49321827	chr7.3	83.945	1518
SbCMVL_6553	54119857	54121369	chr7.2	75.2896	1512
SbCMVL_6553	54736744	54738255	chr7.4	75.2093	1511
SbCMVL_6553	55082278	55083789	chr7.3	75.3063	1511
SbCMVL_6553	53781398	53782909	chr7.1	75.4024	1511
SbCMVL_6553	21604670	21606175	chr8.3	90.7764	1505
SbCMVL_6553	57741526	57743026	chr8.3	84.3668	1500
SbCMVL_6553	77003935	77005431	chr4.1	92.9907	1496
SbCMVL_6553	64660614	64662082	chr8.2	85.1078	1468
SbCMVL_6553	40027561	40029001	chr3.2	93.07	1440
SbCMVL_6553	80611646	80613086	chr3.2	90.4993	1440
SbCMVL_6553	33948765	33950205	chr3.1	92.9314	1440
SbCMVL_6553	76242700	76244085	chr7.4	80.629	1385
SbCMVL_6553	47586102	47587480	chr5.2	84.6595	1378
SbCMVL_6553	63561606	63562980	chr5.1	81.7592	1374
SbCMVL_6553	70615342	70616711	chr1.3	84.4716	1369
SbCMVL_6553	70578709	70580077	chr1.3	84.7262	1368
SbCMVL_6553	70590381	70591749	chr1.3	84.7262	1368
SbCMVL_6553	76495077	76496443	chr1.2	84.7262	1366
SbCMVL_6553	60478062	60479427	chr4.1	92.4032	1365
SbCMVL_6553	14086845	14088201	chr4.3	84.8129	1356
SbCMVL_6553	42562072	42563418	chr3.3	82.7586	1346
SbCMVL_6553	23978917	23980244	chr8.2	82.8909	1327
SbCMVL_6553	75580174	75581500	chr8.2	91.7788	1326
SbCMVL_6553	19295501	19296816	chr1.4	87.2631	1315
SbCMVL_6553	75644057	75645369	chr8.1	85.3916	1312
SbCMVL_6553	84429272	84430584	chr1.2	83.1952	1312
SbCMVL_6553	36242346	36243657	chr1.4	83.0445	1311
SbCMVL_6553	20537568	20538868	chr7.3	86.9894	1300
SbCMVL_6553	80539972	80541265	chr5.2	90.2853	1293
SbCMVL_6553	76502357	76503650	chr4.2	82.7454	1293
SbCMVL_6553	14012809	14014094	chr4.3	83.5775	1285
SbCMVL_6553	14052129	14053414	chr4.3	83.5775	1285
SbCMVL_6553	14088200	14089485	chr4.3	83.5775	1285
SbCMVL_6553	14026907	14028190	chr4.3	83.4488	1283
SbCMVL_6553	49289798	49291079	chr3.4	89.1204	1281
SbCMVL_6553	80543940	80545219	chr5.2	86.2471	1279
SbCMVL_6553	23944217	23945495	chr8.4	88.7084	1278
SbCMVL_6553	21600254	21601532	chr8.3	88.9404	1278
SbCMVL_6553	23373178	23374456	chr8.1	89.2498	1278
SbCMVL_6553	34399635	34400912	chr5.4	93.5106	1277
SbCMVL_6553	62744630	62745907	chr4.4	92.4441	1277
SbCMVL_6553	23311725	23313001	chr5.4	89.0613	1276
SbCMVL_6553	23210601	23211875	chr5.2	89.5882	1274
SbCMVL_6553	14038602	14039876	chr4.3	82.5385	1274
SbCMVL_6553	22317127	22318400	chr5.3	89.7356	1273
SbCMVL_6553	74501261	74502521	chr8.1	85.9581	1260
SbCMVL_6553	55871127	55872384	chr5.1	90.7437	1257
SbCMVL_6553	21828156	21829406	chr1.2	81.4669	1250
SbCMVL_6553	22821423	22822672	chr1.3	73.7413	1249
SbCMVL_6553	84375022	84376263	chr7.3	83.2803	1241
SbCMVL_6553	75871973	75873197	chr7.4	76.6935	1224
SbCMVL_6553	20041078	20042294	chr7.2	83.0219	1216
SbCMVL_6553	70964474	70965688	chr6.2	84.0909	1214
SbCMVL_6553	33127854	33129068	chr5.4	72.3101	1214
SbCMVL_6553	80443	81657	chr1.4	72.4684	1214
SbCMVL_6553	13642541	13643749	chr4.1	84.7291	1208
SbCMVL_6553	53883190	53884394	chr6.2	81.3629	1204
SbCMVL_6553	16412232	16413436	chr4.1	81.7584	1204
SbCMVL_6553	58418535	58419739	chr3.4	84.3009	1204
SbCMVL_6553	71772955	71774158	chr8.1	74.8397	1203
SbCMVL_6553	25648202	25649404	chr8.1	94.6013	1202
SbCMVL_6553	76913364	76914566	chr4.2	74.6209	1202
SbCMVL_6553	72419812	72421008	chr7.1	76.175	1196
SbCMVL_6553	42732871	42734054	chr3.4	93.4233	1183
SbCMVL_6553	20541573	20542743	chr7.3	82.0101	1170
SbCMVL_6553	418666	419836	chr1.3	93.0034	1170
SbCMVL_6553	32284415	32285584	chr8.4	82.9412	1169
SbCMVL_6553	439411	440580	chr1.2	93.4244	1169
SbCMVL_6553	375969	377138	chr1.1	93.0034	1169
SbCMVL_6553	79069	80235	chr1.4	93.2363	1166
SbCMVL_6553	79392627	79393786	chr1.4	78.4746	1159
SbCMVL_6553	49990411	49991565	chr8.2	81.2606	1154
SbCMVL_6553	58524111	58525262	chr8.1	74.9373	1151
SbCMVL_6553	49278628	49279776	chr7.2	82.3123	1148
SbCMVL_6553	58566555	58567702	chr8.1	75.1051	1147
SbCMVL_6553	43842207	43843353	chr2.2	72.4747	1146
SbCMVL_6553	54987936	54989081	chr8.2	75.2951	1145
SbCMVL_6553	58548541	58549686	chr8.1	75.2951	1145
SbCMVL_6553	58583385	58584530	chr8.1	75.2951	1145
SbCMVL_6553	13174159	13175304	chr5.3	72.9114	1145
SbCMVL_6553	37123857	37125002	chr5.3	72.9342	1145
SbCMVL_6553	13759446	13760591	chr5.2	72.9114	1145
SbCMVL_6553	13778884	13780029	chr5.2	72.9114	1145
SbCMVL_6553	13822180	13823325	chr5.2	72.9114	1145
SbCMVL_6553	13839365	13840510	chr5.2	72.9114	1145
SbCMVL_6553	13730613	13731758	chr5.2	72.827	1145
SbCMVL_6553	13749340	13750485	chr5.2	72.827	1145
SbCMVL_6553	13768678	13769823	chr5.2	72.827	1145
SbCMVL_6553	13801310	13802455	chr5.2	72.827	1145
SbCMVL_6553	13849481	13850626	chr5.2	72.827	1145
SbCMVL_6553	90873449	90874594	chr3.1	72.3207	1145
SbCMVL_6553	58561717	58562861	chr8.1	75.2951	1144
SbCMVL_6553	76365232	76366376	chr7.1	72.2973	1144
SbCMVL_6553	43044160	43045303	chr8.3	75.827	1143
SbCMVL_6553	58458016	58459159	chr8.1	75.2108	1143
SbCMVL_6553	13791073	13792216	chr5.2	72.7043	1143
SbCMVL_6553	19299908	19301049	chr1.4	72.8499	1141
SbCMVL_6553	19369758	19370899	chr1.3	73.0025	1141
SbCMVL_6553	19258266	19259407	chr1.2	72.8499	1141
SbCMVL_6553	437992	439131	chr1.2	72.6887	1139
SbCMVL_6553	40881762	40882899	chr2.1	83.9161	1137
SbCMVL_6553	37291932	37293063	chr8.4	76.9231	1131
SbCMVL_6553	38430543	38431673	chr8.3	76.9231	1130
SbCMVL_6553	42552405	42553535	chr4.2	75.108	1130
SbCMVL_6553	42587539	42588669	chr4.2	75.0432	1130
SbCMVL_6553	84433786	84434914	chr1.2	77.4249	1128
SbCMVL_6553	13768802	13769924	chr8.2	92.8952	1122
SbCMVL_6553	24227125	24228247	chr1.4	73.9243	1122
SbCMVL_6553	24216194	24217316	chr1.1	74.0964	1122
SbCMVL_6553	87237690	87238811	chr7.1	76.3432	1121
SbCMVL_6553	1941861	1942982	chr4.4	85.4739	1121
SbCMVL_6553	314022	315140	chr1.4	76.2726	1118
SbCMVL_6553	90946933	90948048	chr7.3	76.7361	1115
SbCMVL_6553	168854	169969	chr1.3	76.5625	1115
SbCMVL_6553	186643	187758	chr1.2	76.4757	1115
SbCMVL_6553	261929	263044	chr1.1	76.4757	1115
SbCMVL_6553	17367960	17369071	chr8.2	84.154	1111
SbCMVL_6553	75570654	75571763	chr8.2	83.3184	1109
SbCMVL_6553	417234	418341	chr1.3	72.4258	1107
SbCMVL_6553	66458502	66459597	chr5.4	74.2304	1095
SbCMVL_6553	14029213	14030308	chr4.3	85.8813	1095
SbCMVL_6553	79171151	79172243	chr5.2	86.7152	1092
SbCMVL_6553	49636853	49637944	chr8.4	91.9137	1091
SbCMVL_6553	49648727	49649818	chr8.4	91.9137	1091
SbCMVL_6553	41467366	41468457	chr7.1	94.2466	1091
SbCMVL_6553	21245105	21246194	chr4.1	81.9082	1089
SbCMVL_6553	3982346	3983433	chr5.1	83.2724	1087
SbCMVL_6553	32935692	32936778	chr8.1	75.7658	1086
SbCMVL_6553	33123847	33124929	chr5.4	87.5229	1082
SbCMVL_6553	66071051	66072120	chr5.4	79.2539	1069
SbCMVL_6553	4364897	4365961	chr1.3	73.4259	1064
SbCMVL_6553	58328561	58329619	chr5.4	72.4556	1058
SbCMVL_6553	64036780	64037838	chr5.2	72.4556	1058
SbCMVL_6553	72801218	72802270	chr6.3	75.4682	1052
SbCMVL_6553	24264051	24265098	chr1.4	88.8571	1047
SbCMVL_6553	22866322	22867369	chr1.3	89.0476	1047
SbCMVL_6553	24261477	24262524	chr1.1	88.9524	1047
SbCMVL_6553	61876474	61877518	chr1.2	85.5376	1044
SbCMVL_6553	65075577	65076620	chr1.4	85.4286	1043
SbCMVL_6553	42561011	42562051	chr3.3	93.0902	1040
SbCMVL_6553	58948847	58949883	chr5.4	76	1036
SbCMVL_6553	66952090	66953116	chr7.3	91.8033	1026
SbCMVL_6553	66029171	66030197	chr7.2	73.166	1026
SbCMVL_6553	64391133	64392159	chr7.1	73.0695	1026
SbCMVL_6553	374672	375695	chr1.1	72.9126	1023
SbCMVL_6553	25646906	25647928	chr8.1	72.6306	1022
SbCMVL_6553	48289134	48290132	chr5.2	72.2112	998
SbCMVL_6553	4714980	4715978	chr4.3	81.5035	998
SbCMVL_6553	12348403	12349399	chr2.1	72.7545	996
SbCMVL_6553	13719708	13720703	chr8.2	73.027	995
SbCMVL_6553	13743443	13744438	chr8.2	73.027	995
SbCMVL_6553	13757097	13758092	chr8.2	73.027	995
SbCMVL_6553	13770216	13771211	chr8.2	73.027	995
SbCMVL_6553	11496375	11497370	chr8.1	73.027	995
SbCMVL_6553	11506458	11507453	chr8.1	73.027	995
SbCMVL_6553	66909200	66910195	chr7.3	73.008	995
SbCMVL_6553	66950827	66951822	chr7.3	73.008	995
SbCMVL_6553	49273219	49274214	chr7.2	72.5275	995
SbCMVL_6553	66889983	66890978	chr7.2	72.6368	995
SbCMVL_6553	24817274	24818269	chr4.4	72.5646	995
SbCMVL_6553	28823566	28824561	chr4.3	72.5549	995
SbCMVL_6553	72485503	72486498	chr3.4	72.682	995
SbCMVL_6553	66540960	66541955	chr3.2	72.682	995
SbCMVL_6553	68443330	68444325	chr3.2	72.6547	995
SbCMVL_6553	53751057	53752052	chr1.3	72.9271	995
SbCMVL_6553	45153226	45154221	chr1.3	72.6274	995
SbCMVL_6553	13731829	13732823	chr8.2	73.0808	994
SbCMVL_6553	66954458	66955452	chr7.3	73.0884	994
SbCMVL_6553	12573674	12574667	chr8.3	72.8272	993
SbCMVL_6553	49213463	49214455	chr8.4	75.3739	992
SbCMVL_6553	53900422	53901413	chr1.4	73.2802	991
SbCMVL_6553	46969134	46970125	chr1.3	73.2802	991
SbCMVL_6553	50432976	50433967	chr1.2	73.3799	991
SbCMVL_6553	55273550	55274535	chr1.4	83.6345	985
SbCMVL_6553	1980489	1981473	chr4.2	76.4113	984
SbCMVL_6553	66953221	66954189	chr7.3	92.0327	968
SbCMVL_6553	91085685	91086645	chr3.1	82.2746	960
SbCMVL_6553	28294152	28295103	chr7.1	85.285	951
SbCMVL_6553	49403856	49404805	chr8.3	91.5464	949
SbCMVL_6553	49309973	49310922	chr8.2	91.5464	949
SbCMVL_6553	65804752	65805697	chr7.2	91.1299	945
SbCMVL_6553	58984469	58985413	chr1.3	83.6798	944
SbCMVL_6553	4821631	4822564	chr8.1	92.5134	933
SbCMVL_6553	46550618	46551551	chr3.4	92.4064	933
SbCMVL_6553	4921053	4921980	chr8.1	92.6803	927
SbCMVL_6553	69420360	69421261	chr1.2	82.2563	901
SbCMVL_6553	1981758	1982650	chr4.2	92.6174	892
SbCMVL_6553	48045252	48046139	chr8.2	83.7927	887
SbCMVL_6553	47968646	47969532	chr8.2	83.8852	886
SbCMVL_6553	47978238	47979124	chr8.2	83.8852	886
SbCMVL_6553	45852479	45853365	chr6.4	74.9722	886
SbCMVL_6553	60854909	60855792	chr3.3	75.8389	883
SbCMVL_6553	14499811	14500693	chr4.3	84.3049	882
SbCMVL_6553	47247861	47248740	chr8.1	79.3454	879
SbCMVL_6553	69907289	69908168	chr3.1	79.3454	879
SbCMVL_6553	5214658	5215536	chr8.2	79.435	878
SbCMVL_6553	841081	841959	chr8.2	79.322	878
SbCMVL_6553	74765173	74766051	chr7.4	79.774	878
SbCMVL_6553	8709685	8710563	chr6.1	79.774	878
SbCMVL_6553	35140142	35141020	chr5.2	84.9887	878
SbCMVL_6553	69847088	69847966	chr3.1	78.6996	878
SbCMVL_6553	63661411	63662288	chr5.4	78.5957	877
SbCMVL_6553	69894619	69895496	chr3.1	79.435	877
SbCMVL_6553	69919431	69920308	chr3.1	79.435	877
SbCMVL_6553	69959323	69960200	chr3.1	79.322	877
SbCMVL_6553	75652033	75652909	chr8.1	86.3946	876
SbCMVL_6553	69945696	69946571	chr3.1	79.2986	875
SbCMVL_6553	48408130	48409001	chr8.4	84.1751	871
SbCMVL_6553	48421958	48422829	chr8.4	84.1751	871
SbCMVL_6553	48386602	48387473	chr8.4	84.0629	871
SbCMVL_6553	48019797	48020668	chr8.2	84.1751	871
SbCMVL_6553	48030174	48031045	chr8.2	84.1751	871
SbCMVL_6553	8883165	8884036	chr5.4	84.1751	871
SbCMVL_6553	45563723	45564585	chr8.1	89.0805	862
SbCMVL_6553	42563847	42564708	chr8.3	88.8377	861
SbCMVL_6553	45334543	45335399	chr6.3	75.7336	856
SbCMVL_6553	41136341	41137196	chr1.2	85.4312	855
SbCMVL_6553	78448370	78449221	chr3.1	88.5111	851
SbCMVL_6553	71526253	71527102	chr4.2	83.0409	849
SbCMVL_6553	15944924	15945767	chr4.4	81.8288	843
SbCMVL_6553	65920500	65921341	chr7.2	92.2894	841
SbCMVL_6553	40637451	40638279	chr6.2	79.1866	828
SbCMVL_6553	35143714	35144542	chr5.2	89.8325	828
SbCMVL_6553	70124941	70125762	chr6.2	75.5396	821
SbCMVL_6553	70170992	70171813	chr6.2	75.5396	821
SbCMVL_6553	35171085	35171895	chr5.2	84.4743	810
SbCMVL_6553	64887378	64888187	chr6.3	74.91	809
SbCMVL_6553	4851702	4852501	chr3.4	81.1414	799
SbCMVL_6553	79350801	79351579	chr8.1	85.1852	778
SbCMVL_6553	66069461	66070239	chr5.4	80.3218	778
SbCMVL_6553	67508177	67508955	chr5.3	80.198	778
SbCMVL_6553	20013904	20014675	chr4.4	85.6226	771
SbCMVL_6553	65800349	65801116	chr7.2	84.7545	767
SbCMVL_6553	76262317	76263078	chr3.4	85.8065	761
SbCMVL_6553	89243992	89244752	chr4.2	93.8401	760
SbCMVL_6553	70156968	70157728	chr3.2	86.0645	760
SbCMVL_6553	67673493	67674228	chr6.3	85.2151	735
SbCMVL_6553	20683087	20683810	chr6.3	81.9425	723
SbCMVL_6553	1003847	1004568	chr2.2	85.124	721
SbCMVL_6553	13976485	13977202	chr4.3	82.4828	717
SbCMVL_6553	22813123	22813839	chr3.1	82.6389	716
SbCMVL_6553	35611402	35612113	chr5.3	84.0499	711
SbCMVL_6553	39842514	39843225	chr5.2	84.1886	711
SbCMVL_6553	39938817	39939528	chr5.2	84.0499	711
SbCMVL_6553	36370358	36371069	chr5.1	84.1886	711
SbCMVL_6553	39987481	39988191	chr5.2	84.0499	710
SbCMVL_6553	9525101	9525801	chr3.2	77.2472	700
SbCMVL_6553	57179011	57179710	chr5.4	82.8854	699
SbCMVL_6553	12486148	12486836	chr5.3	86.3112	688
SbCMVL_6553	42167805	42168485	chr8.4	92.9619	680
SbCMVL_6553	33422036	33422705	chr5.1	84.3195	669
SbCMVL_6553	53025982	53026650	chr5.4	87.6488	668
SbCMVL_6553	23945512	23946178	chr8.4	94.4528	666
SbCMVL_6553	21601549	21602215	chr8.3	94.1529	666
SbCMVL_6553	23374473	23375139	chr8.1	93.8531	666
SbCMVL_6553	77097623	77098287	chr4.4	75.5917	664
SbCMVL_6553	39630730	39631392	chr6.4	88.7218	662
SbCMVL_6553	49636130	49636788	chr8.4	90.8133	658
SbCMVL_6553	49648004	49648662	chr8.4	90.8133	658
SbCMVL_6553	75871315	75871966	chr7.4	85.8447	651
SbCMVL_6553	65989130	65989771	chr8.4	76.4531	641
SbCMVL_6553	64236858	64237499	chr8.3	76.6021	641
SbCMVL_6553	30245412	30246043	chr8.2	96.2025	631
SbCMVL_6553	66921200	66921801	chr7.3	73.2463	601
SbCMVL_6553	70325747	70326338	chr4.4	92.6298	591
SbCMVL_6553	67081091	67081682	chr4.3	92.6298	591
SbCMVL_6553	42628154	42628744	chr4.2	85.6427	590
SbCMVL_6553	54113060	54113647	chr8.1	90.8938	587
SbCMVL_6553	42514275	42514862	chr4.2	85.7383	587
SbCMVL_6553	42527713	42528300	chr4.2	85.7383	587
SbCMVL_6553	48660360	48660943	chr4.2	92.9795	583
SbCMVL_6553	44422743	44423326	chr4.1	92.9795	583
SbCMVL_6553	48639613	48640195	chr4.4	92.637	582
SbCMVL_6553	24251349	24251931	chr1.4	86.0544	582
SbCMVL_6553	22853624	22854206	chr1.3	86.0307	582
SbCMVL_6553	24248779	24249361	chr1.1	86.201	582
SbCMVL_6553	44160492	44161073	chr1.1	84.3434	581
SbCMVL_6553	49321854	49322430	chr7.3	87.5648	576
SbCMVL_6553	51653890	51654465	chr2.4	87.8683	575
SbCMVL_6553	69403647	69404214	chr5.4	83.8542	567
SbCMVL_6553	41426744	41427308	chr6.1	89.3805	564
SbCMVL_6553	54989352	54989911	chr8.2	90.2135	559
SbCMVL_6553	54113643	54114202	chr8.1	97.5045	559
SbCMVL_6553	58563132	58563691	chr8.1	90.2135	559
SbCMVL_6553	58584801	58585360	chr8.1	90.2135	559
SbCMVL_6553	58517879	58518438	chr8.1	89.539	559
SbCMVL_6553	58549957	58550515	chr8.1	90.2135	558
SbCMVL_6553	58565726	58566281	chr8.1	90.161	555
SbCMVL_6553	49094485	49095040	chr1.3	84.2576	555
SbCMVL_6553	58523281	58523835	chr8.1	89.6429	554
SbCMVL_6553	58461063	58461613	chr8.1	89.5495	550
SbCMVL_6553	24651036	24651582	chr8.2	82.5225	546
SbCMVL_6553	50417329	50417856	chr1.3	73.357	527
SbCMVL_6553	52774530	52775057	chr1.1	73.357	527
SbCMVL_6553	40799113	40799618	chr6.2	82.0312	505
SbCMVL_6553	65932340	65932842	chr7.2	73.2342	502
SbCMVL_6553	8400190	8400691	chr3.1	92.4303	501
SbCMVL_6553	72935141	72935640	chr5.2	84.5098	499
SbCMVL_6553	41166769	41167263	chr6.3	84.0319	494
SbCMVL_6553	16760740	16761221	chr1.3	74.8454	481
SbCMVL_6553	40191505	40191982	chr1.3	91.4405	477
SbCMVL_6553	53563202	53563677	chr6.3	92.437	475
SbCMVL_6553	58922577	58923052	chr5.4	81.0811	475
SbCMVL_6553	34728769	34729243	chr6.4	92.8421	474
SbCMVL_6553	53896166	53896631	chr1.4	84.6154	465
SbCMVL_6553	46964883	46965348	chr1.3	84.2217	465
SbCMVL_6553	50428720	50429185	chr1.2	84.8291	465
SbCMVL_6553	3150874	3151323	chr2.1	86.918	449
SbCMVL_6553	40850170	40850611	chr1.1	84.1163	441
SbCMVL_6553	58987753	58988189	chr1.3	89.5323	436
SbCMVL_6553	58991727	58992163	chr1.3	89.5323	436
SbCMVL_6553	10432816	10433245	chr4.2	84.2593	429
SbCMVL_6553	28342010	28342438	chr4.2	91.1833	428
SbCMVL_6553	57600351	57600776	chr1.4	73.9696	425
SbCMVL_6553	53839604	53840029	chr1.2	74.6204	425
SbCMVL_6553	81624755	81625172	chr6.2	77.9859	417
SbCMVL_6553	85253351	85253743	chr6.2	73.4336	392
SbCMVL_6553	71080008	71080400	chr5.3	73.4336	392
SbCMVL_6553	36280712	36281104	chr5.2	73.4336	392
SbCMVL_6553	13302604	13302996	chr4.2	73.4336	392
SbCMVL_6553	14509405	14509797	chr4.1	73.4336	392
SbCMVL_6553	80525910	80526302	chr3.1	73.6842	392
SbCMVL_6553	23796283	23796675	chr2.4	72.9323	392
SbCMVL_6553	2632405	2632797	chr1.3	73.4336	392
SbCMVL_6553	84361732	84362122	chr7.3	79.4937	390
SbCMVL_6553	76261940	76262328	chr3.4	86.4103	388
SbCMVL_6553	70156591	70156979	chr3.2	86.9231	388
SbCMVL_6553	76403441	76403827	chr8.2	91.9897	386
SbCMVL_6553	32204328	32204708	chr2.4	83.5052	380
SbCMVL_6553	15367097	15367476	chr2.1	97.6316	379
SbCMVL_6553	78449216	78449591	chr3.1	79.5511	375
SbCMVL_6553	30506296	30506668	chr7.4	89.0374	372
SbCMVL_6553	22861378	22861746	chr2.4	95.935	368
SbCMVL_6553	16692052	16692405	chr5.2	72.9381	353
SbCMVL_6553	44163115	44163467	chr3.4	76.0446	352
SbCMVL_6553	44783551	44783901	chr3.4	76.8156	350
SbCMVL_6553	44794929	44795279	chr3.4	76.8156	350
SbCMVL_6553	31732739	31733088	chr6.1	82.153	349
SbCMVL_6553	14043480	14043829	chr4.3	88.604	349
SbCMVL_6553	43111765	43112101	chr7.2	79.3605	336
SbCMVL_6553	79980997	79981329	chr1.2	84.9112	332
SbCMVL_6553	78255341	78255672	chr4.4	95.4819	331
SbCMVL_6553	20008148	20008476	chr5.4	93.9759	328
SbCMVL_6553	17136931	17137259	chr2.2	82.9787	328
SbCMVL_6553	15366824	15367150	chr2.1	97.2561	326
SbCMVL_6553	77876156	77876466	chr6.3	74.8408	310
SbCMVL_6553	64621409	64621717	chr5.2	79.0323	308
SbCMVL_6553	20542867	20543173	chr7.3	87.6221	306
SbCMVL_6553	91912555	91912861	chr3.3	87.3786	306
SbCMVL_6553	69392946	69393247	chr5.4	89.404	301
SbCMVL_6553	19521301	19521599	chr8.2	88.7043	298
SbCMVL_6553	4998059	4998357	chr4.4	89.7351	298
SbCMVL_6553	60219958	60220255	chr5.1	86.711	297
SbCMVL_6553	46992383	46992680	chr3.3	89.1803	297
SbCMVL_6553	9606655	9606951	chr1.4	88.2943	296
SbCMVL_6553	49660601	49660896	chr3.2	90.429	295
SbCMVL_6553	53217968	53218262	chr3.3	85.906	294
SbCMVL_6553	79409468	79409761	chr1.4	88.8514	293
SbCMVL_6553	73700479	73700772	chr1.1	88.8514	293
SbCMVL_6553	20007689	20007981	chr5.4	95.5782	292
SbCMVL_6553	78254958	78255250	chr4.4	94.9833	292
SbCMVL_6553	64095586	64095877	chr2.3	85.4237	291
SbCMVL_6553	64119904	64120195	chr2.3	85.4237	291
SbCMVL_6553	5004194	5004484	chr5.3	88.7372	290
SbCMVL_6553	18359008	18359297	chr2.2	88.7372	289
SbCMVL_6553	54511155	54511443	chr7.4	90.0685	288
SbCMVL_6553	25649401	25649687	chr8.1	88.8502	286
SbCMVL_6553	34685167	34685451	chr4.2	90.2778	284
SbCMVL_6553	18066949	18067203	chr4.4	80.2326	254
SbCMVL_6553	15358865	15359119	chr4.3	87.5969	254
SbCMVL_6553	17685014	17685268	chr4.3	81.7829	254
SbCMVL_6553	17166644	17166898	chr4.1	81.3953	254
SbCMVL_6553	49656698	49656947	chr3.2	91.6	249
SbCMVL_6553	13220825	13221064	chr4.2	76.8595	239
SbCMVL_6553	24734158	24734397	chr1.3	76.8595	239
SbCMVL_6553	24761109	24761348	chr1.3	76.8595	239
SbCMVL_6553	46988143	46988381	chr3.3	95.3975	238
SbCMVL_6553	71204637	71204874	chr2.3	95.3975	237
SbCMVL_6553	80455584	80455817	chr4.1	81.0127	233
SbCMVL_6553	24925588	24925815	chr7.2	80.1724	227
SbCMVL_6553	64095251	64095471	chr2.3	82.5203	220
SbCMVL_6553	64119569	64119789	chr2.3	82.5203	220
SbCMVL_6553	3060732	3060945	chr8.3	89.4495	213
SbCMVL_6553	60219587	60219800	chr5.1	89.9083	213
SbCMVL_6553	54510767	54510978	chr7.4	88.9908	211
SbCMVL_6553	39643415	39643626	chr6.4	88.9908	211
SbCMVL_6553	53227056	53227267	chr6.1	89.4495	211
SbCMVL_6553	4998539	4998750	chr4.4	89.4495	211
SbCMVL_6553	34685628	34685839	chr4.2	88.9908	211
SbCMVL_6553	73700090	73700300	chr1.1	89.4495	210
SbCMVL_6553	19520914	19521123	chr8.2	89.9083	209
SbCMVL_6553	79409082	79409291	chr1.4	89.4495	209
SbCMVL_6553	3059802	3059995	chr8.3	89.1753	193
SbCMVL_6553	62093509	62093692	chr8.4	76.1658	183
SbCMVL_6553	49398995	49399169	chr8.3	90.2857	174
SbCMVL_6553	49305113	49305287	chr8.2	90.2857	174
SbCMVL_6553	54113805	54113979	chr8.1	91.4286	174
SbCMVL_6553	4826638	4826812	chr8.1	85.1429	174
SbCMVL_6553	4916805	4916979	chr8.1	85.1429	174
SbCMVL_6553	41457613	41457787	chr7.1	81.7143	174
SbCMVL_6553	37909301	37909475	chr6.4	84.5714	174
SbCMVL_6553	11837131	11837305	chr5.4	83.4286	174
SbCMVL_6553	10989469	10989643	chr5.2	83.4286	174
SbCMVL_6553	80544255	80544429	chr5.2	82.8571	174
SbCMVL_6553	88442187	88442361	chr4.3	83.4286	174
SbCMVL_6553	76918088	76918262	chr4.2	85.7143	174
SbCMVL_6553	92592429	92592603	chr4.2	84	174
SbCMVL_6553	88412402	88412576	chr4.1	84	174
SbCMVL_6553	46555624	46555798	chr3.4	85.1429	174
SbCMVL_6553	22856792	22856966	chr2.4	84	174
SbCMVL_6553	57160941	57161115	chr1.4	88.5714	174
SbCMVL_6553	52398473	52398647	chr1.1	88.5714	174
SbCMVL_6553	23951321	23951494	chr8.4	89.6552	173
SbCMVL_6553	65984838	65985011	chr8.4	79.8851	173
SbCMVL_6553	21607400	21607573	chr8.3	89.6552	173
SbCMVL_6553	64232564	64232737	chr8.3	79.8851	173
SbCMVL_6553	23380301	23380474	chr8.1	89.0805	173
SbCMVL_6553	71769248	71769421	chr8.1	78.7356	173
SbCMVL_6553	65804883	65805056	chr7.2	87.931	173
SbCMVL_6553	65918718	65918891	chr7.2	87.931	173
SbCMVL_6553	66025391	66025564	chr7.2	87.931	173
SbCMVL_6553	64387347	64387520	chr7.1	87.931	173
SbCMVL_6553	23308163	23308336	chr5.4	88.5057	173
SbCMVL_6553	33124636	33124809	chr5.4	88.5057	173
SbCMVL_6553	34397429	34397602	chr5.4	85.6322	173
SbCMVL_6553	22313572	22313745	chr5.3	88.5057	173
SbCMVL_6553	46577690	46577863	chr5.3	88.5057	173
SbCMVL_6553	23207046	23207219	chr5.2	88.5057	173
SbCMVL_6553	35143747	35143920	chr5.2	85.6322	173
SbCMVL_6553	33430896	33431069	chr5.1	85.0575	173
SbCMVL_6553	33258638	33258811	chr5.1	84.4828	173
SbCMVL_6553	48636742	48636915	chr4.4	87.3563	173
SbCMVL_6553	88224999	88225172	chr4.4	86.7816	173
SbCMVL_6553	74135461	74135634	chr4.4	83.908	173
SbCMVL_6553	70949837	70950010	chr4.3	83.908	173
SbCMVL_6553	48657494	48657667	chr4.2	87.3563	173
SbCMVL_6553	89237833	89238006	chr4.2	87.3563	173
SbCMVL_6553	75497290	75497463	chr4.2	84.4828	173
SbCMVL_6553	85001594	85001767	chr4.1	87.3563	173
SbCMVL_6553	44419872	44420045	chr4.1	86.7816	173
SbCMVL_6553	71173966	71174139	chr4.1	83.908	173
SbCMVL_6553	49294462	49294635	chr3.4	89.0805	173
SbCMVL_6553	71399149	71399322	chr2.4	86.7816	173
SbCMVL_6553	71176280	71176453	chr2.3	87.3563	173
SbCMVL_6553	43848419	43848592	chr2.2	85.6322	173
SbCMVL_6553	71616773	71616946	chr2.1	87.3563	173
SbCMVL_6553	68279230	68279403	chr2.1	84.4828	173
SbCMVL_6553	57608043	57608216	chr1.4	88.5057	173
SbCMVL_6553	53896635	53896808	chr1.4	85.6322	173
SbCMVL_6553	50425022	50425195	chr1.3	88.5057	173
SbCMVL_6553	4361178	4361351	chr1.3	86.2069	173
SbCMVL_6553	46965352	46965525	chr1.3	85.6322	173
SbCMVL_6553	31014337	31014510	chr1.3	84.4828	173
SbCMVL_6553	53848952	53849125	chr1.2	88.5057	173
SbCMVL_6553	4426399	4426572	chr1.2	86.7816	173
SbCMVL_6553	50429189	50429362	chr1.2	85.6322	173
SbCMVL_6553	52782223	52782396	chr1.1	88.5057	173
SbCMVL_6553	55871422	55871594	chr5.1	87.8613	172
SbCMVL_6553	53435582	53435753	chr1.2	88.3721	171
SbCMVL_6553	1224712	1224882	chr8.3	80.4598	170
SbCMVL_6553	25651290	25651460	chr8.1	87.1345	170
SbCMVL_6553	84367450	84367620	chr7.3	78.2857	170
SbCMVL_6553	34451966	34452136	chr5.4	85.9649	170
SbCMVL_6553	35131991	35132161	chr5.2	84.7953	170
SbCMVL_6553	43563484	43563654	chr5.1	85.0575	170
SbCMVL_6553	66143904	66144074	chr2.2	83.3333	170
SbCMVL_6553	19296188	19296358	chr1.4	87.1345	170
SbCMVL_6553	19366062	19366232	chr1.3	87.1345	170
SbCMVL_6553	19254546	19254716	chr1.2	87.1345	170
SbCMVL_6553	80889693	80889862	chr7.2	87.0588	169
SbCMVL_6553	76986470	76986639	chr4.3	85.8824	169
SbCMVL_6553	10432593	10432762	chr4.2	93.5294	169
SbCMVL_6553	36533320	36533488	chr8.2	84.6154	168
SbCMVL_6553	17092908	17093076	chr8.1	86.3905	168
SbCMVL_6553	38417657	38417825	chr8.1	84.6154	168
SbCMVL_6553	26016394	26016562	chr7.3	86.9822	168
SbCMVL_6553	6579551	6579719	chr7.2	86.3905	168
SbCMVL_6553	41414878	41415046	chr6.1	86.9822	168
SbCMVL_6553	79167412	79167580	chr5.2	85.2071	168
SbCMVL_6553	4025853	4026021	chr5.1	86.3905	168
SbCMVL_6553	80618910	80619078	chr3.2	81.9767	168
SbCMVL_6553	50976835	50977003	chr1.3	86.9822	168
SbCMVL_6553	79955163	79955331	chr1.2	86.9822	168
SbCMVL_6553	54314143	54314311	chr1.2	86.3905	168
SbCMVL_6553	61881492	61881660	chr1.1	86.3905	168
SbCMVL_6553	17370806	17370973	chr8.2	81.8713	167
SbCMVL_6553	67073602	67073769	chr8.2	79.1667	167
SbCMVL_6553	36032903	36033070	chr8.1	80.117	167
SbCMVL_6553	75872071	75872238	chr7.4	81.6092	167
SbCMVL_6553	63506505	63506672	chr6.4	81.0345	167
SbCMVL_6553	24665078	24665245	chr5.3	80.117	167
SbCMVL_6553	72934687	72934854	chr5.2	80.117	167
SbCMVL_6553	26785470	26785637	chr5.1	80.117	167
SbCMVL_6553	15946623	15946790	chr4.4	80.7018	167
SbCMVL_6553	2638429	2638596	chr4.1	81.2865	167
SbCMVL_6553	12446499	12446666	chr3.1	82.7381	167
SbCMVL_6553	49914032	49914199	chr1.1	79.5322	167
SbCMVL_6553	32891221	32891387	chr8.4	79.4118	166
SbCMVL_6553	1984472	1984637	chr4.2	84.0237	165
SbCMVL_6553	70474456	70474620	chr8.3	80.3571	164
SbCMVL_6553	42327328	42327492	chr7.4	78.5714	164
SbCMVL_6553	66905485	66905649	chr7.3	86.6667	164
SbCMVL_6553	19786616	19786780	chr7.2	79.1667	164
SbCMVL_6553	55599110	55599274	chr5.4	84.2424	164
SbCMVL_6553	56363017	56363181	chr5.3	84.2424	164
SbCMVL_6553	66886271	66886434	chr7.2	86.0606	163
SbCMVL_6553	33025783	33025945	chr8.4	80.7229	162
SbCMVL_6553	64004065	64004227	chr5.4	81.3253	162
SbCMVL_6553	85714461	85714623	chr4.3	87.1166	162
SbCMVL_6553	81377748	81377910	chr1.2	80.7229	162
SbCMVL_6553	41707062	41707223	chr7.3	81.5476	161
SbCMVL_6553	19954513	19954674	chr7.2	79.3939	161
SbCMVL_6553	20047047	20047208	chr7.2	78.7879	161
SbCMVL_6553	38137495	38137656	chr7.1	81.5476	161
SbCMVL_6553	77096887	77097048	chr4.4	79.3939	161
SbCMVL_6553	77097299	77097460	chr4.4	79.3939	161
SbCMVL_6553	65598392	65598553	chr2.2	79.3939	161
SbCMVL_6553	49636991	49637151	chr8.4	98.7578	160
SbCMVL_6553	49648865	49649025	chr8.4	98.7578	160
SbCMVL_6553	378161	378310	chr1.1	84.0764	149
SbCMVL_6553	82798061	82798166	chr4.4	93.4579	105
SbCMVL_6553	42559603	42559691	chr3.3	82.4176	88
SbCMVL_6553	37900842	37900925	chr6.4	84.0909	83
SbCMVL_6553	63596501	63596584	chr3.1	84.0909	83
SbCMVL_6553	71178371	71178450	chr2.3	85.7143	79
SbCMVL_6553	71618866	71618945	chr2.1	85.7143	79
SbCMVL_6553	28144465	28144543	chr8.3	87.3418	78
SbCMVL_6553	80047798	80047876	chr7.3	87.3418	78
SbCMVL_6553	73307015	73307093	chr7.1	87.3418	78
SbCMVL_6553	82437092	82437170	chr5.2	86.0759	78
SbCMVL_6553	43754351	43754429	chr4.4	87.3418	78
SbCMVL_6553	20210397	20210475	chr2.4	87.3418	78
SbCMVL_6553	79393440	79393518	chr1.4	87.3418	78
SbCMVL_6553	78692886	78692964	chr1.2	87.3418	78
SbCMVL_6553	58949768	58949845	chr5.4	90.1235	77
SbCMVL_6553	68275715	68275790	chr8.2	88.1579	75
SbCMVL_6553	35335506	35335581	chr7.4	88.1579	75
SbCMVL_6553	90947181	90947256	chr7.3	90.7895	75
SbCMVL_6553	80022403	80022478	chr7.3	88.1579	75
SbCMVL_6553	87237944	87238019	chr7.1	90.7895	75
SbCMVL_6553	72420681	72420756	chr7.1	89.4737	75
SbCMVL_6553	83636584	83636659	chr7.1	88.1579	75
SbCMVL_6553	78378764	78378839	chr6.1	88.1579	75
SbCMVL_6553	76378061	76378136	chr5.4	86.8421	75
SbCMVL_6553	42834991	42835066	chr5.3	90.7895	75
SbCMVL_6553	42894397	42894472	chr5.3	90.7895	75
SbCMVL_6553	42920466	42920541	chr5.3	90.7895	75
SbCMVL_6553	42927718	42927793	chr5.3	90.7895	75
SbCMVL_6553	42984473	42984548	chr5.3	90.7895	75
SbCMVL_6553	45459124	45459199	chr5.2	90.7895	75
SbCMVL_6553	13877583	13877658	chr5.2	88.1579	75
SbCMVL_6553	42220776	42220851	chr5.1	90.7895	75
SbCMVL_6553	13762091	13762166	chr5.1	88.1579	75
SbCMVL_6553	16964349	16964424	chr5.1	88.1579	75
SbCMVL_6553	5516106	5516181	chr4.4	88.1579	75
SbCMVL_6553	80455194	80455269	chr4.1	90.7895	75
SbCMVL_6553	314814	314889	chr1.4	90.7895	75
SbCMVL_6553	169102	169177	chr1.3	90.7895	75
SbCMVL_6553	14754975	14755050	chr1.3	89.4737	75
SbCMVL_6553	186891	186966	chr1.2	90.7895	75
SbCMVL_6553	262177	262252	chr1.1	90.7895	75
SbCMVL_6553	65666707	65666780	chr7.1	91.8919	73
SbCMVL_6553	47923868	47923941	chr4.3	89.1892	73
SbCMVL_6553	45930374	45930447	chr4.1	89.1892	73
SbCMVL_6553	84431900	84431973	chr3.2	91.8919	73
SbCMVL_6553	75652081	75652153	chr8.1	94.5205	72
SbCMVL_6553	37292190	37292260	chr8.4	92.9577	70
SbCMVL_6553	38430801	38430871	chr8.3	92.9577	70
SbCMVL_6553	76377175	76377245	chr8.2	92.9577	70
SbCMVL_6553	79905149	79905219	chr6.1	92.9577	70
SbCMVL_6553	38878529	38878599	chr1.2	90.1408	70
SbCMVL_6553	21632415	21632483	chr5.4	89.8551	68
SbCMVL_6553	57175644	57175711	chr5.4	94.1176	67
SbCMVL_6553	62798287	62798354	chr5.3	95.5882	67
SbCMVL_6553	43562788	43562854	chr5.1	91.3043	66
SbCMVL_6553	42563847	42563912	chr8.3	92.4242	65
SbCMVL_6553	45563723	45563788	chr8.1	92.4242	65
SbCMVL_6553	1985320	1985385	chr4.2	92.7536	65
SbCMVL_6553	42734110	42734173	chr3.4	90.625	63
SbCMVL_6553	10432763	10432820	chr4.2	98.2759	57
SbCMVL_6553	49636800	49636848	chr8.4	97.9592	48
SbCMVL_6553	49648674	49648722	chr8.4	97.9592	48

## Sheet: FMV_tetra
Supplementary Table 4. Mapping of the FMVL fragment against tetraploid alfalfa genome.
Contig ID	start	stop	chromosome	% identity	length of hit
FMVL_892	10831729	10831957	chr6.2	92.2414	228
FMVL_892	10966611	10966838	chr6.3	93.9394	227
FMVL_892	17404314	17404365	chr8.4	90.3846	51
FMVL_892	11547421	11547468	chr4.2	93.75	47
FMVL_892	10572724	10572771	chr4.1	93.75	47
FMVL_892	14101136	14101183	chr2.3	91.8367	47
FMVL_892	10460291	10460338	chr4.3	91.6667	47
FMVL_892	58505191	58505237	chr2.3	91.6667	46
FMVL_892	58396708	58396754	chr2.4	91.6667	46
FMVL_892	76235392	76235437	chr1.4	93.4783	45
FMVL_892	70390730	70390775	chr1.1	93.4783	45
FMVL_892	70402596	70402641	chr1.1	93.4783	45
FMVL_892	11153759	11153803	chr5.4	100	44
FMVL_892	10472175	10472219	chr5.1	100	44
FMVL_892	11153961	11154004	chr5.4	95.4545	43
FMVL_892	10471975	10472018	chr5.1	95.4545	43
FMVL_892	28457969	28458012	chr7.2	97.7273	43
FMVL_892	62772152	62772195	chr7.2	97.7273	43
FMVL_892	26075020	26075063	chr7.1	97.7273	43
FMVL_892	10992738	10992781	chr4.4	93.1818	43
FMVL_892	56917240	56917282	chr6.3	93.0233	42
FMVL_892	33965623	33965665	chr6.2	93.1818	42
FMVL_892	12149206	12149248	chr4.2	100	42
FMVL_892	67934347	67934389	chr8.1	97.6744	42
FMVL_892	13794007	13794049	chr6.4	95.4545	42
FMVL_892	38390819	38390861	chr6.4	93.0233	42
FMVL_892	21174709	21174751	chr6.1	95.4545	42
FMVL_892	52218533	52218575	chr6.1	93.0233	42
FMVL_892	19117393	19117435	chr3.1	95.3488	42
FMVL_892	71224945	71224986	chr1.3	97.6744	41
FMVL_892	67264823	67264864	chr2.3	95.2381	41
FMVL_892	67701690	67701731	chr2.1	95.2381	41
FMVL_892	78029704	78029744	chr1.2	95.122	40
FMVL_892	43272361	43272400	chr2.3	97.5	39
FMVL_892	47849256	47849294	chr5.1	94.8718	38
FMVL_892	15725289	15725327	chr2.4	97.4359	38
FMVL_892	49010869	49010907	chr5.3	94.8718	38
FMVL_892	66008377	66008414	chr3.4	97.4359	37
FMVL_892	65277860	65277895	chr2.2	97.2222	35
