# Supplementary material for: Diversity of the virome associated with alfalfa (Medicago sativa L.) in the U.S. Pacific Northwest
Source: Sci Rep. 2022 May 24;12:8726. doi: 10.1038/s41598-022-12802-4 (PMC9130302; doi:10.1038/s41598-022-12802-4)
Supplement: Supplementary file 7 — Supplementary Information 7. [file 41598_2022_12802_MOESM7_ESM.xlsx]

## Sheet: Sheet1
Supplementary Table 6. Fungal and bacterial species found in 2019 and 2020 datasets
2019 dataset
Fungi spp/Sample ID/sequencing reads	_1-1	_1-2	_10-1	_10-2	_10-3	_11-1	_11-2	_11-3	_12-1	_12-2	_13-1	_13-2	14-1	14-2	_1	_2-1	_2-2	22	23	_2	_3-1	_3-2	_3-3	_4-10	_4-11	_4-12	_4-1	_4-2	_4-3	_4-4	_4-5	_4-6	_4-7	_4-8	_4-9	_5-1	_5-2	_6-1	_6-2	_7-1	_7-2	_8-1	_8-2	_9-1	_9-2
Alternaria alternata	0	0	0	0	0	0	0	0	0	0	0	0	914	0	0	0	0	0	0	0	0	0	0	0	0	0	0	0	0	0	0	0	0	0	0	0	0	0	0	0	0	0	0	0	0
Alternaria tenuissima	0	0	0	0	0	0	0	0	0	0	0	0	956	0	0	0	0	0	0	0	0	0	0	0	0	0	0	0	0	0	0	0	0	0	0	0	0	0	0	0	0	0	0	0	0
Stemphylium	0	0	0	0	0	0	0	0	0	0	0	0	0	0	5809	0	0	0	0	3849	0	0	0	2869	1638	0	0	3047	0	2982	2386	0	0	5415	0	0	0	0	0	0	0	0	0	0	0
Rhizoctonia solani AG-1 IA	0	0	0	0	0	0	0	0	0	0	0	0	0	0	0	0	0	0	0	0	0	0	0	0	0	0	0	0	0	0	0	21944	0	0	0	0	0	0	0	0	0	0	0	0	0
Rhizoctonia solani AG-1 IB	0	0	0	0	0	0	0	0	0	0	0	0	0	0	0	0	0	0	0	0	0	0	0	0	0	0	0	0	0	0	0	72194	0	2200	0	0	0	0	0	0	0	0	0	0	0
Rhizoctonia solani 123E	0	0	0	0	0	0	0	0	0	0	0	0	0	0	0	0	0	0	0	0	0	0	0	0	0	0	0	0	0	0	0	11824	0	0	0	0	0	0	0	0	0	0	0	0	0
Rhizoctonia solani AG-3 Rhs1AP	0	0	0	0	0	0	0	0	0	0	0	0	0	0	0	0	0	0	0	0	0	0	0	0	0	0	0	0	0	0	0	13530	0	0	0	0	0	0	0	0	0	0	0	0	0
Rhizoctonia solani AG-8 WAC10335	0	0	0	0	0	0	0	0	0	0	0	0	0	0	0	0	0	0	0	0	0	0	0	0	0	0	0	0	0	0	0	52920	0	2266	0	0	0	0	0	0	0	0	0	0	0
Phytophthora sp.	0	0	0	0	0	0	0	0	0	0	0	0	0	0	0	0	0	0	0	0	0	0	0	0	0	0	24450	4319	22538	0	0	3027	0	0	13324	0	0	0	0	0	0	0	0	0	0
Phytophthora sp.	0	0	0	0	0	0	0	0	0	0	0	0	0	0	0	0	0	0	0	0	0	0	0	0	0	0	8545	0	9967	0	0	0	0	0	4920	0	0	0	0	0	0	0	0	0	0
Phytophthora sp.	0	0	0	0	0	0	0	0	0	0	0	0	0	0	0	0	0	0	0	0	0	0	0	0	0	0	7603	0	4599	0	0	0	0	0	0	0	0	0	0	0	0	0	0	0	0
Phytophthora sp.	0	0	0	0	0	0	0	0	0	0	0	0	0	0	0	0	0	0	0	0	0	0	0	0	0	0	9591	0	6029	0	0	0	0	0	5297	0	0	0	0	0	0	0	0	0	0
Phytophthora sp.	0	0	0	0	0	0	0	0	0	0	0	0	0	0	0	0	0	0	0	0	0	0	0	0	0	0	12630	0	8558	0	0	0	0	0	6696	0	0	0	0	0	0	0	0	0	0
Phytophthora sp.	0	0	0	0	0	0	0	0	0	0	0	0	0	0	0	0	0	0	0	0	0	0	0	0	0	0	24920	0	8279	0	0	0	0	0	6474	0	0	0	0	0	0	0	0	0	0
Phytophthora sp.	0	0	0	0	0	0	0	0	0	0	0	0	0	0	0	0	0	0	0	0	0	0	0	0	0	0	9501	0	0	0	0	0	0	0	0	0	0	0	0	0	0	0	0	0	0
2020 dataset
Fungal spp./Sample ID/sequencing reads	L10	L11	L12	L13	L14	L15	L16	L17	L18	L19	L1	L22	L23	L24	L25	L26	L27	L28	L29	L2	L30	L31	L34	L35	L36	L37	L38	L39	L3	L40	L42	L43	L44	L45	L46	L47	L48	L49	L4	L5	L6	L7	L8	L9
Alternaria alternata	0	0	0	0	0	0	0	0	0	0	0	0	0	0	0	0	0	0	0	0	0	0	0	0	0	0	0	0	0	0	0	0	0	0	0	0	0	0	0	5533	0	0	0	0
Bipolaris	0	0	0	0	0	0	0	0	0	0	0	0	0	0	0	0	0	0	0	0	0	0	0	0	0	0	0	4831	0	0	0	0	0	0	0	0	0	0	0	0	0	0	0	0
Stemphylium	0	0	0	0	0	0	0	16540	0	0	0	0	0	0	0	0	0	0	0	0	6035	0	0	12231	0	4592	6618	92280	0	0	17742	0	42868	0	0	0	0	0	0	0	0	0	0	0
Aspergillus	0	0	0	0	0	0	0	0	0	0	0	0	0	0	0	0	0	0	0	0	0	0	0	0	0	0	0	0	4959	0	0	0	0	0	0	0	0	0	0	0	0	0	0	0
Colletotrichum	0	0	0	0	0	0	0	0	0	0	0	0	0	0	0	0	0	0	0	0	20476	0	0	0	0	0	0	0	0	0	0	0	0	0	0	0	0	0	0	0	0	0	0	0
Fusarium	0	0	0	0	0	0	0	0	0	0	0	49321	0	0	8693	0	26114	0	0	0	0	0	0	0	0	0	0	0	0	0	0	0	0	0	0	0	0	0	0	0	0	0	0	0
2020 dataset
Bacterial spp./Sample ID/ sequencing reads#	L15	L11	L26	L46	L16	L8	L25	L42	L36	L10	L38	L34	L39	L1	L29	L27	L23	L18	L6	L4	L28	L35	L2	L14	L9	L48	L37	L7	L45	L19	L5	L24	L44	L17	L22	L30	L49	L12	L43	L3	L40	L13	L47	L31
Agrobacterium tumefaciens	14	130	18	69	13	41	27	87	107	50	157	222	218	59	35	299	50	8	37	31	1	43	38	7	187	98	22	14	90	14	279	233	80	45	13	33	32	145	79	104	21	4	80	31
Pseudomonas syringae	3	0	7	0	6	20	7	72	32	24	45	4	5	35	19	40	2	4	169	7	7	24	50	2	44	10	21	98	25	84	71	72	6	25	4	29	0	375	9	2	20	17	23	25
Pseudomonas viridiflava	2	1	0	0	0	0	1	1	0	0	0	0	1	0	0	0	1	0	0	0	0	0	0	0	0	0	0	0	1	0	1	66	22	0	0	0	0	1	1	0	0	0	5	0
Pseudomonas savastanoi	0	0	0	22	0	0	0	0	0	0	0	0	1	0	0	36	0	0	0	0	0	0	0	0	2	0	0	0	5	0	35	0	0	0	0	6	0	1	0	0	0	0	0	4
Clavibacter michiganensis	2	3	0	0	2	1	1	4	6	0	1	1	2	18	18	2	0	3	6	0	1	2	23	0	34	0	5	3	0	0	12	43	22	9	0	6	5	2	0	1	31	0	66	0
Xanthomonas campestris	7	19	0	0	16	4	4	12	0	16	23	104	55	351	13	26	1	1	0	2	2	0	3	8	186	12	2	1	0	3	29	119	11	16	2	56	3	19	0	194616	1	3	25	3
Xylella fastidiosa	0	2	0	0	1	0	8	0	0	2	12	0	1	0	0	2	1	0	0	1	0	3	1	0	3	9	0	0	10	6	0	0	0	3	0	0	0	0	0	3	0	0	0	15
